# Supplementary material for: Comprehensive sequencing of the lung neuroimmune landscape in response to asthmatic induction
Source: Front Immunol. 2025 Mar 13;16:1518771. doi: 10.3389/fimmu.2025.1518771 (PMC11965707; doi:10.3389/fimmu.2025.1518771)
Supplement: Supplementary file 1 [file Table1.xlsx]

## Sheet: CnvsAst_deg_all
gene_id	Con1	Con2	Con3	AA1	AA2	AA3	Cn	Ast	log2FoldChange	pvalue	padj	gene_name	gene_chr	gene_start	gene_end	gene_strand	gene_length	gene_biotype	gene_description	tf_family	Con1_count	Con2_count	Con3_count	AA1_count	AA2_count	AA3_count	Con1_fpkm	Con2_fpkm	Con3_fpkm	AA1_fpkm	AA2_fpkm	AA3_fpkm
ENSMUSG00000063779	7.53026	1.01516	4.73665	27095.3	14823.4	6025.99	4.42736	15981.6	11.8177	2.98318e-39	5.97651e-36	Chil4	3	106108806	106126823	-	2817	protein_coding	chitinase-like 4 [Source:MGI Symbol;Acc:MGI:1341098]	-	9	1	4	23473	18124	5936	0.116051	0.0155453	0.0727388	427.516	224.635	92.3638
ENSMUSG00000028255	129.688	340.078	207.229	100264	162831	96016.8	225.665	119704	9.05107	8.33917e-83	2.78445e-79	Clca1	3	144709578	144738537	-	3777	protein_coding	chloride channel accessory 1 [Source:MGI Symbol;Acc:MGI:1346342]	-	155	335	175	86860	199087	94583	1.49066	3.88405	2.37347	1179.9	1840.38	1097.64
ENSMUSG00000038209	0	0	1.18416	222.784	89.1497	95.425	0.394721	135.786	8.42629	8.31334e-12	4.1952e-10	Itln1	1	171345690	171362862	-	1141	protein_coding	intelectin 1 (galactofuranose binding) [Source:MGI Symbol;Acc:MGI:1333831]	-	0	0	1	193	109	94	0	0	0.044896	8.67845	3.33543	3.61108
ENSMUSG00000020651	7.53026	3.04547	14.21	1773.03	4181.86	769.491	8.2619	2241.46	8.08375	7.19096e-20	1.71504e-17	Slc26a4	12	31569826	31609968	-	3109	protein_coding	solute carrier family 26, member 4 [Source:MGI Symbol;Acc:MGI:1346029]	-	9	3	12	1536	5113	758	0.105152	0.0422559	0.197721	25.3479	57.4203	10.6867
ENSMUSG00000047222	4.18348	0	0	363.611	529.173	99.4856	1.39449	330.756	7.88988	7.43473e-08	1.74821e-06	Rnase2a	14	51492719	51493569	-	690	protein_coding	ribonuclease, RNase A family, 2A (liver, eosinophil-derived neurotoxin) [Source:MGI Symbol;Acc:MGI:1890465]	-	5	0	0	315	647	98	0.263218	0	0	23.4224	32.739	6.22546
ENSMUSG00000033847	1.67339	8.12126	1.18416	470.962	1112.33	134.001	3.6596	572.43	7.28927	1.56707e-10	6.39403e-09	Pla2g4c	7	13058580	13094597	+	3747	protein_coding	phospholipase A2, group IVC (cytosolic, calcium-independent) [Source:MGI Symbol;Acc:MGI:1196403]	-	2	8	1	408	1360	132	0.0193884	0.0934961	0.0136713	5.58659	12.6726	1.54413
ENSMUSG00000050276	4.18348	0	0	248.179	202.018	85.2734	1.39449	178.49	6.99996	1.36079e-08	3.80754e-07	Mrgprg	7	143317447	143320730	-	1990	protein_coding	MAS-related GPR, member G [Source:MGI Symbol;Acc:MGI:3033145]	-	5	0	0	215	247	84	0.0912666	0	0	5.54314	4.33366	1.85021
ENSMUSG00000031981	2.51009	4.06063	3.55249	414.401	493.186	112.683	3.3744	340.09	6.65514	2.84714e-27	2.03713e-24	Capn9	8	125302850	125345470	+	2414	protein_coding	calpain 9 [Source:MGI Symbol;Acc:MGI:1920897]	-	3	4	3	359	603	111	0.0451418	0.0725621	0.0636615	7.63006	8.72149	2.01549
ENSMUSG00000037974	36.8146	28.4244	71.0498	3583.01	6135.79	3691.12	45.4296	4469.97	6.62049	8.1113e-119	8.12508e-115	Muc5ac	7	141342709	141372968	+	10752	protein_coding	mucin 5, subtypes A and C, tracheobronchial/gastric [Source:MGI Symbol;Acc:MGI:104697]	-	44	28	60	3104	7502	3636	0.148648	0.11404	0.285861	14.8116	24.3612	14.8228
ENSMUSG00000037106	9.20365	7.1061	36.7091	1561.79	2357.15	1027.34	17.6729	1648.76	6.5437	1.15982e-17	1.82959e-15	Fer1l6	15	58381897	58536941	+	8053	protein_coding	fer-1-like 6 (C. elegans) [Source:MGI Symbol;Acc:MGI:3645398]	-	11	7	31	1353	2882	1012	0.0496169	0.0380652	0.197196	8.62007	12.4953	5.5083
ENSMUSG00000040197	3.34678	1.01516	1.18416	90.0369	258.452	69.0308	1.8487	139.173	6.23423	9.54114e-16	1.00176e-13	Cd209e	8	3897965	3904309	-	1802	protein_coding	CD209e antigen [Source:MGI Symbol;Acc:MGI:2157948]	-	4	1	1	78	316	68	0.0806307	0.0243015	0.0284275	2.22081	6.1227	1.65405
ENSMUSG00000045591	0.836696	0	0	38.0925	8.99675	12.1819	0.278899	19.7571	6.14648	7.7539e-05	0.000927412	Olig3	10	19232281	19234352	+	2072	protein_coding	oligodendrocyte transcription factor 3 [Source:MGI Symbol;Acc:MGI:2149955]	bHLH	1	0	0	33	11	12	0.0175309	0	0	0.817137	0.185359	0.253855
ENSMUSG00000073208	0.836696	0	0	32.3209	13.9041	9.13643	0.278899	18.4538	6.04803	9.30946e-05	0.0010875	Speer4c	5	15914499	15919269	-	1194	protein_coding	spermatogenesis associated glutamate (E)-rich protein 4C [Source:MGI Symbol;Acc:MGI:1914023]	-	1	0	0	28	17	9	0.0304222	0	0	1.20316	0.497113	0.330395
ENSMUSG00000030866	3.34678	0	2.36833	99.2714	185.66	85.2734	1.90504	123.402	6.0174	9.04359e-17	1.19986e-14	Ern2	7	121769116	121785430	-	2964	protein_coding	endoplasmic reticulum (ER) to nucleus signalling 2 [Source:MGI Symbol;Acc:MGI:1349436]	-	4	0	2	86	227	84	0.0490204	0	0.0345657	1.48864	2.67398	1.24221
ENSMUSG00000047730	163.992	184.759	229.728	12018.8	16041.2	8565.91	192.826	12208.6	5.98446	4.54861e-157	9.11268e-153	Fcgbp	7	27770661	27820287	+	10497	protein_coding	Fc fragment of IgG binding protein [Source:MGI Symbol;Acc:MGI:2444336]	-	196	182	194	10412	19613	8438	0.678244	0.759265	0.946738	50.8908	65.2363	35.2346
ENSMUSG00000009185	3.34678	23.3486	1.18416	774.548	693.568	283.229	9.29319	583.782	5.97311	8.88163e-08	2.04758e-06	Ccl8	11	82006011	82007625	+	511	protein_coding	chemokine (C-C motif) ligand 8 [Source:MGI Symbol;Acc:MGI:101878]	-	4	23	1	671	848	279	0.284337	1.97103	0.100247	67.3709	57.9409	23.9319
ENSMUSG00000002565	15.0605	11.1667	3.55249	691.437	859.599	268.002	9.92658	606.346	5.9327	6.31186e-17	8.60217e-15	Scin	12	40109768	40184227	-	2999	protein_coding	scinderin [Source:MGI Symbol;Acc:MGI:1306794]	-	18	11	3	599	1051	264	0.218017	0.160621	0.0512434	10.2476	12.2359	3.85853
ENSMUSG00000061100	1624.03	1736.93	1329.82	128827	103977	41918	1563.59	91573.9	5.872	4.95215e-91	1.98423e-87	Retnla	16	48662914	48664824	+	599	protein_coding	resistin like alpha [Source:MGI Symbol;Acc:MGI:1888504]	-	1941	1711	1123	111604	127129	41292	117.705	125.086	96.0387	9559.25	7410.17	3021.58
ENSMUSG00000025469	0	0	1.18416	21.9321	37.6228	6.09096	0.394721	21.8819	5.79276	4.33286e-05	0.000551603	Msx3	7	139626070	139629002	-	2356	protein_coding	msh homeobox 3 [Source:MGI Symbol;Acc:MGI:106587]	Homeobox	0	0	1	19	46	6	0	0	0.0217429	0.41376	0.6817	0.111627
ENSMUSG00000076614	0.836696	0	0	20.7777	14.722	8.12128	0.278899	14.5403	5.70418	0.000306738	0.00309894	Ighg1	12	113288860	113294143	-	2592	IG_C_gene	immunoglobulin heavy constant gamma 1 (G1m marker) [Source:MGI Symbol;Acc:MGI:96446]	-	1	0	0	18	18	8	0.0140139	0	0	0.356294	0.242464	0.135285
ENSMUSG00000020581	15.8972	9.13642	21.3149	612.943	1356.06	258.866	15.4495	742.622	5.58699	1.34076e-13	9.19893e-12	Agr2	12	36042906	36054086	+	1291	protein_coding	anterior gradient 2 [Source:MGI Symbol;Acc:MGI:1344405]	-	19	9	18	531	1658	255	0.534592	0.305284	0.714232	21.1027	44.8403	8.65782
ENSMUSG00000096630	0.836696	0	0	15.0061	12.2683	12.1819	0.278899	13.1521	5.55941	0.000448229	0.00428631	Vmn2r26	6	124001527	124042765	+	8067	protein_coding	vomeronasal 2, receptor 26 [Source:MGI Symbol;Acc:MGI:2678394]	-	1	0	0	13	15	12	0.0045028	0	0	0.0826803	0.0649217	0.0652025
ENSMUSG00000013643	0.836696	0	0	1.15432	34.3512	2.03032	0.278899	12.512	5.48742	0.00347448	0.0239449	Lypd8	11	58269869	58281554	+	1284	protein_coding	LY6/PLAUR domain containing 8 [Source:MGI Symbol;Acc:MGI:1917413]	-	1	0	0	1	42	2	0.0282898	0	0	0.0399582	1.14208	0.0682747
ENSMUSG00000039364	0	1.01516	0	3.46296	29.4439	8.12128	0.338386	13.6761	5.33684	0.000880268	0.00754612	Sectm1b	11	120944284	120954395	-	2780	protein_coding	secreted and transmembrane 1B [Source:MGI Symbol;Acc:MGI:1929083]	-	0	1	0	3	36	8	0	0.0157522	0	0.0553665	0.452135	0.126136
ENSMUSG00000089744	1.67339	0	0	31.1666	23.7187	10.1516	0.557797	21.679	5.28041	9.17912e-05	0.00107478	Gm16146	18	84876042	84877711	-	819	lncRNA	predicted gene 16146 [Source:MGI Symbol;Acc:MGI:3801801]	-	2	0	0	27	29	10	0.0887036	0	0	1.69142	1.2363	0.535194
ENSMUSG00000045912	0.836696	0	0	17.3148	7.36098	7.10612	0.278899	10.594	5.24736	0.0018686	0.0142612	C2cd4c	10	79442688	79449859	-	6754	protein_coding	C2 calcium-dependent domain containing 4C [Source:MGI Symbol;Acc:MGI:2685084]	-	1	0	0	15	9	7	0.00537816	0	0	0.113946	0.0465256	0.0454288
ENSMUSG00000055775	550.546	31.4699	7.10498	4086.29	396.675	17787.6	196.374	7423.53	5.24043	0.00363746	0.0248364	Myh8	11	67167950	67199460	+	11772	protein_coding	myosin, heavy polypeptide 8, skeletal muscle, perinatal [Source:MGI Symbol;Acc:MGI:1339712]	-	658	31	6	3540	485	17522	2.03035	0.115318	0.0261092	15.4285	1.43847	65.2421
ENSMUSG00000034107	2.51009	1.01516	1.18416	56.5616	72.7919	38.5761	1.5698	55.9765	5.15617	2.64224e-10	1.03186e-08	Ano7	1	93301652	93332025	+	3984	protein_coding	anoctamin 7 [Source:MGI Symbol;Acc:MGI:3052714]	-	3	1	1	49	89	38	0.0273525	0.0109918	0.012858	0.631026	0.779976	0.41808
ENSMUSG00000090379	0	0	1.18416	10.3889	8.17887	22.3335	0.394721	13.6337	5.1102	0.000477955	0.00452193	Gm8229	14	44602814	44608298	+	1403	protein_coding	predicted gene 8229 [Source:MGI Symbol;Acc:MGI:3646979]	-	0	0	1	9	10	22	0	0	0.036512	0.329121	0.248859	0.687321
ENSMUSG00000028396	1.67339	0	0	6.92591	0.817887	48.7277	0.557797	18.8238	5.07667	0.00184572	0.0141242	2310002L09Rik	4	73857608	73869083	-	2158	protein_coding	RIKEN cDNA 2310002L09 gene [Source:MGI Symbol;Acc:MGI:1916780]	-	2	0	0	6	1	48	0.0336646	0	0	0.14265	0.0161793	0.974955
ENSMUSG00000034768	0	0	0	13.8518	2.45366	82.2279	1	32.8445	5.03758	0.00128978	0.0105124	Asb16	11	102159569	102170288	+	2843	protein_coding	ankyrin repeat and SOCS box-containing 16 [Source:MGI Symbol;Acc:MGI:2654437]	-	0	0	0	12	3	81	0	0	0	0.216558	0.036843	1.24883
ENSMUSG00000107811	0	5.07579	0	62.3332	52.3448	50.758	1.69193	55.1453	5.0265	7.64984e-10	2.75147e-08	Gm44000	6	129024240	129026798	-	1478	lncRNA	predicted gene, 44000 [Source:MGI Symbol;Acc:MGI:5690392]	-	0	5	0	54	64	50	0	0.148144	0	1.87452	1.51188	1.48283
ENSMUSG00000090700	0.836696	0	0	12.6975	3.27155	11.1668	0.278899	9.04527	5.01935	0.00449417	0.0296172	Cyp4f40	17	32877874	32895888	+	2491	protein_coding	cytochrome P450, family 4, subfamily f, polypeptide 40 [Source:MGI Symbol;Acc:MGI:3645508]	-	1	0	0	11	4	11	0.0145821	0	0	0.226563	0.0560657	0.193559
ENSMUSG00000076612	0	1.01516	0	5.7716	16.3577	9.13643	0.338386	10.4219	4.94481	0.00194161	0.0147303	Ighg2c	12	113248945	113252552	-	1326	IG_C_gene	immunoglobulin heavy constant gamma 2C [Source:MGI Symbol;Acc:MGI:2686979]	-	0	1	0	5	20	9	0	0.0330251	0	0.193463	0.52662	0.297505
ENSMUSG00000109093	0	0	1.18416	15.0061	10.6325	8.12128	0.394721	11.2533	4.83337	0.00114925	0.00952199	Gm39079	7	119206904	119242692	-	4527	lncRNA	predicted gene, 39079 [Source:NCBI gene (formerly Entrezgene);Acc:105243043]	-	0	0	1	13	13	8	0	0	0.0113157	0.147334	0.100264	0.0774594
ENSMUSG00000030954	11.7137	3.04547	7.10498	227.401	162.759	221.305	7.28807	203.822	4.80563	4.10919e-29	3.43015e-26	Gp2	7	119041760	119058508	-	1998	protein_coding	glycoprotein 2 (zymogen granule membrane) [Source:MGI Symbol;Acc:MGI:1914383]	-	14	3	6	197	199	218	0.254523	0.0657526	0.153833	5.05873	3.47751	4.78251
ENSMUSG00000075014	0.836696	1.01516	0	45.0184	4.08943	2.03032	0.617284	17.0461	4.78736	0.00193537	0.0146924	Gm10800	2	98496892	98497646	-	660	protein_coding	predicted gene 10800 [Source:MGI Symbol;Acc:MGI:3641657]	-	1	1	0	39	5	2	0.0550365	0.0663504	0	3.03174	0.264507	0.132825
ENSMUSG00000047228	27.611	28.4244	62.7607	968.474	877.593	1336.96	39.5987	1061.01	4.74384	1.83029e-62	5.23829e-59	A2ml1	6	128516784	128558571	-	7753	protein_coding	alpha-2-macroglobulin like 1 [Source:MGI Symbol;Acc:MGI:3039594]	-	33	28	53	839	1073	1317	0.154611	0.158152	0.350186	5.55217	4.83215	7.44579
ENSMUSG00000061974	0.836696	1.01516	0	17.3148	18.8114	13.1971	0.617284	16.4411	4.73523	0.000317566	0.00318425	Cldn24	8	48275178	48275840	+	663	protein_coding	claudin 24 [Source:MGI Symbol;Acc:MGI:3712484]	-	1	1	0	15	23	13	0.0547875	0.0660501	0	1.16078	1.21123	0.859458
ENSMUSG00000085830	0.836696	0	1.18416	15.0061	22.0829	16.2426	0.67362	17.7772	4.72195	0.000192824	0.00208362	Grin1os	2	25181232	25188937	+	2891	lncRNA	glutamate receptor, ionotropic, NMDA1 (zeta 1), opposite strand [Source:MGI Symbol;Acc:MGI:2443867]	-	1	0	1	13	27	16	0.0125645	0	0.0177192	0.23071	0.326082	0.242587
ENSMUSG00000107734	0	1.01516	0	18.4691	4.90732	3.04548	0.338386	8.8073	4.70196	0.00625554	0.0385611	Gm30055	6	136963594	136964396	+	803	TEC	predicted gene, 30055 [Source:MGI Symbol;Acc:MGI:5589214]	-	0	1	0	16	6	3	0	0.0545345	0	1.02229	0.260883	0.163757
ENSMUSG00000030730	322.128	45.6821	24.8674	1506.39	283.807	8362.88	130.892	3384.36	4.69243	0.00180816	0.0139058	Atp2a1	7	126045030	126062280	-	3477	protein_coding	ATPase, Ca++ transporting, cardiac muscle, fast twitch 1 [Source:MGI Symbol;Acc:MGI:105058]	-	385	45	21	1305	347	8238	4.02208	0.566755	0.309391	19.2565	3.48446	103.851
ENSMUSG00000000248	0	1.01516	0	4.61728	12.2683	9.13643	0.338386	8.674	4.67996	0.00456398	0.0299884	Clec2g	6	128911344	128961670	+	2847	protein_coding	C-type lectin domain family 2, member g [Source:MGI Symbol;Acc:MGI:1918059]	-	0	1	0	4	15	9	0	0.0153815	0	0.0720847	0.183956	0.138564
ENSMUSG00000022650	0	0	0	41.5555	24.5366	10.1516	1	25.4146	4.66758	4.93295e-07	1.01674e-05	Retnlb	16	48637219	48639255	+	696	protein_coding	resistin like beta [Source:MGI Symbol;Acc:MGI:1888505]	-	0	0	0	36	30	10	0	0	0	2.65377	1.50495	0.629775
ENSMUSG00000085295	0	1.01516	0	2.30864	16.3577	6.09096	0.338386	8.25244	4.60808	0.0077413	0.0453345	4930430E12Rik	4	6352105	6357530	-	1135	lncRNA	RIKEN cDNA 4930430E12 gene [Source:MGI Symbol;Acc:MGI:1918889]	-	0	1	0	2	20	6	0	0.0385826	0	0.0904076	0.61524	0.231713
ENSMUSG00000056222	1.67339	1.01516	0	23.0864	30.2618	12.1819	0.896183	21.8434	4.60726	5.62842e-05	0.00069777	Spock1	13	57569008	58056146	-	8365	protein_coding	sparc/osteonectin, cwcv and kazal-like domains proteoglycan 1 [Source:MGI Symbol;Acc:MGI:105371]	-	2	1	0	20	37	12	0.00868478	0.00523506	0	0.122669	0.154435	0.0628796
ENSMUSG00000041377	0	1.01516	0	3.46296	12.2683	8.12128	0.338386	7.95084	4.55437	0.00720208	0.0429372	Ninj2	6	120070311	120177300	+	937	protein_coding	ninjurin 2 [Source:MGI Symbol;Acc:MGI:1352751]	-	0	1	0	3	15	8	0	0.0467356	0	0.164268	0.558936	0.374236
ENSMUSG00000033794	0	0	1.18416	5.7716	13.9041	8.12128	0.394721	9.26565	4.55299	0.00326375	0.0227746	Lpcat2b	5	107579415	107582905	+	2782	protein_coding	lysophosphatidylcholine acyltransferase 2B [Source:MGI Symbol;Acc:MGI:1918152]	-	0	0	1	5	17	8	0	0	0.0184135	0.0922112	0.213355	0.126046
ENSMUSG00000043932	0	4.06063	0	15.0061	36.8049	42.6367	1.35354	31.4826	4.53974	6.86081e-06	0.000109144	Klri2	6	129706004	129717447	-	3913	protein_coding	killer cell lectin-like receptor family I member 2 [Source:MGI Symbol;Acc:MGI:2443965]	-	0	4	0	13	45	42	0	0.0447649	0	0.170453	0.401526	0.470472
ENSMUSG00000031289	1.67339	0	0	3.46296	34.3512	1.01516	0.557797	12.9431	4.5363	0.00775614	0.0454081	Il13ra2	X	146166472	146212188	-	2281	protein_coding	interleukin 13 receptor, alpha 2 [Source:MGI Symbol;Acc:MGI:1277954]	-	2	0	0	3	42	1	0.0318493	0	0	0.0674787	0.642887	0.0192163
ENSMUSG00000115801	1.67339	4.06063	3.55249	91.1912	27.8082	95.425	3.0955	71.4748	4.52919	1.17204e-10	4.88162e-09	ENSMUSG00000115801	14	44781512	44874658	-	93147	lncRNA	novel transcript	-	2	4	3	79	34	94	0.000779931	0.00188052	0.00164985	0.043514	0.0127444	0.0442337
ENSMUSG00000048938	0	1.01516	0	8.08023	8.17887	7.10612	0.338386	7.78841	4.52459	0.00662009	0.0401049	Nr1h5	3	102846974	102871449	-	2835	protein_coding	nuclear receptor subfamily 1, group H, member 5 [Source:MGI Symbol;Acc:MGI:3026618]	THR-like	0	1	0	7	10	7	0	0.0154466	0	0.126682	0.123157	0.108228
ENSMUSG00000025746	0	2.03031	0	5.7716	34.3512	4.06064	0.676772	14.7278	4.44373	0.00261429	0.0189078	Il6	5	30218112	30224979	+	2428	protein_coding	interleukin 6 [Source:MGI Symbol;Acc:MGI:96559]	-	0	2	0	5	42	4	0	0.0360719	0	0.105655	0.603964	0.0722114
ENSMUSG00000117921	8.36696	1.01516	8.28914	196.234	87.5139	88.3189	5.89042	124.022	4.39609	2.9574e-15	2.78162e-13	Gm50186	19	54072990	54075089	+	1731	lncRNA	predicted gene, 50186 [Source:MGI Symbol;Acc:MGI:6302959]	-	10	1	7	170	107	87	0.209845	0.0252982	0.207154	5.03875	2.15823	2.20301
ENSMUSG00000115724	0	0	0	20.7777	32.7155	9.13643	1	20.8766	4.38381	2.09758e-06	3.77904e-05	Gm49087	14	44217170	44224923	-	2947	lncRNA	predicted gene, 49087 [Source:MGI Symbol;Acc:MGI:6118476]	-	0	0	0	18	40	9	0	0	0	0.313374	0.473904	0.133862
ENSMUSG00000105239	2.51009	1.01516	1.18416	6.92591	37.6228	51.7731	1.5698	32.1073	4.35425	1.18802e-05	0.000178954	Gm43091	5	135682664	135701841	-	423	lncRNA	predicted gene 43091 [Source:MGI Symbol;Acc:MGI:5663228]	-	3	1	1	6	46	51	0.257618	0.103525	0.121102	0.727749	3.79689	5.28475
ENSMUSG00000091556	0	0	1.18416	8.08023	9.81464	6.09096	0.394721	7.99528	4.34024	0.00597145	0.0372221	Gm14569	X	35687254	35755483	-	5722	protein_coding	predicted gene 14569 [Source:MGI Symbol;Acc:MGI:3705243]	-	0	0	1	7	12	6	0	0	0.00895252	0.0627655	0.0732224	0.0459619
ENSMUSG00000020216	17.5706	2.03031	1.18416	92.3455	18.8114	290.336	6.92836	133.831	4.27175	0.00257554	0.0186748	Jsrp1	10	80644330	80649332	-	1333	protein_coding	junctional sarcoplasmic reticulum protein 1 [Source:MGI Symbol;Acc:MGI:1916700]	-	21	2	1	80	23	286	0.572248	0.0657033	0.0384293	3.07915	0.602432	9.40439
ENSMUSG00000026417	462.693	291.35	671.421	7147.54	12806.5	7023.89	475.155	8992.63	4.24228	6.05641e-21	1.86668e-18	Pigr	1	130754421	130779986	+	4025	protein_coding	polymeric immunoglobulin receptor [Source:MGI Symbol;Acc:MGI:103080]	-	553	287	567	6192	15658	6919	4.99062	3.12251	7.21623	78.9288	135.825	75.3481
ENSMUSG00000107132	1.67339	0	0	9.23455	8.17887	14.2122	0.557797	10.5419	4.24025	0.00519882	0.0333077	Gm15997	5	149412521	149461495	-	1491	lncRNA	predicted gene 15997 [Source:MGI Symbol;Acc:MGI:3805557]	-	2	0	0	8	10	14	0.0487245	0	0	0.275285	0.234171	0.411571
ENSMUSG00000035448	14.2238	5.07579	5.92082	69.2591	349.238	55.8338	8.40681	158.11	4.23323	1.4802e-05	0.000217567	Ccr3	9	123822009	123831726	+	3272	protein_coding	chemokine (C-C motif) receptor 3 [Source:MGI Symbol;Acc:MGI:104616]	-	17	5	5	60	427	55	0.188726	0.0669182	0.0782798	0.940825	4.55644	0.736791
ENSMUSG00000033860	2.51009	0	1.18416	20.7777	36.8049	11.1668	1.23142	22.9165	4.21799	7.94609e-05	0.000948701	Fgg	3	82915031	82922356	+	2093	protein_coding	fibrinogen gamma chain [Source:MGI Symbol;Acc:MGI:95526]	-	3	0	1	18	45	11	0.0520651	0	0.0244751	0.441239	0.750678	0.230366
ENSMUSG00000006457	208.337	36.5457	21.3149	593.32	134.951	4221.03	88.7326	1649.77	4.21665	0.00380958	0.0258016	Actn3	19	4911244	4927937	-	2901	protein_coding	actinin alpha 3 [Source:MGI Symbol;Acc:MGI:99678]	-	249	36	18	514	165	4158	3.11779	0.543428	0.317847	9.09046	1.98585	62.8249
ENSMUSG00000108688	1.67339	1.01516	3.55249	70.4135	29.4439	15.2274	2.08035	38.3616	4.20477	1.51074e-06	2.80502e-05	Gm44985	7	121766252	121767267	-	1016	TEC	predicted gene 44985 [Source:MGI Symbol;Acc:MGI:5753561]	-	2	1	3	61	36	15	0.0715042	0.0431016	0.151259	3.0804	1.23714	0.647131
ENSMUSG00000070577	1.67339	0	0	10.3889	9.81464	10.1516	0.557797	10.1184	4.18109	0.00594103	0.0370556	Gm572	4	148727774	148756029	+	1385	protein_coding	predicted gene 572 [Source:MGI Symbol;Acc:MGI:2685418]	-	2	0	0	9	12	10	0.0524536	0	0	0.333398	0.302512	0.316479
ENSMUSG00000037872	3.34678	1.01516	0	17.3148	37.6228	23.3487	1.45398	26.0954	4.16572	2.26406e-05	0.000316968	Ackr1	1	173159453	173161317	-	1405	protein_coding	atypical chemokine receptor 1 (Duffy blood group) [Source:MGI Symbol;Acc:MGI:1097689]	-	4	1	0	15	46	23	0.103414	0.0311681	0	0.547754	1.14312	0.71754
ENSMUSG00000059654	0	0	0	12.6975	20.4472	19.288	1	17.4776	4.12743	4.8505e-06	8.03762e-05	Reg1	6	78399694	78405650	+	904	protein_coding	regenerating islet-derived 1 [Source:MGI Symbol;Acc:MGI:97895]	-	0	0	0	11	25	19	0	0	0	0.624302	0.965567	0.921255
ENSMUSG00000037033	1.67339	0	0	8.08023	9.81464	10.1516	0.557797	9.34882	4.06697	0.00866217	0.0494269	Clca3b	3	144528384	144555118	-	3361	protein_coding	chloride channel accessory 3B [Source:MGI Symbol;Acc:MGI:2181989]	-	2	0	0	7	12	10	0.0216151	0	0	0.106856	0.124659	0.130415
ENSMUSG00000106164	0.836696	1.01516	0	11.5432	8.99675	10.1516	0.617284	10.2305	4.0508	0.00472839	0.0308763	9430085M18Rik	5	101851436	101854332	+	1810	lncRNA	RIKEN cDNA 9430085M18 gene [Source:MGI Symbol;Acc:MGI:1924611]	-	1	1	0	10	11	10	0.0200686	0.0241941	0	0.28346	0.21219	0.242168
ENSMUSG00000076534	5.85687	6.09094	0	27.7037	93.2391	74.1066	3.98261	65.0165	4.02902	8.69547e-09	2.53024e-07	Igkv12-89	6	68811830	68812291	-	338	IG_V_gene	immunoglobulin kappa chain variable 12-89 [Source:MGI Symbol;Acc:MGI:4439829]	-	7	6	0	24	114	73	0.752274	0.777359	0	3.64305	11.776	9.46675
ENSMUSG00000027470	13.3871	13.197	4.73665	114.278	18.8114	377.639	10.4403	170.243	4.02736	0.000420267	0.00404984	Mylk2	2	152753272	152764988	+	2951	protein_coding	myosin, light polypeptide kinase 2, skeletal muscle [Source:MGI Symbol;Acc:MGI:2139434]	-	16	13	4	99	23	372	0.196945	0.192913	0.0694359	1.72122	0.272125	5.52546
ENSMUSG00000020609	10.877	6.09094	1.18416	76.1851	162.759	56.8489	6.05072	98.5978	4.02638	2.26421e-11	1.07746e-09	Apob	12	8027648	8066835	+	13934	protein_coding	apolipoprotein B [Source:MGI Symbol;Acc:MGI:88052]	-	13	6	1	66	199	56	0.0338893	0.0188566	0.00367635	0.243018	0.498641	0.17616
ENSMUSG00000036814	8.36696	3.04547	4.73665	70.4135	134.133	55.8338	5.38303	86.7936	4.0111	3.26607e-12	1.80753e-10	Slc6a20a	9	123463835	123507950	-	4084	protein_coding	solute carrier family 6 (neurotransmitter transporter), member 20A [Source:MGI Symbol;Acc:MGI:2143217]	-	10	3	4	61	164	55	0.0889425	0.0321679	0.0501727	0.766328	1.40207	0.590299
ENSMUSG00000020383	0	0	0	17.3148	29.4439	1.01516	1	15.9246	3.99319	8.3721e-05	0.000992492	Il13	11	53522151	53525529	-	1205	protein_coding	interleukin 13 [Source:MGI Symbol;Acc:MGI:96541]	-	0	0	0	15	36	1	0	0	0	0.638668	1.0431	0.0363754
ENSMUSG00000091709	1.67339	2.03031	0	33.4753	16.3577	9.13643	1.23457	19.6565	3.99293	0.000292498	0.00297156	Gm17189	15	74655914	74672489	+	1630	lncRNA	predicted gene 17189 [Source:MGI Symbol;Acc:MGI:4938016]	-	2	2	0	29	20	9	0.0445695	0.0537316	0	0.912811	0.428403	0.242019
ENSMUSG00000095704	1.67339	3.04547	2.36833	15.0061	86.696	10.1516	2.3624	37.2846	3.98026	2.36168e-05	0.000329485	Gm8221	15	77506034	77510837	+	1110	unprocessed_pseudogene	predicted gene 8221 [Source:MGI Symbol;Acc:MGI:3779789]	-	2	3	2	13	106	10	0.0654488	0.118355	0.0922997	0.600885	3.33421	0.394886
ENSMUSG00000054136	0	2.03031	0	12.6975	8.99675	10.1516	0.676772	10.6153	3.97133	0.00528118	0.0337921	Adm2	15	89206923	89208934	+	1298	protein_coding	adrenomedullin 2 [Source:MGI Symbol;Acc:MGI:2675256]	-	0	2	0	11	11	10	0	0.0674749	0	0.434799	0.295889	0.337691
ENSMUSG00000096108	1.67339	1.01516	0	3.46296	21.2651	17.2577	0.896183	13.9952	3.965	0.00237902	0.0174904	Ighv11-2	12	114011861	114012432	-	461	IG_V_gene	immunoglobulin heavy variable V11-2 [Source:MGI Symbol;Acc:MGI:4947968]	-	2	1	0	3	26	17	0.157588	0.0949918	0	0.33388	1.96917	1.61638
ENSMUSG00000030650	24.2642	13.197	13.0258	237.79	330.426	215.214	16.829	261.143	3.95582	3.90188e-30	3.72239e-27	Tmc5	7	118196520	118274309	+	4470	protein_coding	transmembrane channel-like gene family 5 [Source:MGI Symbol;Acc:MGI:1921674]	-	29	13	11	206	404	212	0.23566	0.127357	0.12606	2.36445	3.15562	2.07885
ENSMUSG00000031962	4.18348	0	0	16.1605	8.99675	39.5912	1.39449	21.5828	3.95207	0.00062977	0.00568837	Cdh15	8	123574705	123594136	+	3251	protein_coding	cadherin 15 [Source:MGI Symbol;Acc:MGI:106672]	-	5	0	0	14	11	39	0.0558661	0	0	0.220944	0.118137	0.525826
ENSMUSG00000013338	6.69357	7.1061	4.73665	101.58	121.047	58.8792	6.17877	93.8355	3.92474	3.24696e-14	2.47337e-12	Fer1l4	2	155861059	155894867	-	6896	protein_coding	fer-1-like 4 (C. elegans) [Source:MGI Symbol;Acc:MGI:1921812]	-	8	7	4	88	148	58	0.0421393	0.0444517	0.0297136	0.654721	0.749333	0.36866
ENSMUSG00000117492	0	0	2.36833	9.23455	15.5398	11.1668	0.789442	11.9804	3.9237	0.00310453	0.0218616	Gm19052	18	10217043	10238921	+	1854	transcribed_processed_pseudogene	predicted gene, 19052 [Source:MGI Symbol;Acc:MGI:5011237]	-	0	0	2	8	19	11	0	0	0.0552603	0.221386	0.357812	0.260062
ENSMUSG00000027606	0	0	2.36833	15.0061	8.17887	12.1819	0.789442	11.789	3.90046	0.00352594	0.0241913	Dnajc5b	3	19562759	19665026	+	1259	protein_coding	DnaJ heat shock protein family (Hsp40) member C5 beta [Source:MGI Symbol;Acc:MGI:1913576]	-	0	0	2	13	10	12	0	0	0.0813762	0.529771	0.277322	0.417783
ENSMUSG00000109392	2.51009	0	2.36833	50.79	6.54309	15.2274	1.62614	24.1868	3.8947	0.000310318	0.00312879	Gm5737	7	120411588	120430416	+	1272	protein_coding	predicted gene 5737 [Source:MGI Symbol;Acc:MGI:3645276]	-	3	0	2	44	8	15	0.0856701	0	0.0805445	1.77475	0.21959	0.516891
ENSMUSG00000067149	13.3871	30.4547	17.7625	259.722	318.158	330.942	20.5348	302.941	3.88289	1.19969e-34	1.50217e-31	Jchain	5	88667668	88675750	-	2517	protein_coding	immunoglobulin joining chain [Source:MGI Symbol;Acc:MGI:96493]	-	16	30	15	225	389	326	0.230904	0.521946	0.305282	4.58638	5.39606	5.67713
ENSMUSG00000021194	0	2.03031	1.18416	25.395	9.81464	12.1819	1.07149	15.7972	3.88197	0.000878626	0.00753528	Chga	12	102521228	102531287	+	2756	protein_coding	chromogranin A [Source:MGI Symbol;Acc:MGI:88394]	-	0	2	1	22	12	12	0	0.0317788	0.0185872	0.409557	0.152024	0.190852
ENSMUSG00000052435	10.0404	3.04547	8.28914	58.8703	215.922	39.5912	7.12499	104.795	3.87853	2.22764e-09	7.31615e-08	Cebpe	14	54947817	54949631	-	1241	protein_coding	CCAAT/enhancer binding protein (C/EBP), epsilon [Source:MGI Symbol;Acc:MGI:103572]	TF_bZIP	12	3	7	51	264	39	0.35124	0.105861	0.288948	2.10848	7.4275	1.37749
ENSMUSG00000029361	24.2642	12.1819	7.10498	77.3394	12.2683	545.141	14.517	211.583	3.86541	0.00446177	0.029423	Nos1	5	117919097	118096905	+	11151	protein_coding	nitric oxide synthase 1, neuronal [Source:MGI Symbol;Acc:MGI:97360]	-	29	12	6	67	15	537	0.0944668	0.0471254	0.0275633	0.30827	0.0469665	2.11084
ENSMUSG00000092528	2.51009	0	0	10.3889	15.5398	10.1516	0.836696	12.0268	3.8454	0.00434092	0.0288062	Nlrp1c-ps	11	71133256	71176145	-	3756	transcribed_unprocessed_pseudogene	NLR family, pyrin domain containing 1C, pseudogene [Source:MGI Symbol;Acc:MGI:3582962]	-	3	0	0	9	19	10	0.0290129	0	0	0.122938	0.176619	0.1167
ENSMUSG00000033717	61.9155	22.3335	84.0756	790.709	1086.97	513.671	56.1082	797.117	3.82851	7.18122e-11	3.12758e-09	Adra2a	19	54032582	54037413	+	4832	protein_coding	adrenergic receptor, alpha 2a [Source:MGI Symbol;Acc:MGI:87934]	-	74	22	71	685	1329	506	0.556288	0.199381	0.752705	7.27335	9.60304	4.59006
ENSMUSG00000021803	0.836696	0	3.55249	21.9321	13.9041	26.3941	1.46306	20.7434	3.82559	0.00014939	0.00165994	Cdhr1	14	36799814	36820304	-	4332	protein_coding	cadherin-related family member 1 [Source:MGI Symbol;Acc:MGI:2157782]	-	1	0	3	19	17	26	0.00838507	0	0.0354753	0.225028	0.137016	0.263075
ENSMUSG00000033213	10.0404	6.09094	11.8416	175.457	158.67	59.8944	9.32431	131.34	3.81617	1.53868e-14	1.23799e-12	AA467197	2	122478906	122483111	+	1203	protein_coding	expressed sequence AA467197 [Source:MGI Symbol;Acc:MGI:3034182]	-	12	6	10	152	194	59	0.362335	0.21841	0.425821	6.48259	5.6305	2.14972
ENSMUSG00000085368	0	1.01516	1.18416	13.8518	4.90732	11.1668	0.733107	9.9753	3.76626	0.00699935	0.0419208	Gm16188	4	149860709	149867789	+	420	lncRNA	predicted gene 16188 [Source:MGI Symbol;Acc:MGI:3802067]	-	0	1	1	12	6	11	0	0.104265	0.121967	1.46589	0.498784	1.14799
ENSMUSG00000067704	12.5504	8.12126	5.92082	162.759	143.13	52.7883	8.86417	119.559	3.7536	4.66701e-13	2.98718e-11	Wfdc13	2	164527027	164529626	+	1074	protein_coding	WAP four-disulfide core domain 13 [Source:MGI Symbol;Acc:MGI:3582777]	-	15	8	5	141	175	52	0.50732	0.326192	0.238484	6.73574	5.68911	2.12224
ENSMUSG00000026100	4.18348	0	0	4.61728	4.08943	47.7125	1.39449	18.8064	3.75341	0.00563646	0.035532	Mstn	1	53100799	53107238	+	2705	protein_coding	myostatin [Source:MGI Symbol;Acc:MGI:95691]	-	5	0	0	4	5	47	0.0671425	0	0	0.0758688	0.0645377	0.761597
ENSMUSG00000028341	34.3045	42.6366	69.8656	685.666	772.085	494.383	48.9356	650.711	3.73306	4.53591e-42	1.00969e-38	Nr4a3	4	48045153	48086447	+	5987	protein_coding	nuclear receptor subfamily 4, group A, member 3 [Source:MGI Symbol;Acc:MGI:1352457]	NGFIB-like	41	42	59	594	944	487	0.248754	0.307204	0.504819	5.09035	5.5052	3.56545
ENSMUSG00000021790	1.67339	0	1.18416	19.6234	8.99675	9.13643	0.952518	12.5855	3.72388	0.0030185	0.0213684	Dydc1	14	40794868	40814154	+	995	protein_coding	DPY30 domain containing 1 [Source:MGI Symbol;Acc:MGI:1916746]	-	2	0	1	17	11	9	0.0730133	0	0.0514837	0.87659	0.385994	0.396474
ENSMUSG00000085002	2.51009	0	1.18416	31.1666	8.17887	9.13643	1.23142	16.1606	3.71409	0.00174316	0.0135149	Gm12984	4	135034660	135036830	+	273	lncRNA	predicted gene 12984 [Source:MGI Symbol;Acc:MGI:3651384]	-	3	0	1	27	10	9	0.399166	0	0.187642	5.07425	1.27893	1.44502
ENSMUSG00000028965	13.3871	6.09094	8.28914	103.889	214.286	43.6519	9.25574	120.609	3.70384	7.78029e-11	3.35928e-09	Tnfrsf9	4	150999019	151030559	+	2722	protein_coding	tumor necrosis factor receptor superfamily, member 9 [Source:MGI Symbol;Acc:MGI:1101059]	-	16	6	7	90	262	43	0.213514	0.0965273	0.131736	1.69639	3.36065	0.692429
ENSMUSG00000071489	0	0	0	23.0864	5.72521	10.1516	1	12.9877	3.69908	8.93335e-05	0.00105091	Ptgdr	14	45088692	45096832	-	3187	protein_coding	prostaglandin D receptor [Source:MGI Symbol;Acc:MGI:102966]	-	0	0	0	20	7	10	0	0	0	0.321972	0.0766879	0.137535
ENSMUSG00000002500	15.0605	6.09094	2.36833	68.1048	13.9041	217.244	7.83993	99.751	3.66942	0.00219006	0.0163532	Rpl3l	17	24946794	24955117	+	1643	protein_coding	ribosomal protein L3-like [Source:MGI Symbol;Acc:MGI:1913461]	-	18	6	2	59	17	214	0.397951	0.159919	0.0623571	1.84241	0.361262	5.70914
ENSMUSG00000070563	0.836696	4.06063	0	27.7037	21.2651	13.1971	1.63244	20.7219	3.66605	0.00026627	0.00274547	Spaca4	7	45374531	45375237	-	707	protein_coding	sperm acrosome associated 4 [Source:MGI Symbol;Acc:MGI:1916613]	-	1	4	0	24	26	13	0.0513778	0.247758	0	1.74166	1.284	0.80597
ENSMUSG00000110803	1.67339	1.01516	0	8.08023	12.2683	13.1971	0.896183	11.1819	3.64122	0.00477369	0.031091	Gm20275	9	59733540	59848360	-	1387	lncRNA	predicted gene, 20275 [Source:MGI Symbol;Acc:MGI:5012460]	-	2	1	0	7	15	13	0.052378	0.0315726	0	0.258936	0.377594	0.41083
ENSMUSG00000056643	1.67339	5.07579	0	15.0061	58.07	10.1516	2.24973	27.7426	3.62428	0.000267183	0.00275205	Chst13	6	90285331	90302167	-	1653	protein_coding	carbohydrate sulfotransferase 13 [Source:MGI Symbol;Acc:MGI:1919047]	-	2	5	0	13	71	10	0.0439493	0.13246	0	0.403498	1.49967	0.265168
ENSMUSG00000063232	0	0	4.73665	12.6975	36.8049	8.12128	1.57888	19.2079	3.60472	0.0015323	0.0121576	Serpina11	12	103946502	103956216	-	1638	protein_coding	serine (or cysteine) peptidase inhibitor, clade A (alpha-1 antiproteinase, antitrypsin), member 11 [Source:MGI Symbol;Acc:MGI:2685741]	-	0	0	4	11	45	8	0	0	0.125095	0.344548	0.9592	0.214077
ENSMUSG00000027793	7.53026	12.1819	1.18416	108.506	69.5204	76.137	6.96544	84.7211	3.60444	2.10245e-11	1.01008e-09	Ccna1	3	54952890	54962922	-	1835	protein_coding	cyclin A1 [Source:MGI Symbol;Acc:MGI:108042]	-	9	12	1	94	85	75	0.178156	0.286373	0.0279162	2.62822	1.61731	1.79151
ENSMUSG00000033061	3.34678	1.01516	1.18416	27.7037	19.6293	18.2729	1.8487	21.8686	3.56428	0.000110906	0.00127355	Resp18	1	75248843	75255059	-	1032	protein_coding	regulated endocrine-specific protein 18 [Source:MGI Symbol;Acc:MGI:1098222]	-	4	1	1	24	24	18	0.140791	0.0424334	0.0496379	1.19317	0.811974	0.764518
ENSMUSG00000004814	21.7541	11.1667	40.2616	105.043	726.283	31.4699	24.3941	287.599	3.55945	0.00400665	0.026936	Ccl24	5	135598791	135601903	-	1295	protein_coding	chemokine (C-C motif) ligand 24 [Source:MGI Symbol;Acc:MGI:1928953]	-	26	11	34	91	888	31	0.729287	0.371972	1.34494	3.60531	23.9416	1.04927
ENSMUSG00000107503	0	0	0	10.3889	14.722	10.1516	1	11.7541	3.5551	0.000100251	0.00116028	Gm44009	6	128562588	128564988	-	521	lncRNA	predicted gene, 44009 [Source:MGI Symbol;Acc:MGI:5690401]	-	0	0	0	9	18	10	0	0	0	0.886289	1.20627	0.841312
ENSMUSG00000089727	0	9.13642	1.18416	49.6357	33.5334	36.5457	3.44019	39.9049	3.53601	9.85493e-06	0.00015129	Klra8	6	130092189	130106861	-	1178	protein_coding	killer cell lectin-like receptor, subfamily A, member 8 [Source:MGI Symbol;Acc:MGI:102968]	-	0	9	1	43	41	36	0	0.334568	0.0434858	1.87281	1.2152	1.33953
ENSMUSG00000020676	35.1412	12.1819	33.1566	250.487	538.17	144.153	26.8266	310.936	3.53489	4.05203e-15	3.68992e-13	Ccl11	11	81948649	81953781	+	1082	protein_coding	chemokine (C-C motif) ligand 11 [Source:MGI Symbol;Acc:MGI:103576]	-	42	12	28	217	658	142	1.40999	0.48567	1.32563	10.2897	21.2329	5.75249
ENSMUSG00000096914	0	0	0	15.0061	7.36098	12.1819	1	11.5163	3.52561	0.000130855	0.00147188	Galntl6	8	58227086	59365674	-	7414	protein_coding	UDP-N-acetyl-alpha-D-galactosamine:polypeptide N-acetylgalactosaminyltransferase-like 6 [Source:MGI Symbol;Acc:MGI:1913581]	-	0	0	0	13	9	12	0	0	0	0.0899625	0.0423839	0.0709453
ENSMUSG00000030178	0	9.13642	0	47.3271	29.4439	28.4245	3.04547	35.0652	3.5253	9.27601e-05	0.0010844	Klra13-ps	6	130267841	130283391	-	1041	transcribed_unprocessed_pseudogene	killer cell lectin-like receptor subfamily A, member 13, pseudogene [Source:MGI Symbol;Acc:MGI:1321090]	-	0	9	0	41	36	28	0	0.378599	0	2.02071	1.20743	1.17897
ENSMUSG00000069805	2.51009	8.12126	14.21	144.29	57.2521	83.2431	8.28044	94.9283	3.51906	1.51212e-10	6.19507e-09	Fbp1	13	63012567	63036096	-	1702	protein_coding	fructose bisphosphatase 1 [Source:MGI Symbol;Acc:MGI:95492]	-	3	8	12	125	70	82	0.064026	0.205834	0.361173	3.76809	1.43598	2.11178
ENSMUSG00000120512	1.67339	3.04547	0	16.1605	5.72521	31.4699	1.57295	17.7852	3.49913	0.00156448	0.0123786	ENSMUSG00000120512	12	73086116	73087384	+	1269	lncRNA	novel transcript	-	2	3	0	14	7	31	0.0572484	0.103525	0	0.566027	0.192596	1.07077
ENSMUSG00000027225	0.836696	1.01516	1.18416	2.30864	20.4472	11.1668	1.01201	11.3075	3.48199	0.00736455	0.0436433	Duoxa2	2	122129381	122133366	+	1592	protein_coding	dual oxidase maturation factor 2 [Source:MGI Symbol;Acc:MGI:1914061]	-	1	1	1	2	25	11	0.0228167	0.0275071	0.0321773	0.0644552	0.548287	0.302862
ENSMUSG00000000202	5.02018	1.01516	1.18416	21.9321	41.7122	16.2426	2.4065	26.6289	3.46799	8.83893e-05	0.00104072	Btbd17	11	114682043	114686771	-	3187	protein_coding	BTB (POZ) domain containing 17 [Source:MGI Symbol;Acc:MGI:1919264]	-	6	1	1	19	51	16	0.0683855	0.0137406	0.0160735	0.305874	0.558726	0.220056
ENSMUSG00000027833	1.67339	0	2.36833	4.61728	17.1756	22.3335	1.34724	14.7088	3.4486	0.00283346	0.0202952	Shox2	3	66879060	66889104	-	3311	protein_coding	short stature homeobox 2 [Source:MGI Symbol;Acc:MGI:1201673]	Homeobox	2	0	2	4	21	22	0.0219415	0	0.0309431	0.0619828	0.221447	0.291245
ENSMUSG00000020374	0	0	0	10.3889	4.08943	18.2729	1	10.9171	3.44851	0.000283242	0.00288631	Rasgef1c	11	49792662	49871821	+	3563	protein_coding	RasGEF domain family, member 1C [Source:MGI Symbol;Acc:MGI:1921813]	-	0	0	0	9	5	18	0	0	0	0.129598	0.0489965	0.221438
ENSMUSG00000005640	1.67339	0	2.36833	13.8518	26.1724	4.06064	1.34724	14.6949	3.44724	0.00346708	0.023915	Insrr	3	87704258	87723408	+	5714	protein_coding	insulin receptor-related receptor [Source:MGI Symbol;Acc:MGI:1346037]	-	2	0	2	12	32	4	0.0127141	0	0.0179301	0.107749	0.195533	0.0306842
ENSMUSG00000108297	0.836696	2.03031	1.18416	4.61728	13.0862	26.3941	1.35039	14.6992	3.44429	0.00253367	0.0184178	Gm44167	6	113774768	113776645	-	1878	lncRNA	predicted gene, 44167 [Source:MGI Symbol;Acc:MGI:5690559]	-	1	2	1	4	16	26	0.0193419	0.046636	0.0272771	0.109279	0.297464	0.606838
ENSMUSG00000029205	10.0404	1.01516	1.18416	19.6234	6.54309	105.577	4.07989	43.9144	3.42809	0.000546513	0.00504787	Chrna9	5	66092264	66134669	+	3026	protein_coding	cholinergic receptor, nicotinic, alpha polypeptide 9 [Source:MGI Symbol;Acc:MGI:1202403]	-	12	1	1	17	8	104	0.144048	0.0144717	0.0169287	0.288238	0.0923064	1.50647
ENSMUSG00000025916	3.34678	2.03031	2.36833	33.4753	15.5398	32.4851	2.58181	27.1667	3.39539	3.12531e-05	0.000417695	Ppp1r42	1	10038849	10079361	-	1523	protein_coding	protein phosphatase 1, regulatory subunit 42 [Source:MGI Symbol;Acc:MGI:1921138]	-	4	2	2	29	19	32	0.0954015	0.0575066	0.0672703	0.976942	0.435576	0.920969
ENSMUSG00000032226	0	0	0	15.0061	3.27155	13.1971	1	10.4916	3.39116	0.000382854	0.00373786	Gcnt3	9	69938778	69945370	-	4301	protein_coding	glucosaminyl (N-acetyl) transferase 3, mucin type [Source:MGI Symbol;Acc:MGI:1919327]	-	0	0	0	13	4	13	0	0	0	0.155076	0.0324714	0.132486
ENSMUSG00000048217	3.34678	1.01516	2.36833	30.0123	13.9041	26.3941	2.24342	23.4368	3.385	0.000113247	0.00129719	Nags	11	102036339	102040303	+	2838	protein_coding	N-acetylglutamate synthase [Source:MGI Symbol;Acc:MGI:2387600]	-	4	1	2	26	17	26	0.0511968	0.0154303	0.0361003	0.470037	0.209145	0.401565
ENSMUSG00000034416	1.67339	1.01516	1.18416	5.7716	22.9008	11.1668	1.2909	13.2797	3.36277	0.00346831	0.023915	Pkd1l2	8	117722418	117809188	-	8301	protein_coding	polycystic kidney disease 1 like 2 [Source:MGI Symbol;Acc:MGI:2664668]	-	2	1	1	5	28	11	0.00875174	0.00527542	0.0061711	0.0309037	0.117771	0.0580841
ENSMUSG00000030592	137.218	78.1671	60.3923	417.864	122.683	2291.21	91.9259	943.92	3.36012	0.00221975	0.0165134	Ryr1	7	28702769	28824604	-	21838	protein_coding	ryanodine receptor 1, skeletal muscle [Source:MGI Symbol;Acc:MGI:99659]	-	164	77	51	362	150	2257	0.272788	0.154406	0.119633	0.850485	0.239822	4.53016
ENSMUSG00000111972	0.836696	1.01516	1.18416	10.3889	6.54309	14.2122	1.01201	10.3814	3.35871	0.00692411	0.0415571	Gm40778	10	119245784	119247127	-	1344	TEC	predicted gene, 40778 [Source:MGI Symbol;Acc:MGI:5623663]	-	1	1	1	9	8	14	0.0270269	0.0325828	0.0381148	0.343569	0.207827	0.456587
ENSMUSG00000108095	0.836696	3.04547	0	4.61728	10.6325	24.3638	1.29406	13.2045	3.35106	0.00624075	0.0384817	Gm44067	6	128820749	128823922	-	2971	lncRNA	predicted gene, 44067 [Source:MGI Symbol;Acc:MGI:5690459]	-	1	3	0	4	13	24	0.0122262	0.0442187	0	0.0690761	0.152775	0.354082
ENSMUSG00000066108	1386.41	1135.96	2909.49	11321.6	25879.6	18176.4	1810.62	18459.2	3.34978	1.14255e-09	3.98778e-08	Muc5b	7	141392807	141426821	+	14964	protein_coding	mucin 5, subtype B, tracheobronchial [Source:MGI Symbol;Acc:MGI:1921430]	-	1657	1119	2457	9808	31642	17905	4.02226	3.27469	8.41106	33.6282	73.829	52.4471
ENSMUSG00000030017	707.008	414.184	1174.69	7028.65	10661.2	5542.77	765.294	7744.19	3.33903	3.45565e-11	1.59517e-09	Reg3g	6	78443252	78445855	-	2114	protein_coding	regenerating islet-derived 3 gamma [Source:MGI Symbol;Acc:MGI:109406]	-	845	408	992	6089	13035	5460	14.5193	8.45167	24.0381	147.779	215.286	113.209
ENSMUSG00000063239	5.85687	1.01516	11.8416	53.0987	55.6163	80.1976	6.23789	62.9709	3.33555	1.38486e-08	3.8641e-07	Grm4	17	27641361	27740377	-	5977	protein_coding	glutamate receptor, metabotropic 4 [Source:MGI Symbol;Acc:MGI:1351341]	-	7	1	10	46	68	79	0.0425412	0.00732663	0.0857057	0.394862	0.397225	0.579347
ENSMUSG00000026950	145.585	40.6063	42.6299	375.154	81.7887	1829.32	76.2738	762.087	3.3207	0.00620634	0.0383525	Neb	2	52026659	52268486	-	26675	protein_coding	nebulin [Source:MGI Symbol;Acc:MGI:97292]	-	174	40	36	325	100	1802	0.236941	0.0656663	0.0691339	0.6251	0.13089	2.96105
ENSMUSG00000004988	2.51009	10.1516	4.73665	62.3332	81.7887	29.4396	5.79944	57.8538	3.31843	1.34251e-07	3.03223e-06	Fxyd4	6	117910520	117914653	-	1957	protein_coding	FXYD domain-containing ion transport regulator 4 [Source:MGI Symbol;Acc:MGI:1889005]	-	3	10	4	54	100	29	0.0556834	0.223767	0.104704	1.41571	1.7841	0.649534
ENSMUSG00000028655	33.4678	9.13642	46.1824	295.506	328.791	252.775	29.5955	292.357	3.30428	8.56989e-19	1.63513e-16	Mfsd2a	4	122840643	122854981	-	2250	protein_coding	major facilitator superfamily domain containing 2A [Source:MGI Symbol;Acc:MGI:1923824]	-	40	9	39	256	402	249	0.645762	0.175165	0.887923	5.83752	6.23813	4.85078
ENSMUSG00000027073	5.02018	4.06063	9.47331	18.4691	154.581	10.1516	6.1847	61.0671	3.30362	8.45929e-05	0.00100102	Prg2	2	84810805	84813976	+	838	protein_coding	proteoglycan 2, bone marrow [Source:MGI Symbol;Acc:MGI:103294]	-	6	4	8	16	189	10	0.260077	0.209027	0.489034	0.979595	7.8746	0.523059
ENSMUSG00000011034	69.4458	30.4547	36.7091	350.913	770.449	227.396	45.5365	449.586	3.3035	4.29713e-16	4.9137e-14	Slc5a1	5	33261563	33320214	+	4104	protein_coding	solute carrier family 5 (sodium/glucose cotransporter), member 1 [Source:MGI Symbol;Acc:MGI:107678]	-	83	30	31	304	942	224	0.734625	0.320111	0.386943	3.80047	8.01409	2.39241
ENSMUSG00000031202	0	3.04547	5.92082	30.0123	39.2586	17.2577	2.98876	28.8429	3.27059	8.20455e-05	0.00097549	Rab39b	X	74615652	74621837	-	3401	protein_coding	RAB39B, member RAS oncogene family [Source:MGI Symbol;Acc:MGI:1915040]	-	0	3	5	26	48	17	0	0.038628	0.0753107	0.392227	0.492771	0.219097
ENSMUSG00000016498	7.53026	14.2122	3.55249	35.7839	193.021	15.2274	8.43165	81.3442	3.27015	2.01487e-05	0.000287301	Pdcd1lg2	19	29388319	29448561	+	1961	protein_coding	programmed cell death 1 ligand 2 [Source:MGI Symbol;Acc:MGI:1930125]	-	9	14	3	31	236	15	0.166709	0.312635	0.0783676	0.811063	4.20189	0.335281
ENSMUSG00000039904	3.34678	1.01516	3.55249	32.3209	20.4472	23.3487	2.63814	25.3723	3.26566	5.55579e-05	0.000689193	Gpr37	6	25665877	25690728	-	6068	protein_coding	G protein-coupled receptor 37 [Source:MGI Symbol;Acc:MGI:1313297]	-	4	1	3	28	25	23	0.0239447	0.00721675	0.0253261	0.236746	0.143848	0.166141
ENSMUSG00000066861	19.244	23.3486	16.5783	84.2653	431.026	47.7125	19.7236	187.668	3.25019	0.000542123	0.00501889	Oas1g	5	121014205	121025676	-	2340	protein_coding	2'-5' oligoadenylate synthetase 1G [Source:MGI Symbol;Acc:MGI:97429]	-	23	23	14	73	527	47	0.357032	0.430427	0.306482	1.60058	7.86331	0.880393
ENSMUSG00000035923	4.18348	6.09094	0	24.2407	1.63577	71.0612	3.42481	32.3125	3.238	0.00255024	0.0185248	Myf6	10	107328714	107330598	-	1263	protein_coding	myogenic factor 6 [Source:MGI Symbol;Acc:MGI:97253]	bHLH	5	6	0	21	2	70	0.143801	0.208034	0	0.853074	0.0552888	2.42935
ENSMUSG00000091971	71.1192	72.0762	187.098	803.406	1915.49	369.518	110.098	1029.47	3.22505	4.08742e-05	0.00052593	Hspa1a	17	35188166	35191132	-	2967	protein_coding	heat shock protein 1A [Source:MGI Symbol;Acc:MGI:96244]	-	85	71	158	696	2342	364	1.04063	1.04792	2.72793	12.0355	27.56	5.37748
ENSMUSG00000075402	0	0	0	6.92591	9.81464	11.1668	1	9.30244	3.21761	0.00049319	0.00463442	Krt76	15	101792786	101801355	-	2312	protein_coding	keratin 76 [Source:MGI Symbol;Acc:MGI:1924305]	-	0	0	0	6	12	11	0	0	0	0.133148	0.181219	0.208545
ENSMUSG00000049112	5.02018	0	0	23.0864	7.36098	15.2274	1.67339	15.2249	3.18559	0.00840722	0.0483439	Oxtr	6	112450644	112466904	-	4790	protein_coding	oxytocin receptor [Source:MGI Symbol;Acc:MGI:109147]	-	6	0	0	20	9	15	0.0454999	0	0	0.214223	0.0656021	0.137262
ENSMUSG00000069830	8.36696	0	1.18416	21.9321	43.348	21.3183	3.18371	28.8661	3.1806	0.000457766	0.00436085	Nlrp1a	11	70983062	71035530	-	4166	protein_coding	NLR family, pyrin domain containing 1A [Source:MGI Symbol;Acc:MGI:2684861]	-	10	0	1	19	53	21	0.0871918	0	0.0122963	0.233994	0.444188	0.22095
ENSMUSG00000071265	0	0	0	8.08023	10.6325	8.12128	1	8.94468	3.16103	0.000611828	0.00555638	1700086L19Rik	12	74331016	74343168	+	1638	transcribed_unitary_pseudogene	RIKEN cDNA 1700086L19 gene [Source:MGI Symbol;Acc:MGI:1921534]	-	0	0	0	7	13	8	0	0	0	0.219258	0.277102	0.214077
ENSMUSG00000091230	0	3.04547	2.36833	5.7716	29.4439	13.1971	1.8046	16.1375	3.16067	0.00359006	0.0245556	H1f11-ps	19	47158908	47159573	-	666	processed_pseudogene	H1.11 linker histone, pseudogene [Source:MGI Symbol;Acc:MGI:3645322]	-	0	3	2	5	36	13	0	0.197258	0.153833	0.385182	1.88729	0.855586
ENSMUSG00000105286	0	0	0	8.08023	6.54309	12.1819	1	8.93508	3.15948	0.000667551	0.00595446	Gm43140	3	33871405	33872095	+	456	lncRNA	predicted gene 43140 [Source:MGI Symbol;Acc:MGI:5663277]	-	0	0	0	7	8	12	0	0	0	0.787597	0.612542	1.15348
ENSMUSG00000047485	4.18348	3.04547	0	16.1605	22.0829	25.379	2.40965	21.2075	3.13768	0.000507265	0.00475108	Klhl34	X	156601431	156603365	+	1935	protein_coding	kelch-like 34 [Source:MGI Symbol;Acc:MGI:2685234]	-	5	3	0	14	27	25	0.0938608	0.0678934	0	0.371208	0.487184	0.566309
ENSMUSG00000027022	80.3228	23.3486	48.5507	247.024	68.7025	1015.16	50.7407	443.629	3.12814	0.00381622	0.0258379	Xirp2	2	67004178	67356959	+	14378	protein_coding	xin actin-binding repeat containing 2 [Source:MGI Symbol;Acc:MGI:2685198]	-	96	23	41	214	84	1000	0.242531	0.0700514	0.146076	0.763635	0.203982	3.04857
ENSMUSG00000026285	5.02018	7.1061	5.92082	33.4753	103.054	19.288	6.0157	51.939	3.11001	7.38475e-06	0.000116493	Pdcd1	1	93966027	93980278	-	1933	protein_coding	programmed cell death 1 [Source:MGI Symbol;Acc:MGI:104879]	-	6	7	5	29	126	19	0.112749	0.158582	0.132505	0.769727	2.27588	0.43084
ENSMUSG00000030043	20.9174	22.3335	23.6833	156.987	282.989	132.986	22.3114	190.987	3.09763	5.35082e-17	7.48725e-15	Tacr1	6	82379315	82537085	+	6491	protein_coding	tachykinin receptor 1 [Source:MGI Symbol;Acc:MGI:98475]	-	25	22	20	136	346	131	0.139902	0.148422	0.157838	1.07497	1.86112	0.884615
ENSMUSG00000091523	144.748	90.349	155.125	1513.31	939.752	871.007	130.074	1108.02	3.09058	6.11476e-33	6.80573e-30	AU040972	11	79372545	79374857	-	1042	lncRNA	expressed sequence AU040972 [Source:MGI Symbol;Acc:MGI:2144426]	-	173	89	131	1311	1149	858	6.03078	3.74033	6.44016	64.5514	38.5002	36.0923
ENSMUSG00000022525	2.51009	3.04547	2.36833	18.4691	5.72521	42.6367	2.6413	22.277	3.07624	0.00112752	0.00936511	Plaat1	16	29028447	29049283	+	3286	protein_coding	phospholipase A and acyltransferase 1 [Source:MGI Symbol;Acc:MGI:1351473]	-	3	3	2	16	7	42	0.0331626	0.0399798	0.0311785	0.249818	0.0743774	0.560243
ENSMUSG00000068452	6.69357	4.06063	7.10498	39.2468	65.4309	45.6822	5.95306	50.12	3.07368	7.75644e-08	1.81533e-06	Duox2	2	122109728	122128930	-	6771	protein_coding	dual oxidase 2 [Source:MGI Symbol;Acc:MGI:3036280]	-	8	4	6	34	80	45	0.0429173	0.0258699	0.0453933	0.25763	0.412523	0.291309
ENSMUSG00000091754	1.67339	7.1061	0	39.2468	17.9935	16.2426	2.9265	24.4943	3.0652	0.000785387	0.00682326	Gm3636	14	15727441	15734088	+	1746	protein_coding	predicted gene 3636 [Source:MGI Symbol;Acc:MGI:3781812]	-	2	7	0	34	22	16	0.0416084	0.175566	0	0.999092	0.439936	0.401671
ENSMUSG00000032087	4.18348	0	2.36833	10.3889	17.9935	26.3941	2.18394	18.2588	3.06359	0.00192659	0.0146467	Dscaml1	9	45337926	45665010	+	8909	protein_coding	DS cell adhesion molecule like 1 [Source:MGI Symbol;Acc:MGI:2150309]	-	5	0	2	9	22	26	0.0203862	0	0.0114999	0.0518304	0.0862193	0.12792
ENSMUSG00000050711	1.67339	1.01516	1.18416	8.08023	8.99675	15.2274	1.2909	10.7681	3.06031	0.00861851	0.049262	Scg2	1	79412386	79417837	-	2515	protein_coding	secretogranin II [Source:MGI Symbol;Acc:MGI:103033]	-	2	1	1	7	11	15	0.028886	0.017412	0.0203683	0.142801	0.152709	0.261426
ENSMUSG00000070708	5.02018	3.04547	2.36833	27.7037	28.626	30.4548	3.47799	28.9282	3.05615	2.42728e-05	0.00033793	Gtsf1l	2	162928954	162929775	-	822	protein_coding	gametocyte specific factor 1-like [Source:MGI Symbol;Acc:MGI:1915486]	-	6	3	2	24	35	30	0.265139	0.159822	0.124638	1.49799	1.48664	1.59972
ENSMUSG00000020904	61.9155	23.3486	31.9724	389.006	311.615	269.017	39.0788	323.213	3.04802	2.16413e-20	5.93919e-18	Cfap52	11	67815632	67856477	-	2320	protein_coding	cilia and flagella associated protein 52 [Source:MGI Symbol;Acc:MGI:1919110]	-	74	23	27	337	381	265	1.15861	0.434137	0.596168	7.45268	5.73387	5.00671
ENSMUSG00000035373	11.7137	24.3638	4.73665	60.0246	255.181	22.3335	13.6047	112.513	3.04791	0.00598656	0.0372813	Ccl7	11	81936538	81938351	+	801	protein_coding	chemokine (C-C motif) ligand 7 [Source:MGI Symbol;Acc:MGI:99512]	-	14	24	4	52	312	22	0.634878	1.3121	0.255812	3.33075	13.5998	1.20388
ENSMUSG00000035694	6.69357	4.06063	8.28914	58.8703	43.348	54.8186	6.34778	52.3456	3.04374	2.99735e-08	7.76829e-07	Caps2	10	111999526	112052460	+	3422	protein_coding	calcyphosphine 2 [Source:MGI Symbol;Acc:MGI:2441980]	-	8	4	7	51	53	54	0.084919	0.0511879	0.104788	0.764647	0.540762	0.691685
ENSMUSG00000040891	14.2238	4.06063	2.36833	95.8085	49.0732	25.379	6.88426	56.7536	3.04334	1.18415e-05	0.000178505	Foxa3	7	18747209	18757463	-	2037	protein_coding	forkhead box A3 [Source:MGI Symbol;Acc:MGI:1347477]	Fork_head	17	4	2	83	60	25	0.303147	0.0859916	0.0502958	2.09054	1.02842	0.537952
ENSMUSG00000090891	1.67339	6.09094	0	23.0864	24.5366	16.2426	2.58811	21.2885	3.0401	0.000844731	0.00726636	D6Ertd527e	6	87081728	87089979	+	2415	protein_coding	DNA segment, Chr 6, ERATO Doi 527, expressed [Source:MGI Symbol;Acc:MGI:1261919]	-	2	6	0	20	30	16	0.0300821	0.108798	0	0.424897	0.433725	0.290401
ENSMUSG00000022431	1.67339	0	10.6575	42.7098	30.2618	28.4245	4.11029	33.7987	3.03966	0.000145391	0.00162091	Ribc2	15	85016279	85028771	+	1786	protein_coding	RIB43A domain with coiled-coils 2 [Source:MGI Symbol;Acc:MGI:1914997]	-	2	0	9	37	37	28	0.0406765	0	0.258139	1.0629	0.723321	0.687181
ENSMUSG00000085077	0	0	0	8.08023	15.5398	1.01516	1	8.21175	3.03769	0.0024528	0.0179538	1700049E15Rik	6	147591739	147603872	+	1047	lncRNA	RIKEN cDNA 1700049E15 gene [Source:MGI Symbol;Acc:MGI:1920644]	-	0	0	0	7	19	1	0	0	0	0.343022	0.633603	0.0418647
ENSMUSG00000098008	5.02018	4.06063	8.28914	64.6419	31.0797	46.6973	5.78998	47.473	3.03548	4.30116e-07	8.96664e-06	A930001A20Rik	3	15036261	15067787	+	1366	lncRNA	RIKEN cDNA A930001A20 gene [Source:MGI Symbol;Acc:MGI:1924377]	-	6	4	7	56	38	46	0.15955	0.128232	0.262507	2.10333	0.971278	1.47605
ENSMUSG00000027344	10.877	11.1667	11.8416	108.506	91.6033	77.1521	11.2951	92.4205	3.03251	5.25695e-13	3.33284e-11	Fsip1	2	117960905	118087447	-	2911	protein_coding	fibrous sheath-interacting protein 1 [Source:MGI Symbol;Acc:MGI:1918563]	-	13	11	10	94	112	76	0.162217	0.165477	0.175975	1.65675	1.34334	1.14437
ENSMUSG00000114566	5.02018	1.01516	4.73665	49.6357	20.4472	17.2577	3.59066	29.1135	3.01937	0.000166739	0.0018334	Gm48500	13	60611400	60629112	-	1611	lncRNA	predicted gene, 48500 [Source:MGI Symbol;Acc:MGI:6098026]	-	6	1	4	43	25	17	0.135285	0.0271826	0.127191	1.36944	0.54182	0.462539
ENSMUSG00000063903	4.18348	3.04547	4.73665	25.395	45.8017	24.3638	3.98854	31.8535	2.99752	1.89404e-05	0.000271425	Klk1	7	43874784	43879042	+	1077	protein_coding	kallikrein 1 [Source:MGI Symbol;Acc:MGI:102850]	-	5	3	4	22	56	24	0.168636	0.121981	0.190256	1.04804	1.81544	0.976765
ENSMUSG00000099796	1.67339	2.03031	1.18416	18.4691	8.17887	12.1819	1.62929	12.9433	2.98989	0.00498759	0.0322327	Gm7893	1	31203630	31203854	+	225	processed_pseudogene	predicted gene 7893 [Source:MGI Symbol;Acc:MGI:3648015]	-	2	2	1	16	10	12	0.322881	0.389255	0.227673	3.64845	1.55177	2.33773
ENSMUSG00000055826	0	0	0	17.3148	3.27155	3.04548	1	7.87727	2.9777	0.00260257	0.0188434	Tescl	7	24032507	24033361	-	855	protein_coding	tescalcin-like [Source:MGI Symbol;Acc:MGI:1916551]	-	0	0	0	15	4	3	0	0	0	0.900111	0.163344	0.153798
ENSMUSG00000024215	29.2844	23.3486	36.7091	258.567	312.433	126.895	29.7807	232.632	2.9656	5.03406e-16	5.66587e-14	Spdef	17	27933326	27947929	-	2305	protein_coding	SAM pointed domain containing ets transcription factor [Source:MGI Symbol;Acc:MGI:1353422]	ETS	35	23	31	224	382	125	0.551559	0.436962	0.688944	4.98595	5.78633	2.37703
ENSMUSG00000113101	6.69357	7.1061	10.6575	86.5739	81.7887	22.3335	8.15238	63.5654	2.96295	7.22923e-07	1.43113e-05	Gm33424	13	53155899	53172529	+	1031	lncRNA	predicted gene, 33424 [Source:MGI Symbol;Acc:MGI:5592583]	-	8	7	9	75	100	22	0.281855	0.297322	0.447174	3.73227	3.38651	0.935317
ENSMUSG00000072601	14.2238	11.1667	43.814	148.907	161.124	226.381	23.0682	178.804	2.9544	2.77952e-12	1.5598e-10	Ear1	14	44056222	44112974	-	730	protein_coding	eosinophil-associated, ribonuclease A family, member 1 [Source:MGI Symbol;Acc:MGI:108021]	-	17	11	37	129	197	223	0.845904	0.659868	2.5964	9.06646	9.42224	13.3899
ENSMUSG00000037610	38.488	15.2274	27.2358	207.777	224.101	192.88	26.9837	208.253	2.94818	4.70227e-19	9.58335e-17	Kcnmb2	3	31956656	32254329	+	3128	protein_coding	potassium large conductance calcium-activated channel, subfamily M, beta member 2 [Source:MGI Symbol;Acc:MGI:1919663]	-	46	15	23	180	274	190	0.534178	0.209996	0.376664	2.95241	3.0584	2.66245
ENSMUSG00000006711	11.7137	3.04547	14.21	53.0987	82.6066	87.3037	9.65639	74.3363	2.94451	1.06618e-08	3.03838e-07	D130043K22Rik	13	25029118	25085253	+	5276	protein_coding	RIKEN cDNA D130043K22 gene [Source:MGI Symbol;Acc:MGI:3036268]	-	14	3	12	46	101	86	0.096387	0.0249003	0.116512	0.447326	0.668386	0.714477
ENSMUSG00000108659	2.51009	0	2.36833	16.1605	13.0862	8.12128	1.62614	12.456	2.93732	0.00810475	0.0469415	Gm34121	7	55688614	55699722	-	4853	lncRNA	predicted gene, 34121 [Source:MGI Symbol;Acc:MGI:5593280]	-	3	0	2	14	16	8	0.0224546	0	0.0211112	0.148009	0.115112	0.0722561
ENSMUSG00000027485	3048.08	2310.5	4824.28	22719.3	33032.8	21800.5	3394.29	25850.9	2.92903	6.59449e-33	6.95337e-30	Bpifb1	2	154032738	154062289	+	3617	protein_coding	BPI fold containing family B, member 1 [Source:MGI Symbol;Acc:MGI:2137431]	-	3643	2276	4074	19682	40388	21475	36.5852	27.5557	57.6987	279.185	389.865	260.243
ENSMUSG00000118672	286.987	117.758	317.356	1306.69	2674.49	1493.3	240.7	1824.83	2.92245	2.12108e-08	5.73464e-07	Muc4	16	32555015	32602754	+	12754	protein_coding	mucin 4 [Source:MGI Symbol;Acc:MGI:2153525]	-	343	116	268	1132	3270	1471	0.976883	0.398289	1.07642	4.55377	8.95183	5.05546
ENSMUSG00000078926	10.877	4.06063	8.28914	70.4135	54.7984	50.758	7.74227	58.6566	2.92146	3.23704e-08	8.30357e-07	Cdc20b	13	113171645	113227729	+	1828	protein_coding	cell division cycle 20B [Source:MGI Symbol;Acc:MGI:3644472]	-	13	4	7	61	67	50	0.258322	0.0958233	0.196162	1.71208	1.2797	1.19892
ENSMUSG00000015652	12.5504	8.12126	7.10498	78.4937	76.0635	54.8186	9.25889	69.7919	2.91415	1.52494e-09	5.16931e-08	Steap1	5	5786317	5799326	-	1377	protein_coding	six transmembrane epithelial antigen of the prostate 1 [Source:MGI Symbol;Acc:MGI:1917608]	-	15	8	6	68	93	54	0.395687	0.254415	0.223208	2.53364	2.35809	1.71892
ENSMUSG00000099878	1.67339	0	3.55249	19.6234	7.36098	12.1819	1.74196	13.0554	2.90587	0.00814774	0.0470929	Gm28178	1	52609173	52619450	-	2943	lncRNA	predicted gene 28178 [Source:MGI Symbol;Acc:MGI:5578884]	-	2	0	3	17	9	12	0.0246851	0	0.0522185	0.296367	0.106773	0.178725
ENSMUSG00000039543	49.3651	26.3941	48.5507	331.29	297.711	300.487	41.4366	309.829	2.90249	2.17047e-26	1.40269e-23	Cfap70	14	20444261	20502294	-	4289	protein_coding	cilia and flagella associated protein 70 [Source:MGI Symbol;Acc:MGI:1923920]	-	59	26	41	287	364	296	0.499679	0.265463	0.48969	3.43318	2.96317	3.02504
ENSMUSG00000120134	15.8972	4.06063	28.4199	148.907	103.054	107.607	16.1259	119.856	2.89385	7.6705e-10	2.75396e-08	ENSMUSG00000120134	17	81238709	81240971	-	2263	lncRNA	novel transcript	-	19	4	24	129	126	106	0.304975	0.0774039	0.543275	2.92466	1.944	2.05313
ENSMUSG00000014198	13.3871	1.01516	3.55249	25.395	3.27155	104.561	5.98493	44.4093	2.89146	0.0033377	0.023234	Zfp385c	11	100518369	100583281	-	3101	protein_coding	zinc finger protein 385C [Source:MGI Symbol;Acc:MGI:3608347]	-	16	1	3	22	4	103	0.187419	0.0141217	0.0495579	0.363992	0.0450369	1.4559
ENSMUSG00000090002	0.836696	8.12126	4.73665	68.1048	16.3577	16.2426	4.56487	33.5684	2.87846	0.000581838	0.00532506	Gm16006	15	57571510	57572340	-	583	lncRNA	predicted gene 16006 [Source:MGI Symbol;Acc:MGI:3801853]	-	1	8	4	59	20	16	0.0623055	0.600909	0.351467	5.19223	1.19777	1.20295
ENSMUSG00000032496	665.173	362.411	903.517	2503.72	5871.61	5741.74	643.7	4705.69	2.86995	3.99397e-08	1.00019e-06	Ltf	9	110848339	110871835	+	3450	protein_coding	lactotransferrin [Source:MGI Symbol;Acc:MGI:96837]	-	795	357	763	2169	7179	5656	8.37034	4.53144	11.3292	32.256	72.6533	71.8596
ENSMUSG00000030154	0.836696	9.13642	0	11.5432	39.2586	21.3183	3.32437	24.04	2.85429	0.00336236	0.0233408	Klrb1f	6	129022864	129034427	+	2025	protein_coding	killer cell lectin-like receptor subfamily B member 1F [Source:MGI Symbol;Acc:MGI:2442965]	-	1	9	0	10	48	21	0.0179378	0.194628	0	0.253364	0.827612	0.454558
ENSMUSG00000046480	8.36696	13.197	4.73665	47.3271	27.8082	114.713	8.76689	63.2827	2.85168	4.75741e-06	7.90299e-05	Scn4b	9	45049693	45065450	+	4982	protein_coding	sodium channel, type IV, beta [Source:MGI Symbol;Acc:MGI:2687406]	-	10	13	4	41	34	113	0.0729107	0.114269	0.0411291	0.422232	0.238279	0.99419
ENSMUSG00000022759	56.8953	33.5002	62.7607	357.839	300.164	442.609	51.0521	366.871	2.84523	1.32238e-24	7.56929e-22	Lrrc74b	16	17362329	17379111	-	3941	protein_coding	leucine rich repeat containing 74B [Source:MGI Symbol;Acc:MGI:1921935]	-	68	33	53	310	367	436	0.626755	0.366686	0.68891	4.03577	3.2514	4.84925
ENSMUSG00000084902	56.0586	26.3941	44.9982	238.944	355.781	318.76	42.4836	304.495	2.84144	4.25024e-21	1.37338e-18	Gm281	14	8555285	8655145	+	2952	protein_coding	predicted gene 281 [Source:MGI Symbol;Acc:MGI:2685127]	-	67	26	38	207	435	314	0.824429	0.385695	0.659417	3.5977	5.14498	4.66238
ENSMUSG00000062184	44.3449	10.1516	24.8674	173.148	192.203	196.941	26.4546	187.431	2.82477	9.01168e-13	5.48754e-11	Hs6st2	X	50476089	50770733	-	7807	protein_coding	heparan sulfate 6-O-sulfotransferase 2 [Source:MGI Symbol;Acc:MGI:1354959]	-	53	10	21	150	235	194	0.246596	0.0560923	0.137793	0.985775	1.05098	1.08921
ENSMUSG00000052951	5.85687	0	3.55249	25.395	22.9008	18.2729	3.13645	22.1896	2.82268	0.00112214	0.00932435	C130021I20Rik	2	33531205	33536366	+	4140	lncRNA	Riken cDNA C130021I20 gene [Source:MGI Symbol;Acc:MGI:3639863]	-	7	0	3	22	28	18	0.0614176	0	0.0371205	0.272642	0.236139	0.190575
ENSMUSG00000073077	15.8972	1.01516	7.10498	63.4876	39.2586	67.0005	8.00579	56.5822	2.82123	1.06686e-05	0.000162536	Cfap47	X	78310165	78560891	-	9967	protein_coding	cilia and flagella associated protein 47 [Source:MGI Symbol;Acc:MGI:3781475]	-	19	1	6	55	48	66	0.0692443	0.00439362	0.0308376	0.283119	0.168146	0.290251
ENSMUSG00000055415	10.877	12.1819	15.3941	66.9505	121.047	83.2431	12.8177	90.4136	2.8184	8.73204e-11	3.73001e-09	Atp10b	11	43040704	43153112	+	9816	protein_coding	ATPase, class V, type 10B [Source:MGI Symbol;Acc:MGI:2442688]	-	13	12	13	58	148	82	0.0481065	0.0535345	0.0678425	0.303155	0.526427	0.366163
ENSMUSG00000026401	5.02018	2.03031	1.18416	23.0864	15.5398	19.288	2.74488	19.3048	2.81414	0.00137224	0.0110863	Cd55b	1	130316274	130350746	-	1675	protein_coding	CD55 molecule, decay accelerating factor for complement B [Source:MGI Symbol;Acc:MGI:104849]	-	6	2	1	20	19	19	0.130116	0.052288	0.0305829	0.612613	0.396049	0.497203
ENSMUSG00000034730	4.18348	1.01516	1.18416	13.8518	7.36098	23.3487	2.1276	14.8538	2.80354	0.00697344	0.0417906	Adgrb1	15	74388044	74461314	+	7222	protein_coding	adhesion G protein-coupled receptor B1 [Source:MGI Symbol;Acc:MGI:1933736]	-	5	1	1	12	9	23	0.0251482	0.00606359	0.00709309	0.08525	0.0435107	0.139593
ENSMUSG00000049515	5.02018	4.06063	4.73665	28.858	27.8082	39.5912	4.60582	32.0858	2.8004	2.08729e-05	0.000295734	Espnl	1	91249797	91276028	+	5445	protein_coding	espin-like [Source:MGI Symbol;Acc:MGI:2685402]	-	6	4	4	25	34	39	0.0400266	0.0321699	0.0376318	0.235566	0.218018	0.313951
ENSMUSG00000022938	10.0404	9.13642	4.73665	54.253	78.5171	33.5003	7.97114	55.4235	2.79764	6.94314e-07	1.37858e-05	Fam3b	16	97272165	97316016	-	1813	protein_coding	FAM3 metabolism regulating signaling molecule B [Source:MGI Symbol;Acc:MGI:1270150]	-	12	9	4	47	96	33	0.240424	0.217386	0.11302	1.33006	1.84877	0.797831
ENSMUSG00000031430	2.51009	2.03031	10.6575	35.7839	43.348	26.3941	5.06596	35.1753	2.79566	5.1554e-05	0.000645924	Vsig1	X	139808357	139840221	+	2768	protein_coding	V-set and immunoglobulin domain containing 1 [Source:MGI Symbol;Acc:MGI:1926039]	-	3	2	9	31	53	26	0.0393686	0.0316411	0.16656	0.574601	0.668529	0.41172
ENSMUSG00000023903	44.3449	29.4396	14.21	62.3332	453.927	92.3795	29.3315	202.88	2.79011	0.00348117	0.0239795	Mmp25	17	23847285	23864251	-	5303	protein_coding	matrix metallopeptidase 25 [Source:MGI Symbol;Acc:MGI:2443938]	-	53	29	12	54	555	91	0.363036	0.239477	0.115919	0.522448	3.65411	0.752167
ENSMUSG00000095079	47.6917	87.3035	93.5489	664.888	345.966	560.368	76.1814	523.741	2.78134	1.17229e-20	3.45376e-18	Igha	12	113218450	113223856	-	2668	IG_C_gene	immunoglobulin heavy constant alpha [Source:MGI Symbol;Acc:MGI:96444]	-	57	86	79	576	423	552	0.77604	1.41156	1.51682	11.0766	5.53561	9.06876
ENSMUSG00000022868	9.20365	1.01516	1.18416	16.1605	46.6195	15.2274	3.80099	26.0025	2.7742	0.00236103	0.01739	Ahsg	16	22710027	22718199	+	2197	protein_coding	alpha-2-HS-glycoprotein [Source:MGI Symbol;Acc:MGI:107189]	-	11	1	1	14	57	15	0.181869	0.0199323	0.0233165	0.32694	0.905848	0.299265
ENSMUSG00000097754	30.1211	13.197	8.28914	138.518	121.865	90.3492	17.2024	116.911	2.76473	5.86953e-10	2.16158e-08	Ptgs2os2	1	150034794	150040836	-	2427	lncRNA	prostaglandin-endoperoxide synthase 2, opposite strand 2 [Source:MGI Symbol;Acc:MGI:5477181]	-	36	13	7	120	149	89	0.5388	0.234564	0.147748	2.53678	2.14352	1.60737
ENSMUSG00000090061	4.18348	1.01516	11.8416	19.6234	52.3448	43.6519	5.68009	38.54	2.76237	0.000121417	0.00137895	Nwd2	5	63806445	63967889	+	10428	protein_coding	NACHT and WD repeat domain containing 2 [Source:MGI Symbol;Acc:MGI:1920464]	-	5	1	10	17	64	43	0.0174166	0.00419939	0.0491238	0.0836409	0.214284	0.180743
ENSMUSG00000030302	87.8531	33.5002	58.024	361.302	480.917	363.427	59.7924	401.882	2.74874	1.64634e-19	3.62448e-17	Atp2b2	6	113720792	114019574	-	12612	protein_coding	ATPase, Ca++ transporting, plasma membrane 2 [Source:MGI Symbol;Acc:MGI:105368]	-	105	33	49	313	588	358	0.302413	0.114582	0.199024	1.2733	1.62781	1.24421
ENSMUSG00000037716	49.3651	26.3941	37.8932	298.969	220.012	242.623	37.8841	253.868	2.74441	1.60883e-20	4.53963e-18	Ccdc33	9	57935960	58026106	-	5342	protein_coding	coiled-coil domain containing 33 [Source:MGI Symbol;Acc:MGI:1922464]	-	59	26	32	259	269	239	0.401184	0.213136	0.306859	2.48752	1.75816	1.96105
ENSMUSG00000054161	81.1595	53.8033	68.6815	466.345	511.997	376.624	67.8814	451.655	2.73413	4.13746e-30	3.76772e-27	Fam83e	7	45370636	45378916	+	3843	protein_coding	family with sequence similarity 83, member E [Source:MGI Symbol;Acc:MGI:1921063]	-	97	53	58	404	626	371	0.916846	0.603939	0.773127	5.39364	5.68741	4.23154
ENSMUSG00000044086	18.4073	5.07579	17.7625	64.6419	13.9041	191.865	13.7485	90.137	2.71284	0.000137484	0.00153874	Lmod3	6	97215495	97229720	-	2215	protein_coding	leiomodin 3 (fetal) [Source:MGI Symbol;Acc:MGI:2444169]	-	22	5	15	56	17	189	0.360781	0.0988516	0.346905	1.29713	0.26797	3.7401
ENSMUSG00000032595	111.281	86.2884	156.31	932.69	651.038	733.96	117.959	772.563	2.71136	8.8021e-30	7.66701e-27	Cdhr4	9	107869696	107876883	+	3084	protein_coding	cadherin-related family member 4 [Source:MGI Symbol;Acc:MGI:1916648]	-	133	85	132	808	796	723	1.56651	1.20696	2.19257	13.4421	9.01175	10.2759
ENSMUSG00000022518	71.9558	42.6366	65.129	235.481	476.828	460.882	59.9071	391.064	2.7066	2.68374e-18	4.5954e-16	4930562C15Rik	16	4653280	4685550	+	5312	protein_coding	RIKEN cDNA 4930562C15 gene [Source:MGI Symbol;Acc:MGI:1926059]	-	86	42	55	204	583	454	0.588079	0.346241	0.530393	1.97035	3.83196	3.74621
ENSMUSG00000072720	69.4458	31.4699	93.5489	192.771	163.577	912.628	64.8215	422.992	2.70609	0.00213866	0.0160232	Myo18b	5	112836742	113044228	-	10698	protein_coding	myosin XVIIIb [Source:MGI Symbol;Acc:MGI:1921626]	-	83	31	79	167	200	899	0.281819	0.126896	0.378284	0.800912	0.652737	3.68343
ENSMUSG00000090053	4.18348	3.04547	0	16.1605	19.6293	11.1668	2.40965	15.6522	2.69947	0.00621983	0.0383882	Pakap	4	57434247	57712016	+	3616	protein_coding	paralemmin A kinase anchor protein [Source:MGI Symbol;Acc:MGI:5141924]	-	5	3	0	14	24	11	0.0502269	0.0363312	0	0.198642	0.231736	0.13334
ENSMUSG00000041347	19.244	27.4093	24.8674	129.284	220.012	114.713	23.8402	154.669	2.69772	2.64212e-13	1.73548e-11	Bdkrb1	12	105569344	105571687	+	1435	protein_coding	bradykinin receptor, beta 1 [Source:MGI Symbol;Acc:MGI:88144]	-	23	27	21	112	269	113	0.582198	0.823947	0.749653	4.00439	6.54502	3.45161
ENSMUSG00000039372	39.3247	15.2274	56.8398	174.302	304.254	243.638	37.1306	240.731	2.69674	1.03777e-12	6.26225e-11	Marchf4	1	72466271	72576089	-	4553	protein_coding	membrane associated ring-CH-type finger 4 [Source:MGI Symbol;Acc:MGI:2683550]	-	47	15	48	151	372	240	0.374969	0.144272	0.540053	1.70157	2.8527	2.31051
ENSMUSG00000058921	22.5908	1.01516	13.0258	45.0184	120.229	72.0763	12.2106	79.108	2.69569	2.15638e-05	0.000304018	Slc10a5	3	10396794	10400716	-	3923	protein_coding	solute carrier family 10 (sodium/bile acid cotransporter family), member 5 [Source:MGI Symbol;Acc:MGI:2685251]	-	27	1	11	39	147	71	0.25	0.0111627	0.143637	0.510055	1.30831	0.793295
ENSMUSG00000026959	4.18348	3.04547	7.10498	30.0123	39.2586	23.3487	4.77798	30.8732	2.69188	6.18381e-05	0.000759108	Grin1	2	25181193	25209199	-	9700	protein_coding	glutamate receptor, ionotropic, NMDA1 (zeta 1) [Source:MGI Symbol;Acc:MGI:95819]	-	5	3	6	26	48	23	0.0187238	0.0135437	0.0316864	0.137522	0.172775	0.103932
ENSMUSG00000057346	10.0404	29.4396	8.28914	42.7098	220.012	45.6822	15.923	102.801	2.69067	2.47618e-05	0.000343782	Apol9a	15	77287989	77295335	-	5953	protein_coding	apolipoprotein L 9a [Source:MGI Symbol;Acc:MGI:3606001]	-	12	29	7	37	269	45	0.0732218	0.213329	0.0602359	0.318887	1.57771	0.331338
ENSMUSG00000002341	2.51009	0	4.73665	21.9321	10.6325	14.2122	2.41558	15.5923	2.69039	0.00633917	0.0389329	Ncan	8	70545735	70573523	-	7195	protein_coding	neurocan [Source:MGI Symbol;Acc:MGI:104694]	-	3	0	4	19	13	14	0.0151456	0	0.0284788	0.135486	0.0630846	0.0852888
ENSMUSG00000027356	25.9376	9.13642	14.21	77.3394	130.862	109.637	16.428	105.946	2.6891	8.74665e-10	3.11244e-08	Fermt1	2	132746309	132787826	-	5699	protein_coding	fermitin family member 1 [Source:MGI Symbol;Acc:MGI:2443583]	-	31	9	12	67	160	108	0.197587	0.0691562	0.107864	0.60318	0.980239	0.830653
ENSMUSG00000042788	35.1412	13.197	35.5249	243.561	171.756	124.865	27.9544	180.061	2.68734	5.13042e-12	2.69771e-10	Fam166b	4	43427019	43429134	-	1349	protein_coding	family with sequence similarity 166, member B [Source:MGI Symbol;Acc:MGI:2445194]	-	42	13	30	211	210	123	1.13092	0.422006	1.13921	8.02493	5.43523	3.99657
ENSMUSG00000039021	86.1797	23.3486	76.9706	524.061	312.433	362.412	62.1663	399.635	2.68448	1.75772e-13	1.17773e-11	Ttc16	2	32647038	32665645	-	6388	protein_coding	tetratricopeptide repeat domain 16 [Source:MGI Symbol;Acc:MGI:2443048]	-	103	23	65	454	382	357	0.585689	0.15767	0.521245	3.64638	2.0879	2.44962
ENSMUSG00000022615	22.5908	12.1819	28.4199	214.703	86.696	104.561	21.0642	135.32	2.68351	1.06154e-09	3.73825e-08	Tymp	15	89256134	89261242	-	2037	protein_coding	thymidine phosphorylase [Source:MGI Symbol;Acc:MGI:1920212]	-	27	12	24	186	106	103	0.481468	0.257975	0.60355	4.68482	1.81688	2.21636
ENSMUSG00000021751	76.976	60.9094	84.0756	470.962	508.726	443.625	73.987	474.437	2.68087	1.3307e-35	1.77728e-32	Acox2	14	14210420	14244262	+	3703	protein_coding	acyl-Coenzyme A oxidase 2, branched chain [Source:MGI Symbol;Acc:MGI:1934852]	-	92	60	71	408	622	437	0.902462	0.709553	0.982195	5.65298	5.86472	5.17276
ENSMUSG00000072723	4.18348	4.06063	3.55249	32.3209	14.722	28.4245	3.9322	25.1558	2.67748	0.000355094	0.00349237	Gm10044	14	14678121	14724981	+	2689	transcribed_unprocessed_pseudogene	predicted gene 10044 [Source:MGI Symbol;Acc:MGI:3641749]	-	5	4	3	28	18	28	0.067542	0.0651413	0.057151	0.534242	0.233718	0.456417
ENSMUSG00000078161	81.1595	23.3486	63.9448	337.061	347.602	390.836	56.151	358.5	2.67459	1.18627e-15	1.20029e-13	Erich3	3	154369496	154473427	+	8963	protein_coding	glutamate rich 3 [Source:MGI Symbol;Acc:MGI:1919095]	-	97	23	54	292	425	385	0.393109	0.112373	0.308627	1.67148	1.65556	1.88279
ENSMUSG00000084989	83.6696	28.4244	112.496	506.746	401.582	524.837	74.8632	477.722	2.67384	8.04414e-15	6.85772e-13	Crocc2	1	93096447	93158794	+	7132	protein_coding	ciliary rootlet coiled-coil, rootletin family member 2 [Source:MGI Symbol;Acc:MGI:3045962]	-	100	28	95	439	491	517	0.509312	0.171923	0.682347	3.15809	2.4037	3.17742
ENSMUSG00000063975	15.8972	10.1516	21.3149	63.4876	119.411	118.774	15.7879	100.558	2.67113	6.22807e-10	2.27688e-08	Slco1a5	6	142179953	142268707	-	3722	protein_coding	solute carrier organic anion transporter family, member 1a5 [Source:MGI Symbol;Acc:MGI:1351865]	-	19	10	18	55	146	117	0.185427	0.117655	0.247736	0.758153	1.36958	1.37786
ENSMUSG00000052273	107.934	73.0913	112.496	526.37	556.163	777.612	97.8402	620.048	2.66388	1.30583e-28	1.00619e-25	Dnah3	7	119521894	119694503	-	14305	protein_coding	dynein, axonemal, heavy chain 3 [Source:MGI Symbol;Acc:MGI:2683040]	-	129	72	95	456	680	766	0.327565	0.22041	0.340196	1.63549	1.65971	2.34712
ENSMUSG00000050625	21.7541	11.1667	33.1566	187	146.402	85.2734	22.0258	139.558	2.6636	3.18791e-10	1.22584e-08	Ccdc121	1	181337198	181339016	-	1819	protein_coding	coiled-coil domain containing 121 [Source:MGI Symbol;Acc:MGI:2685601]	-	26	11	28	162	179	84	0.519201	0.264818	0.78853	4.56934	3.43582	2.02414
ENSMUSG00000035165	11.7137	17.2577	17.7625	137.364	101.418	55.8338	15.578	98.2052	2.65629	2.97763e-09	9.52937e-08	Kcne3	7	99825709	99834076	+	1779	protein_coding	potassium voltage-gated channel, Isk-related subfamily, gene 3 [Source:MGI Symbol;Acc:MGI:1891124]	-	14	17	15	119	124	55	0.285856	0.418466	0.431925	3.43196	2.43364	1.35513
ENSMUSG00000086822	7.53026	9.13642	14.21	72.7221	57.2521	63.955	10.2922	64.6431	2.65094	1.6254e-08	4.46683e-07	5330413P13Rik	2	131661926	131689603	-	6070	lncRNA	RIKEN cDNA 5330413P13 gene [Source:MGI Symbol;Acc:MGI:3041161]	-	9	9	12	63	70	63	0.0538578	0.0649294	0.101271	0.532504	0.402643	0.454932
ENSMUSG00000118671	43.5082	31.4699	15.3941	191.617	176.664	197.956	30.1241	188.746	2.64745	9.28831e-15	7.78586e-13	Eppk1	15	75973330	76004395	-	12332	protein_coding	epiplakin 1 [Source:MGI Symbol;Acc:MGI:2386306]	-	52	31	13	166	216	195	0.153167	0.110082	0.0540011	0.69063	0.611548	0.6931
ENSMUSG00000062380	9.20365	0	11.8416	38.0925	67.0667	26.3941	7.0151	43.8511	2.64408	0.000263072	0.00271809	Tubb3	8	124138163	124148754	+	1868	protein_coding	tubulin, beta 3 class III [Source:MGI Symbol;Acc:MGI:107813]	-	11	0	10	33	82	26	0.2139	0	0.274231	0.906375	1.53267	0.610086
ENSMUSG00000044835	38.488	10.1516	9.47331	168.531	74.4277	119.789	19.371	120.916	2.64203	2.82805e-07	6.06607e-06	Ankrd45	1	160970261	160998068	+	3735	protein_coding	ankyrin repeat domain 45 [Source:MGI Symbol;Acc:MGI:1921094]	-	46	10	8	146	91	118	0.447365	0.117246	0.109722	2.00555	0.850671	1.3848
ENSMUSG00000068428	23.4275	2.03031	33.1566	98.1171	134.951	130.956	19.5381	121.341	2.63471	6.14349e-07	1.23263e-05	Gmnc	16	26732303	26810402	-	5740	protein_coding	geminin coiled-coil domain containing [Source:MGI Symbol;Acc:MGI:2685452]	-	28	2	28	85	165	129	0.177191	0.0152583	0.249884	0.759762	1.00365	0.985082
ENSMUSG00000062778	1946.15	1588.72	1726.51	7284.91	19969.5	5390.5	1753.8	10881.6	2.63334	1.71903e-05	0.000248479	Chia1	3	106020545	106039436	+	1903	protein_coding	chitinase, acidic 1 [Source:MGI Symbol;Acc:MGI:1932052]	-	2326	1565	1458	6311	24416	5310	44.3983	36.0133	39.2475	170.149	447.967	122.307
ENSMUSG00000117890	5.02018	4.06063	2.36833	30.0123	19.6293	21.3183	3.81638	23.6533	2.63177	0.000496307	0.00465715	Gm32441	19	56644943	56653043	-	658	lncRNA	predicted gene, 32441 [Source:MGI Symbol;Acc:MGI:5591600]	-	6	4	2	26	24	21	0.331223	0.266208	0.155703	2.0273	1.27349	1.3989
ENSMUSG00000079298	13.3871	23.3486	4.73665	91.1912	95.6928	70.046	13.8241	85.6433	2.63115	3.76839e-08	9.5083e-07	Klrb1b	6	128790669	128803294	-	2228	protein_coding	killer cell lectin-like receptor subfamily B member 1B [Source:MGI Symbol;Acc:MGI:107539]	-	16	23	4	79	117	69	0.260855	0.452064	0.0919683	1.81921	1.8335	1.35747
ENSMUSG00000030350	28.4477	57.864	34.3407	244.716	265.813	236.532	40.2175	249.02	2.63037	5.09809e-19	1.02135e-16	Prmt8	6	127665974	127746435	-	2724	protein_coding	protein arginine N-methyltransferase 8 [Source:MGI Symbol;Acc:MGI:3043083]	-	34	57	29	212	325	233	0.453385	0.916337	0.545361	3.993	4.16569	3.74924
ENSMUSG00000042002	7.53026	3.04547	20.1308	83.111	49.0732	57.8641	10.2355	63.3494	2.62975	3.25408e-06	5.61035e-05	Foxn4	5	114392225	114411868	-	3371	protein_coding	forkhead box N4 [Source:MGI Symbol;Acc:MGI:2151057]	Fork_head	9	3	17	72	60	57	0.0969792	0.0389717	0.258335	1.09583	0.621446	0.741158
ENSMUSG00000030158	6.69357	20.3031	3.55249	123.512	18.8114	46.6973	10.1831	63.007	2.62934	0.000225218	0.00238353	Clec12b	6	129352478	129362837	-	1619	protein_coding	C-type lectin domain family 12, member B [Source:MGI Symbol;Acc:MGI:1918433]	-	8	20	3	107	23	46	0.179489	0.540967	0.0949221	3.39084	0.496011	1.24539
ENSMUSG00000085786	11.7137	33.5002	3.55249	139.673	84.2423	77.1521	16.2555	100.356	2.62612	1.74218e-06	3.18747e-05	Gm15987	6	128913346	128952034	-	4360	lncRNA	predicted gene 15987 [Source:MGI Symbol;Acc:MGI:3801849]	-	14	33	3	121	103	76	0.116637	0.331447	0.0352475	1.42387	0.824824	0.76405
ENSMUSG00000078925	3.34678	5.07579	3.55249	26.5493	19.6293	27.4093	3.99169	24.5293	2.61944	0.000310141	0.00312858	D030018L15Rik	15	95949484	95977434	-	4408	lncRNA	RIKEN cDNA D030018L15 gene [Source:MGI Symbol;Acc:MGI:3028082]	-	4	5	3	23	24	27	0.032962	0.0496725	0.0348636	0.267705	0.190099	0.268483
ENSMUSG00000033805	12.5504	4.06063	7.10498	60.0246	58.07	27.4093	7.90535	48.5013	2.61712	1.2913e-05	0.000192342	Ephx4	5	107550602	107577901	+	1646	protein_coding	epoxide hydrolase 4 [Source:MGI Symbol;Acc:MGI:2686228]	-	15	4	6	52	71	27	0.331022	0.106419	0.18673	1.62086	1.50605	0.719
ENSMUSG00000118522	3.34678	0	4.73665	15.0061	13.0862	21.3183	2.69448	16.4702	2.61178	0.00565733	0.035625	Gm31160	5	137203645	137213788	-	1364	protein_coding	predicted gene, 31160 [Source:MGI Symbol;Acc:MGI:5590319]	-	4	0	4	13	16	21	0.106522	0	0.150224	0.48899	0.409559	0.674838
ENSMUSG00000097767	4.18348	1.01516	3.55249	23.0864	13.9041	16.2426	2.91704	17.7443	2.60478	0.00293371	0.020916	Miat	5	112361094	112377261	-	10436	lncRNA	myocardial infarction associated transcript (non-protein coding) [Source:MGI Symbol;Acc:MGI:2444886]	-	5	1	3	20	17	16	0.0174033	0.00419617	0.0147258	0.0983256	0.0568755	0.0672018
ENSMUSG00000036813	16.7339	5.07579	18.9466	98.1171	77.6992	72.0763	13.5854	82.6309	2.60462	2.13092e-08	5.75349e-07	Entpd8	2	24970316	24975728	+	2715	protein_coding	ectonucleoside triphosphate diphosphohydrolase 8 [Source:MGI Symbol;Acc:MGI:1919340]	-	20	5	16	85	95	71	0.267581	0.0806469	0.301886	1.60627	1.2217	1.14626
ENSMUSG00000022132	169.013	84.2581	200.124	717.986	1307.8	728.884	151.131	918.224	2.60304	1.029e-17	1.6492e-15	Cldn10	14	119025320	119112901	+	2591	protein_coding	claudin 10 [Source:MGI Symbol;Acc:MGI:1913101]	-	202	83	169	622	1599	718	2.83191	1.40281	3.34128	12.3167	21.5472	12.1465
ENSMUSG00000043020	87.0164	55.8337	85.2598	547.147	390.132	445.655	76.0366	460.978	2.59993	2.52854e-26	1.58302e-23	Dnai3	3	145746281	145813885	-	3311	protein_coding	dynein axonemal intermediate chain 3 [Source:MGI Symbol;Acc:MGI:3045269]	-	104	55	72	474	477	439	1.14096	0.727429	1.11395	7.34497	5.03002	5.81166
ENSMUSG00000047592	12.5504	3.04547	9.47331	39.2468	80.9708	31.4699	8.35641	50.5625	2.59711	2.59258e-05	0.000357958	Nxpe5	5	138224160	138251625	+	4473	protein_coding	neurexophilin and PC-esterase domain family, member 5 [Source:MGI Symbol;Acc:MGI:3584036]	-	15	3	8	34	99	31	0.121811	0.0293704	0.0916187	0.389988	0.772764	0.303779
ENSMUSG00000015134	40.1614	13.197	35.5249	72.7221	382.771	79.1824	29.6278	178.225	2.58868	0.00369013	0.0251114	Aldh1a3	7	66040638	66077265	-	4617	protein_coding	aldehyde dehydrogenase family 1, subfamily A3 [Source:MGI Symbol;Acc:MGI:1861722]	-	48	13	30	63	468	78	0.377639	0.123302	0.332855	0.700086	3.53913	0.740508
ENSMUSG00000086769	6.69357	4.06063	1.18416	39.2468	13.9041	18.2729	3.97945	23.8079	2.5808	0.00192716	0.0146467	Gm15587	5	24571190	24588612	-	3759	lncRNA	predicted gene 15587 [Source:MGI Symbol;Acc:MGI:3783035]	-	8	4	1	34	17	18	0.0773059	0.0465988	0.0136276	0.464063	0.157902	0.209892
ENSMUSG00000034227	732.109	454.791	836.019	4077.06	4274.28	3715.48	674.306	4022.27	2.57653	8.44069e-36	1.30078e-32	Foxj1	11	116221530	116226225	-	2623	protein_coding	forkhead box J1 [Source:MGI Symbol;Acc:MGI:1347474]	Fork_head	875	448	706	3532	5226	3660	12.1173	7.4794	13.7879	69.0865	69.5635	61.1614
ENSMUSG00000090877	378.187	199.986	227.359	1477.53	2704.75	603.005	268.511	1595.09	2.57059	3.96093e-05	0.00051295	Hspa1b	17	35175412	35178214	-	2803	protein_coding	heat shock protein 1B [Source:MGI Symbol;Acc:MGI:99517]	-	452	197	192	1280	3307	594	5.85747	3.07773	3.5089	23.4292	41.1928	9.28877
ENSMUSG00000033576	32.6311	20.3031	18.9466	151.216	186.478	88.3189	23.9603	142.004	2.56722	5.73965e-11	2.55532e-09	Apol6	15	76928929	76941306	+	4498	protein_coding	apolipoprotein L 6 [Source:MGI Symbol;Acc:MGI:1919189]	-	39	20	16	131	228	87	0.314949	0.194714	0.182219	1.49425	1.76981	0.847802
ENSMUSG00000022262	274.436	111.667	325.645	1247.82	1330.7	1636.44	237.249	1404.99	2.56608	1.22843e-18	2.27873e-16	Dnah5	15	28203898	28472198	+	15637	protein_coding	dynein, axonemal, heavy chain 5 [Source:MGI Symbol;Acc:MGI:107718]	-	328	110	275	1081	1627	1612	0.761931	0.308054	0.900891	3.54685	3.63283	4.51863
ENSMUSG00000071550	138.892	38.576	144.468	500.974	615.869	787.764	107.312	634.869	2.56465	7.08707e-06	0.000112239	Cfap44	16	44215159	44302791	+	8405	protein_coding	cilia and flagella associated protein 44 [Source:MGI Symbol;Acc:MGI:1277238]	-	166	38	122	434	753	776	0.717407	0.197985	0.743559	2.64925	3.12801	4.04687
ENSMUSG00000018924	140.565	37.5608	232.096	425.944	1615.33	381.7	136.741	807.657	2.5623	0.0059791	0.0372466	Alox15	11	70234978	70242857	-	2454	protein_coding	arachidonate 15-lipoxygenase [Source:MGI Symbol;Acc:MGI:87997]	-	168	37	196	369	1975	376	2.48674	0.660259	4.09143	7.71476	28.0998	6.71596
ENSMUSG00000023084	106.26	49.7427	110.127	774.548	368.867	427.382	88.7101	523.599	2.56129	6.27531e-15	5.46607e-13	Lrrc71	3	87644230	87655932	-	4552	protein_coding	leucine rich repeat containing 71 [Source:MGI Symbol;Acc:MGI:1921735]	-	127	49	93	671	451	421	1.01344	0.471391	1.04658	7.56295	3.45927	4.05391
ENSMUSG00000106461	3.34678	0	5.92082	19.6234	18.8114	16.2426	3.0892	18.2258	2.56068	0.00419075	0.0279952	Gm20755	3	37952962	38046877	+	1827	lncRNA	predicted gene, 20755 [Source:MGI Symbol;Acc:MGI:5434111]	-	4	0	5	17	23	16	0.0795273	0	0.140192	0.477399	0.439542	0.383863
ENSMUSG00000037989	40.9981	17.2577	46.1824	108.506	71.974	432.458	34.8127	204.313	2.55309	0.00313178	0.0220148	Wnk2	13	49189779	49301490	-	8481	protein_coding	WNK lysine deficient protein kinase 2 [Source:MGI Symbol;Acc:MGI:1922857]	-	49	17	39	94	88	426	0.209867	0.0877787	0.235565	0.568658	0.362282	2.2017
ENSMUSG00000071719	26.7743	7.1061	21.3149	75.0307	111.233	137.047	18.3984	107.77	2.5503	1.82619e-08	4.97563e-07	Nalf2	X	98864627	98892396	+	3909	protein_coding	NALCN channel auxiliary factor 2 [Source:MGI Symbol;Acc:MGI:3648377]	-	32	7	18	65	136	135	0.297358	0.0784187	0.235885	0.853136	1.21474	1.51378
ENSMUSG00000032057	39.3247	25.3789	46.1824	278.191	192.203	178.668	36.962	216.354	2.54928	6.90325e-16	7.47566e-14	Hoatz	9	50992415	51013378	-	973	protein_coding	HOATZ cilia and flagella associated protein [Source:MGI Symbol;Acc:MGI:1921013]	-	47	25	39	241	235	176	1.75461	1.12516	2.05326	12.7079	8.43268	7.92856
ENSMUSG00000116220	3.34678	7.1061	5.92082	39.2468	43.348	13.1971	5.4579	31.9306	2.54852	0.000309037	0.00311901	A430088P11Rik	15	80575226	80581811	-	4502	lncRNA	RIKEN cDNA A430088P11 gene [Source:MGI Symbol;Acc:MGI:3605804]	-	4	7	5	34	53	13	0.0322738	0.0680894	0.0568928	0.387475	0.411037	0.126571
ENSMUSG00000028186	8.36696	4.06063	8.28914	56.5616	32.7155	31.4699	6.90558	40.249	2.54312	2.43307e-05	0.000338501	Uox	3	146276181	146338060	+	5007	protein_coding	urate oxidase [Source:MGI Symbol;Acc:MGI:98907]	-	10	4	7	49	40	31	0.0725467	0.034984	0.0716166	0.502099	0.278929	0.271381
ENSMUSG00000036962	18.4073	9.13642	16.5783	108.506	76.0635	72.0763	14.7073	85.5486	2.54021	4.06102e-09	1.26333e-07	Cfap221	1	119851071	119924964	-	2915	protein_coding	cilia and flagella associated protein 221 [Source:MGI Symbol;Acc:MGI:2684947]	-	22	9	14	94	93	71	0.274144	0.135205	0.246027	1.65447	1.11392	1.06761
ENSMUSG00000052776	109.607	130.955	107.759	317.438	1405.13	301.502	116.107	674.69	2.53877	0.00054996	0.00506711	Oas1a	5	121034319	121045584	-	1885	protein_coding	2'-5' oligoadenylate synthetase 1A [Source:MGI Symbol;Acc:MGI:2180860]	-	131	129	91	275	1718	297	2.52438	2.99685	2.47299	7.485	31.8216	6.90621
ENSMUSG00000025963	18.4073	20.3031	15.3941	114.278	92.4212	107.607	18.0349	104.769	2.53835	5.30137e-12	2.77304e-10	Mdh1b	1	63737978	63769477	-	1719	protein_coding	malate dehydrogenase 1B, NAD (soluble) [Source:MGI Symbol;Acc:MGI:1923918]	-	22	20	13	99	113	106	0.464881	0.509497	0.387401	2.95481	2.29516	2.70287
ENSMUSG00000048148	36.8146	29.4396	58.024	188.154	284.625	248.714	41.4261	240.498	2.53741	1.43071e-16	1.82566e-14	Nwd1	8	73373339	73444504	+	12067	protein_coding	NACHT and WD repeat domain containing 1 [Source:MGI Symbol;Acc:MGI:2442268]	-	44	29	49	163	348	245	0.132449	0.105241	0.208013	0.693041	1.00691	0.889942
ENSMUSG00000047021	290.333	146.183	342.223	1626.44	1361.78	1514.62	259.58	1500.94	2.53162	9.48291e-24	4.63367e-21	Cfap65	1	74941230	74974758	-	7817	protein_coding	cilia and flagella associated protein 65 [Source:MGI Symbol;Acc:MGI:2444274]	-	347	144	289	1409	1665	1492	1.61244	0.806695	1.89387	9.24787	7.43678	8.36611
ENSMUSG00000110140	5.85687	1.01516	3.55249	11.5432	29.4439	19.288	3.47484	20.0917	2.53158	0.0032371	0.0226352	5430421F17Rik	8	25792666	25796286	-	3187	lncRNA	RIKEN cDNA 5430421F17 gene [Source:MGI Symbol;Acc:MGI:1921739]	-	7	1	3	10	36	19	0.0797831	0.0137406	0.0482206	0.160986	0.394395	0.261316
ENSMUSG00000041986	56.8953	12.1819	33.1566	180.074	198.746	212.168	34.0779	196.996	2.53126	2.66656e-10	1.03892e-08	Elmod1	9	53818741	53882585	-	4434	protein_coding	ELMO/CED-12 domain containing 1 [Source:MGI Symbol;Acc:MGI:3583900]	-	68	12	28	156	243	209	0.557068	0.118515	0.323486	1.80509	1.91347	2.06607
ENSMUSG00000091491	9.20365	16.2425	0	62.3332	58.07	26.3941	8.48206	48.9324	2.52831	0.000352528	0.00347226	Vmn2r97	17	19134562	19178349	+	14819	protein_coding	vomeronasal 2, receptor 97 [Source:MGI Symbol;Acc:MGI:3645271]	-	11	16	0	54	71	26	0.026963	0.0472812	0	0.186959	0.167282	0.076904
ENSMUSG00000007034	173.196	126.895	179.993	775.702	1227.65	757.309	160.028	920.22	2.52366	1.35587e-26	9.36676e-24	Slc44a4	17	35133442	35149412	+	3112	protein_coding	solute carrier family 44, member 4 [Source:MGI Symbol;Acc:MGI:1917379]	-	207	125	152	672	1501	746	2.41616	1.75897	2.50206	11.079	16.8404	10.5074
ENSMUSG00000042567	23.4275	19.288	29.6041	131.592	129.226	152.274	24.1065	137.697	2.51401	2.25857e-14	1.75381e-12	Nek10	14	7457704	7666348	-	11849	protein_coding	NIMA (never in mitosis gene a)- related kinase 10 [Source:MGI Symbol;Acc:MGI:2685128]	-	28	19	25	114	158	150	0.0858364	0.0702197	0.108082	0.493621	0.465571	0.554887
ENSMUSG00000074637	208.337	82.2278	153.941	808.023	891.497	827.355	148.169	842.292	2.50708	7.08706e-21	2.15125e-18	Sox2	3	34704554	34706610	+	2057	protein_coding	SRY (sex determining region Y)-box 2 [Source:MGI Symbol;Acc:MGI:98364]	HMG	249	81	130	700	1090	815	4.39704	1.7244	3.23744	17.4596	18.5013	17.3667
ENSMUSG00000079852	0.836696	15.2274	1.18416	17.3148	44.1659	36.5457	5.74941	32.6755	2.50672	0.00339184	0.0234722	Klra4	6	130020694	130044234	-	1245	protein_coding	killer cell lectin-like receptor, subfamily A, member 4 [Source:MGI Symbol;Acc:MGI:101904]	-	1	15	1	15	54	36	0.029176	0.527605	0.0411456	0.618148	1.51438	1.26744
ENSMUSG00000019027	95.3833	72.0762	126.705	431.715	651.856	587.777	98.055	557.116	2.50632	1.13624e-23	5.41985e-21	Dnah1	14	30982332	31045853	-	13043	protein_coding	dynein, axonemal, heavy chain 1 [Source:MGI Symbol;Acc:MGI:107721]	-	114	71	107	374	797	579	0.317484	0.238379	0.420242	1.47118	2.13349	1.94579
ENSMUSG00000029378	32.6311	12.1819	31.9724	202.006	143.13	90.3492	25.5951	145.162	2.50372	2.37877e-09	7.76162e-08	Areg	5	91287458	91296291	+	1215	protein_coding	amphiregulin [Source:MGI Symbol;Acc:MGI:88068]	-	39	12	27	175	175	89	1.16596	0.432506	1.13836	7.3898	5.02889	3.21076
ENSMUSG00000044938	13.3871	5.07579	26.0516	68.1048	12.2683	171.562	14.8382	83.9784	2.5007	0.00052483	0.00488816	Klhl31	9	77543782	77567409	+	6494	protein_coding	kelch-like 31 [Source:MGI Symbol;Acc:MGI:3045305]	-	16	5	22	59	15	169	0.0894958	0.0337167	0.173542	0.466134	0.0806473	1.14069
ENSMUSG00000031893	40.9981	29.4396	49.7349	290.888	203.654	184.759	40.0575	226.434	2.49894	3.12619e-16	3.72798e-14	Tsnaxip1	8	106554363	106571312	+	2227	protein_coding	translin-associated factor X (Tsnax) interacting protein 1 [Source:MGI Symbol;Acc:MGI:1919486]	-	49	29	42	252	249	182	0.799228	0.57025	0.9661	5.80565	3.90382	3.58217
ENSMUSG00000038060	118.811	60.9094	133.81	466.345	642.859	660.869	104.51	590.024	2.49713	4.93178e-20	1.30004e-17	Dlec1	9	118931546	118977314	+	6696	protein_coding	deleted in lung and esophageal cancer 1 [Source:MGI Symbol;Acc:MGI:2443671]	-	142	60	113	404	786	651	0.770314	0.392395	0.864482	3.09554	4.09843	4.26148
ENSMUSG00000040812	63.5889	25.3789	59.2082	320.901	257.634	257.85	49.392	278.795	2.49686	1.50063e-15	1.4957e-13	Agbl2	2	90613071	90664781	+	6650	protein_coding	ATP/GTP binding protein-like 2 [Source:MGI Symbol;Acc:MGI:2443254]	-	76	25	50	278	315	254	0.415133	0.164629	0.38516	2.14483	1.65386	1.6742
ENSMUSG00000047773	15.8972	5.07579	17.7625	34.6296	91.6033	92.3795	12.9118	72.8708	2.49665	4.17183e-06	7.01162e-05	Ankfn1	11	89281049	89732092	-	6627	protein_coding	ankyrin-repeat and fibronectin type III domain containing 1 [Source:MGI Symbol;Acc:MGI:2686021]	-	19	5	15	30	112	91	0.104143	0.03304	0.115949	0.23226	0.590081	0.601893
ENSMUSG00000114753	11.7137	2.03031	7.10498	76.1851	9.81464	31.4699	6.94968	39.1565	2.49424	0.00175191	0.013567	Gm34059	14	26036166	26046109	-	5711	lncRNA	predicted gene, 34059 [Source:MGI Symbol;Acc:MGI:5593218]	-	14	2	6	66	12	31	0.0890453	0.0153358	0.0538186	0.592929	0.0733634	0.237927
ENSMUSG00000053153	83.6696	45.6821	124.337	519.444	480.1	422.306	84.5629	473.95	2.48664	1.18837e-17	1.85999e-15	Spag16	1	69866129	70764291	+	6764	protein_coding	sperm associated antigen 16 [Source:MGI Symbol;Acc:MGI:1913972]	-	100	45	105	450	587	416	0.537021	0.291337	0.795205	3.41334	3.03002	2.69578
ENSMUSG00000071202	108.77	63.9549	98.2856	738.764	365.595	414.185	90.337	506.182	2.48627	8.96572e-17	1.19746e-14	Ccdc78	17	26005554	26009487	+	2118	protein_coding	coiled-coil domain containing 78 [Source:MGI Symbol;Acc:MGI:2685784]	-	130	63	83	640	447	408	2.22953	1.30257	2.00745	15.5033	7.36872	8.44363
ENSMUSG00000004113	7.53026	8.12126	13.0258	58.8703	53.9805	47.7125	9.55911	53.5211	2.48516	5.15594e-07	1.05618e-05	Cacna1b	2	24493899	24653164	-	9942	protein_coding	calcium channel, voltage-dependent, N type, alpha 1B subunit [Source:MGI Symbol;Acc:MGI:88296]	-	9	8	11	51	66	47	0.0328824	0.0352374	0.0566777	0.263189	0.231783	0.207214
ENSMUSG00000055978	27.611	7.1061	24.8674	115.432	111.233	106.592	19.8615	111.085	2.48362	4.44483e-09	1.37208e-07	Fut2	7	45298015	45315818	-	5431	protein_coding	fucosyltransferase 2 [Source:MGI Symbol;Acc:MGI:109374]	-	33	7	21	100	136	105	0.220714	0.0564424	0.198076	0.944693	0.874319	0.847431
ENSMUSG00000096140	20.9174	24.3638	15.3941	173.148	85.8781	80.1976	20.2251	113.075	2.48306	4.79431e-09	1.46417e-07	Ankrd66	17	43845079	43854530	-	1307	protein_coding	ankyrin repeat domain 66 [Source:MGI Symbol;Acc:MGI:1925106]	-	25	24	13	150	105	79	0.694799	0.804124	0.50952	5.88825	2.80494	2.64939
ENSMUSG00000075225	139.728	71.061	134.995	691.437	626.501	611.126	115.261	643.021	2.47996	2.91271e-24	1.53561e-21	Ccdc162	10	41414842	41592630	-	10197	protein_coding	coiled-coil domain containing 162 [Source:MGI Symbol;Acc:MGI:1923223]	-	167	70	114	599	766	602	0.594893	0.300617	0.572698	3.01387	2.62281	2.58773
ENSMUSG00000034570	40.1614	12.1819	52.1032	116.586	348.42	115.728	34.8155	193.578	2.47511	4.97489e-07	1.02433e-05	Inpp5j	11	3444375	3454821	-	5092	protein_coding	inositol polyphosphate 5-phosphatase J [Source:MGI Symbol;Acc:MGI:2158663]	-	48	12	44	101	426	114	0.342411	0.1032	0.442647	1.01766	2.921	0.981321
ENSMUSG00000091415	32.6311	27.4093	48.5507	188.154	193.839	221.305	36.197	201.099	2.47396	4.51585e-17	6.41635e-15	Ak9	10	41179976	41310530	+	6968	protein_coding	adenylate kinase 9 [Source:MGI Symbol;Acc:MGI:2685080]	-	39	27	41	163	237	218	0.203307	0.169685	0.301418	1.20019	1.18755	1.37133
ENSMUSG00000038570	61.9155	42.6366	76.9706	354.376	336.151	310.639	60.5076	333.722	2.46346	2.22785e-22	8.58322e-20	Saxo2	7	82282168	82297736	-	4784	protein_coding	stabilizer of axonemal microtubules 2 [Source:MGI Symbol;Acc:MGI:1914618]	-	74	42	65	307	411	306	0.56187	0.384455	0.69601	3.29244	2.99959	2.80366
ENSMUSG00000110332	169.013	110.652	162.23	991.56	942.206	502.504	147.298	812.09	2.4629	5.69512e-20	1.44425e-17	Gm19935	8	91542773	91544021	-	979	protein_coding	predicted gene, 19935 [Source:MGI Symbol;Acc:MGI:5012120]	-	202	109	137	859	1152	495	7.49486	4.87563	7.16855	45.0175	41.0847	22.1624
ENSMUSG00000026580	47.6917	23.3486	29.6041	131.592	324.701	98.4705	33.5481	184.921	2.46261	2.91232e-08	7.58717e-07	Selp	1	163942833	163977595	+	4413	protein_coding	selectin, platelet [Source:MGI Symbol;Acc:MGI:98280]	-	57	23	25	114	397	97	0.469176	0.228234	0.290201	1.32538	3.14099	0.963457
ENSMUSG00000031495	15.8972	25.3789	20.1308	96.9628	182.389	58.8792	20.469	112.744	2.46153	6.72581e-08	1.59085e-06	Cd209d	8	3921824	3928555	-	919	protein_coding	CD209d antigen [Source:MGI Symbol;Acc:MGI:2157947]	-	19	25	17	84	223	58	0.750988	1.19127	0.947603	4.68959	8.47227	2.76635
ENSMUSG00000021553	20.9174	2.03031	8.28914	70.4135	53.1626	47.7125	10.4123	57.0962	2.45511	6.6352e-05	0.000806123	Slc28a3	13	58693213	58758691	-	7902	protein_coding	solute carrier family 28 (sodium-coupled nucleoside transporter), member 3 [Source:MGI Symbol;Acc:MGI:2137361]	-	25	2	7	61	65	47	0.114921	0.0110836	0.0453789	0.396062	0.287202	0.260709
ENSMUSG00000039084	632.542	416.215	910.622	2993.15	4518.82	3232.27	653.126	3581.41	2.4551	1.27282e-22	5.20401e-20	Chad	11	94455873	94459953	+	1680	protein_coding	chondroadherin [Source:MGI Symbol;Acc:MGI:1096866]	-	756	410	769	2593	5525	3184	16.3458	10.6871	23.4482	79.1888	114.824	83.0727
ENSMUSG00000067872	5.85687	7.1061	13.0258	33.4753	49.8911	58.8792	8.66292	47.4152	2.45242	7.24006e-06	0.000114391	Ccdc87	19	4889394	4892556	+	3163	protein_coding	coiled-coil domain containing 87 [Source:MGI Symbol;Acc:MGI:3026882]	-	7	7	11	29	61	58	0.0803885	0.0969139	0.17815	0.470402	0.673351	0.803755
ENSMUSG00000029155	158.972	77.152	168.151	420.172	881.682	910.598	134.758	737.484	2.45224	1.29447e-14	1.04993e-12	Spata18	5	73808722	73836855	+	2107	protein_coding	spermatogenesis associated 18 [Source:MGI Symbol;Acc:MGI:1920722]	-	190	76	142	364	1078	897	3.27555	1.57956	3.45237	8.86355	17.8634	18.6605
ENSMUSG00000019892	22.5908	3.04547	16.5783	68.1048	70.3383	92.3795	14.0715	76.9409	2.45097	3.12976e-06	5.41465e-05	Lrriq1	10	102881892	103072183	-	6449	protein_coding	leucine-rich repeats and IQ motif containing 1 [Source:MGI Symbol;Acc:MGI:1922228]	-	27	3	14	59	86	91	0.152078	0.0203712	0.111206	0.469386	0.465604	0.618506
ENSMUSG00000108841	65.2623	32.485	62.7607	348.604	274.81	253.79	53.5027	292.401	2.45027	4.43154e-17	6.34154e-15	Frmpd2	14	33193653	33297226	+	6438	protein_coding	FERM and PDZ domain containing 2 [Source:MGI Symbol;Acc:MGI:2685472]	-	78	32	53	302	336	250	0.440087	0.217664	0.421714	2.40673	1.82221	1.70209
ENSMUSG00000024028	320.455	268.002	502.085	2091.63	2310.53	1556.24	363.514	1986.13	2.44988	1.5987e-25	9.42013e-23	Tff2	17	31360023	31363256	-	584	protein_coding	trefoil factor 2 (spasmolytic protein 1) [Source:MGI Symbol;Acc:MGI:1306805]	-	383	264	424	1812	2825	1533	23.8221	19.796	37.1917	159.19	168.895	115.06
ENSMUSG00000079243	52.7118	15.2274	76.9706	153.524	98.1464	540.065	48.3033	263.912	2.44986	0.00809798	0.0469158	Xirp1	9	119842821	119852664	-	6230	protein_coding	xin actin-binding repeat containing 1 [Source:MGI Symbol;Acc:MGI:1333878]	-	63	15	65	133	120	532	0.367322	0.105436	0.534464	1.0953	0.672518	3.74299
ENSMUSG00000045761	197.46	102.531	249.858	1179.71	930.755	878.113	183.283	996.194	2.44235	7.49173e-20	1.76576e-17	Togaram2	17	71980256	72036664	+	5624	protein_coding	TOG array regulator of axonemal microtubules 2 [Source:MGI Symbol;Acc:MGI:2443498]	-	236	101	211	1022	1138	865	1.52427	0.786436	1.9219	9.32344	7.06493	6.74164
ENSMUSG00000048038	220.888	100.501	219.07	857.659	908.672	1163.37	180.153	976.568	2.4385	3.7147e-20	1.00568e-17	Ccdc187	2	26133481	26184569	-	9827	protein_coding	coiled-coil domain containing 187 [Source:MGI Symbol;Acc:MGI:3045295]	-	264	99	185	743	1111	1146	0.975839	0.441165	0.96437	3.87917	3.94733	5.11162
ENSMUSG00000023949	64.4256	12.1819	93.5489	257.413	314.069	347.185	56.7188	306.222	2.43268	0.00103521	0.0086776	Tcte1	17	45834360	45853606	+	3075	protein_coding	t-complex-associated testis expressed 1 [Source:MGI Symbol;Acc:MGI:98640]	-	77	12	79	223	384	342	0.909579	0.170893	1.31606	3.72075	4.3601	4.87501
ENSMUSG00000040978	29.2844	13.197	10.6575	116.586	79.335	90.3492	17.713	95.4235	2.42954	4.07982e-08	1.01534e-06	Gm11992	11	8998594	9019356	+	2400	protein_coding	predicted gene 11992 [Source:MGI Symbol;Acc:MGI:3651127]	-	35	13	9	101	97	89	0.529727	0.237203	0.192099	2.15914	1.41114	1.62545
ENSMUSG00000050677	39.3247	25.3789	40.2616	219.321	174.21	171.562	34.9884	188.364	2.42858	7.65956e-16	8.25009e-14	Ccdc96	5	36641932	36645516	+	3585	protein_coding	coiled-coil domain containing 96 [Source:MGI Symbol;Acc:MGI:1913967]	-	47	25	34	190	213	169	0.476216	0.305378	0.485828	2.71916	2.07444	2.06629
ENSMUSG00000050370	29.2844	32.485	44.9982	175.457	282.171	116.743	35.5892	191.457	2.42751	2.99741e-11	1.39862e-09	Ch25h	19	34451178	34452564	-	1387	protein_coding	cholesterol 25-hydroxylase [Source:MGI Symbol;Acc:MGI:1333869]	-	35	32	38	152	345	115	0.916614	1.01032	1.40346	5.62261	8.68467	3.63426
ENSMUSG00000121083	18.4073	13.197	22.4991	154.679	62.9773	73.0915	18.0345	96.9158	2.42597	1.18206e-07	2.68802e-06	ENSMUSG00000121083	15	89258111	89259912	+	1802	lncRNA	novel transcript, antisense to Tymp	-	22	13	19	134	77	72	0.443469	0.315919	0.540122	3.81523	1.49192	1.75135
ENSMUSG00000039977	46.0183	28.4244	44.9982	227.401	184.842	227.396	39.8136	213.213	2.42096	4.87585e-17	6.87906e-15	Deup1	9	15471160	15539229	-	3311	protein_coding	deuterosome assembly protein 1 [Source:MGI Symbol;Acc:MGI:2443026]	-	55	28	38	197	226	224	0.603391	0.370328	0.587919	3.05266	2.3832	2.9654
ENSMUSG00000032854	13.3871	6.09094	5.92082	41.5555	33.5334	60.9096	8.4663	45.3328	2.42075	2.88863e-05	0.000391548	Ugt8a	3	125658920	125732268	-	4536	protein_coding	UDP galactosyltransferase 8A [Source:MGI Symbol;Acc:MGI:109522]	-	16	6	5	36	41	60	0.128127	0.0579249	0.0564664	0.407193	0.315589	0.579793
ENSMUSG00000120266	39.3247	18.2728	40.2616	262.03	135.769	124.865	32.6197	174.221	2.41711	7.01193e-10	2.54213e-08	ENSMUSG00000120266	3	143930134	143937894	-	1562	lncRNA	novel transcript	-	47	18	34	227	166	123	1.09298	0.504637	1.11504	7.45617	3.71054	3.45159
ENSMUSG00000031438	48.5284	38.576	76.9706	283.963	326.337	265.972	54.6917	292.09	2.41702	3.41462e-18	5.74862e-16	Rnf128	X	138464065	138573894	+	3464	protein_coding	ring finger protein 128 [Source:MGI Symbol;Acc:MGI:1914139]	-	58	38	65	246	399	262	0.608198	0.480389	0.961233	3.64358	4.02166	3.31526
ENSMUSG00000078639	6.69357	4.06063	22.4991	56.5616	53.9805	67.0005	11.0844	59.1809	2.4166	1.40316e-05	0.000207308	Gm12695	4	96611884	96673423	-	1904	protein_coding	predicted gene 12695 [Source:MGI Symbol;Acc:MGI:3650206]	-	8	4	19	49	66	66	0.152622	0.0919984	0.511187	1.32038	1.21028	1.5194
ENSMUSG00000101337	39.3247	24.3638	37.8932	175.457	164.395	202.017	33.8606	180.623	2.4153	1.3295e-15	1.33338e-13	Dnah7c	1	46464752	46846636	+	12603	protein_coding	dynein, axonemal, heavy chain 7C [Source:MGI Symbol;Acc:MGI:3639762]	-	47	24	32	152	201	199	0.135462	0.083392	0.130068	0.618786	0.556843	0.692108
ENSMUSG00000085890	32.6311	8.12126	14.21	103.889	112.868	75.1218	18.3208	97.293	2.40885	3.35582e-07	7.12942e-06	Tnfsf13os	11	69572964	69590214	+	1354	lncRNA	tumor necrosis factor (ligand) superfamily, member 13, opposite strand [Source:MGI Symbol;Acc:MGI:1919587]	-	39	8	12	90	138	74	1.04626	0.258737	0.454	3.41032	3.55853	2.39556
ENSMUSG00000029371	5.85687	11.1667	8.28914	28.858	84.2423	21.3183	8.43758	44.8062	2.4088	0.00021539	0.00229162	Cxcl5	5	90907219	90909483	+	1863	protein_coding	chemokine (C-X-C motif) ligand 5 [Source:MGI Symbol;Acc:MGI:1096868]	-	7	11	7	25	103	21	0.136484	0.258563	0.192477	0.68849	1.93035	0.494084
ENSMUSG00000064280	70.2825	43.6518	66.3131	400.549	275.628	280.184	60.0825	318.787	2.40758	1.46138e-18	2.6376e-16	Ccdc146	5	21497959	21629675	-	4371	protein_coding	coiled-coil domain containing 146 [Source:MGI Symbol;Acc:MGI:1922422]	-	84	43	56	347	337	276	0.698061	0.430799	0.656297	4.07305	2.6919	2.76773
ENSMUSG00000021791	5.02018	6.09094	5.92082	26.5493	34.3512	29.4396	5.67731	30.1134	2.40713	0.000134585	0.00150883	Dydc2	14	40771074	40791165	-	818	protein_coding	DPY30 domain containing 2 [Source:MGI Symbol;Acc:MGI:1918450]	-	6	6	5	23	42	29	0.266436	0.321207	0.313119	1.4426	1.7927	1.55396
ENSMUSG00000096141	26.7743	20.3031	15.3941	131.592	101.418	97.4553	20.8238	110.155	2.40323	1.16837e-10	4.8765e-09	Dnah7a	1	53436165	53745943	-	12767	protein_coding	dynein, axonemal, heavy chain 7A [Source:MGI Symbol;Acc:MGI:2685838]	-	32	20	13	114	124	96	0.091045	0.0686007	0.0521612	0.458128	0.339112	0.329592
ENSMUSG00000109572	13.3871	14.2122	14.21	63.4876	74.4277	83.2431	13.9364	73.7194	2.40318	9.51357e-09	2.75426e-07	Cfap99	5	34445944	34484671	+	2123	protein_coding	cilia and flagella associated protein 99 [Source:MGI Symbol;Acc:MGI:5434801]	-	16	14	12	55	91	82	0.273757	0.288779	0.289551	1.32918	1.49659	1.69301
ENSMUSG00000024972	42.6715	26.3941	13.0258	151.216	157.034	125.88	27.3638	144.71	2.40282	4.17101e-10	1.58261e-08	Lgals12	19	7574025	7584558	-	2773	protein_coding	lectin, galactose binding, soluble 12 [Source:MGI Symbol;Acc:MGI:1929094]	-	51	26	11	131	192	124	0.66806	0.410592	0.203206	2.42377	2.41747	1.96005
ENSMUSG00000079323	20.9174	8.12126	13.0258	84.2653	82.6066	54.8186	14.0215	73.8968	2.39787	3.0089e-07	6.43332e-06	Gm20661	9	107860257	107872206	+	2160	protein_coding	predicted gene 20661 [Source:MGI Symbol;Acc:MGI:5313108]	-	25	8	11	73	101	54	0.420418	0.16219	0.260875	1.73396	1.63259	1.09581
ENSMUSG00000035246	20.0807	17.2577	36.7091	94.6542	121.865	173.592	24.6825	130.037	2.39736	6.90444e-10	2.51041e-08	Pcyt1b	X	92698469	92793557	+	5357	protein_coding	phosphate cytidylyltransferase 1, choline, beta isoform [Source:MGI Symbol;Acc:MGI:2147987]	-	24	17	31	82	149	171	0.162736	0.138968	0.296438	0.785349	0.971125	1.39917
ENSMUSG00000062077	24.2642	11.1667	30.7882	68.1048	46.6195	233.487	22.0731	116.07	2.39464	2.01979e-05	0.000287778	Trim54	5	31274056	31294974	+	1436	protein_coding	tripartite motif-containing 54 [Source:MGI Symbol;Acc:MGI:1889623]	-	29	11	26	59	57	230	0.733565	0.335448	0.927496	2.10799	1.3859	7.0205
ENSMUSG00000036641	13.3871	2.03031	5.92082	46.1728	29.4439	36.5457	7.11276	37.3875	2.39407	0.000322366	0.00322109	Ccdc148	2	58711082	58991027	-	9929	protein_coding	coiled-coil domain containing 148 [Source:MGI Symbol;Acc:MGI:3039583]	-	16	2	5	40	36	36	0.0585342	0.00882088	0.0257963	0.206693	0.126592	0.158925
ENSMUSG00000044719	5.85687	4.06063	7.10498	41.5555	28.626	19.288	5.67416	29.8232	2.39396	0.000331223	0.00328827	E230025N22Rik	18	36817976	36828978	-	3487	protein_coding	Riken cDNA E230025N22 gene [Source:MGI Symbol;Acc:MGI:3687212]	-	7	4	6	36	35	19	0.0729191	0.0502337	0.0881439	0.529689	0.350451	0.238834
ENSMUSG00000046886	64.4256	29.4396	61.5765	331.29	285.442	199.986	51.8139	272.239	2.39347	8.02926e-14	5.80715e-12	Zfp474	18	52748987	52772902	+	2385	protein_coding	zinc finger protein 474 [Source:MGI Symbol;Acc:MGI:1914008]	zf-C2H2	77	29	52	287	349	197	1.17273	0.532472	1.11688	6.17397	5.10914	3.62053
ENSMUSG00000104445	18.4073	6.09094	10.6575	45.0184	71.1562	68.0157	11.7186	61.3968	2.38937	2.97325e-06	5.18868e-05	Rhbg	3	88150181	88162016	-	1937	protein_coding	Rhesus blood group-associated B glycoprotein [Source:MGI Symbol;Acc:MGI:1927379]	-	22	6	9	39	87	67	0.412561	0.135647	0.238016	1.03301	1.5682	1.51614
ENSMUSG00000076532	10.0404	3.04547	13.0258	41.5555	31.0797	63.955	8.70387	45.5301	2.38709	6.33695e-05	0.00077648	Igkv4-91	6	68745539	68746087	-	358	IG_V_gene	immunoglobulin kappa chain variable 4-91 [Source:MGI Symbol;Acc:MGI:3642277]	-	12	3	11	36	38	63	1.21757	0.366966	1.57399	5.15929	3.70605	7.71351
ENSMUSG00000086706	8.36696	8.12126	13.0258	71.5678	53.1626	29.4396	9.83801	51.39	2.38505	1.15327e-05	0.000174605	Gm15848	1	130737703	130751821	-	1261	lncRNA	predicted gene 15848 [Source:MGI Symbol;Acc:MGI:3802054]	-	10	8	11	62	65	29	0.288058	0.277819	0.446859	2.52259	1.79974	1.00804
ENSMUSG00000041323	194.113	63.9549	168.151	873.82	673.939	677.111	142.073	741.623	2.38405	1.1026e-14	8.97945e-13	Ak7	12	105672235	105748706	+	4209	protein_coding	adenylate kinase 7 [Source:MGI Symbol;Acc:MGI:1926051]	-	232	63	142	757	824	667	2.00218	0.655464	1.72823	9.22758	6.83532	6.94611
ENSMUSG00000042433	2.51009	10.1516	11.8416	34.6296	43.348	49.7428	8.16777	42.5735	2.38194	5.54791e-05	0.000688642	Dnaaf6b	X	138963628	139007546	+	1509	protein_coding	dynein axonemal assembly factor 6B [Source:MGI Symbol;Acc:MGI:3607720]	-	3	10	10	30	53	49	0.0722149	0.2902	0.339472	1.02001	1.2263	1.42332
ENSMUSG00000053318	25.9376	22.3335	53.2874	92.3455	345.148	91.3643	33.8528	176.286	2.38057	1.90964e-06	3.46537e-05	Slamf8	1	172409325	172418135	-	3079	protein_coding	SLAM family member 8 [Source:MGI Symbol;Acc:MGI:1921998]	-	31	22	45	80	422	90	0.365719	0.312896	0.74868	1.33306	4.78535	1.28123
ENSMUSG00000021898	20.9174	26.3941	11.8416	137.364	67.0667	103.546	19.7177	102.659	2.3803	2.74125e-08	7.2446e-07	Asb14	14	26616514	26637215	+	2549	protein_coding	ankyrin repeat and SOCS box-containing 14 [Source:MGI Symbol;Acc:MGI:2655107]	-	25	26	10	119	82	102	0.356258	0.446674	0.200966	2.39523	1.12319	1.75398
ENSMUSG00000035539	107.097	73.0913	103.022	498.666	499.729	473.064	94.4035	490.486	2.3773	7.58903e-29	6.08154e-26	Ccdc180	4	45890303	45950774	+	5292	protein_coding	coiled-coil domain containing 180 [Source:MGI Symbol;Acc:MGI:2685871]	-	128	72	87	432	611	466	0.878588	0.595799	0.842156	4.18827	4.03118	3.85976
ENSMUSG00000046192	25.9376	13.197	37.8932	117.741	152.945	128.925	25.6759	133.204	2.37514	2.12935e-10	8.46417e-09	Iqub	6	24444864	24515066	-	3651	protein_coding	IQ motif and ubiquitin domain containing [Source:MGI Symbol;Acc:MGI:3041159]	-	31	13	32	102	187	127	0.308422	0.155926	0.448984	1.43337	1.7883	1.52471
ENSMUSG00000027867	42.6715	15.2274	49.7349	148.907	188.114	221.305	35.8779	186.109	2.37498	1.58794e-10	6.45291e-09	Spag17	3	99792722	100050638	+	8489	protein_coding	sperm associated antigen 17 [Source:MGI Symbol;Acc:MGI:1921612]	-	51	15	42	129	230	218	0.218227	0.0773788	0.253446	0.779658	0.94598	1.12563
ENSMUSG00000084793	4.18348	2.03031	9.47331	40.4012	20.4472	20.3032	5.22903	27.0505	2.37104	0.00119259	0.00982821	Gm2568	12	57565829	57567410	-	1166	processed_pseudogene	predicted gene 2568 [Source:MGI Symbol;Acc:MGI:3780735]	-	5	2	8	35	25	20	0.155764	0.0751136	0.351467	1.54007	0.748604	0.751841
ENSMUSG00000024810	561.423	388.805	573.135	2388.29	3715.66	1751.15	507.788	2618.37	2.36637	5.98894e-21	1.86668e-18	Il33	19	29902514	29938118	+	2886	protein_coding	interleukin 33 [Source:MGI Symbol;Acc:MGI:1924375]	-	671	383	484	2069	4543	1725	8.44542	5.81152	8.59097	36.782	54.9613	26.1992
ENSMUSG00000056752	229.255	93.3945	262.884	783.783	1131.96	1097.39	195.178	1004.38	2.36344	2.26566e-15	2.19276e-13	Dnah9	11	65722108	66059377	-	15949	protein_coding	dynein, axonemal, heavy chain 9 [Source:MGI Symbol;Acc:MGI:1289279]	-	274	92	222	679	1384	1081	0.62404	0.252605	0.713038	2.18427	3.0298	2.97089
ENSMUSG00000051435	176.543	70.0459	156.31	782.628	630.591	658.838	134.299	690.686	2.36258	3.049e-17	4.52471e-15	Fhad1	4	141617749	141742393	-	6141	protein_coding	forkhead-associated (FHA) phosphopeptide binding domain 1 [Source:MGI Symbol;Acc:MGI:1920323]	-	211	69	132	678	771	649	1.24807	0.492036	1.1011	5.6645	4.38355	4.63234
ENSMUSG00000035032	22.5908	8.12126	30.7882	118.895	99.7822	97.4553	20.5001	105.377	2.36186	2.13427e-08	5.75477e-07	Nek11	9	105039355	105272723	-	4246	protein_coding	NIMA (never in mitosis gene a)-related expressed kinase 11 [Source:MGI Symbol;Acc:MGI:2442276]	-	27	8	26	103	122	96	0.230982	0.0825082	0.31368	1.24459	1.00321	0.991028
ENSMUSG00000048029	80.3228	44.6669	105.391	457.11	389.314	337.033	76.7934	394.486	2.36092	1.05181e-16	1.36831e-14	Eno4	19	58931857	58959853	+	2570	protein_coding	enolase 4 [Source:MGI Symbol;Acc:MGI:2441717]	-	96	44	89	396	476	332	1.35685	0.749733	1.77399	7.90556	6.46673	5.66239
ENSMUSG00000095589	12.5504	11.1667	5.92082	28.858	69.5204	53.8034	9.87933	50.7273	2.36028	2.21598e-05	0.000311107	Ighv1-55	12	115171715	115172211	-	415	IG_V_gene	immunoglobulin heavy variable 1-55 [Source:MGI Symbol;Acc:MGI:4439716]	-	15	11	5	25	85	53	1.31292	1.16073	0.617185	3.09074	7.15124	5.59787
ENSMUSG00000041237	3.34678	0	10.6575	41.5555	13.0862	17.2577	4.66808	23.9665	2.36011	0.00863283	0.0493016	Pklr	3	89043449	89054091	+	3236	protein_coding	pyruvate kinase liver and red blood cell [Source:MGI Symbol;Acc:MGI:97604]	-	4	0	9	36	16	17	0.0449	0	0.142471	0.570775	0.172632	0.230269
ENSMUSG00000042828	30.9577	5.07579	34.3407	126.975	40.0765	193.895	23.4581	120.316	2.35867	6.32372e-05	0.000775808	Trim72	7	127603121	127610205	+	2233	protein_coding	tripartite motif-containing 72 [Source:MGI Symbol;Acc:MGI:3612190]	-	37	5	29	110	49	191	0.601877	0.0980547	0.665277	2.5274	0.766157	3.74921
ENSMUSG00000047216	5.85687	3.04547	4.73665	28.858	6.54309	34.5154	4.54633	23.3055	2.3579	0.00453622	0.0298184	Cdh19	1	110816056	110905314	-	4280	protein_coding	cadherin 19, type 2 [Source:MGI Symbol;Acc:MGI:3588198]	-	7	3	4	25	8	34	0.0594086	0.0306948	0.0478751	0.299686	0.0652615	0.348201
ENSMUSG00000025038	2.51009	4.06063	9.47331	25.395	25.3545	31.4699	5.34801	27.4065	2.35744	0.000590219	0.0053919	Efhc2	X	16998288	17185607	-	2554	protein_coding	EF-hand domain (C-terminal) containing 2 [Source:MGI Symbol;Acc:MGI:1921655]	-	3	4	8	22	31	31	0.0426673	0.0685846	0.160458	0.441949	0.423791	0.532029
ENSMUSG00000086868	53.5485	19.288	26.0516	105.043	164.395	235.517	32.9627	168.318	2.35229	1.42514e-08	3.95446e-07	Gm15883	7	26823906	26830099	-	1690	lncRNA	predicted gene 15883 [Source:MGI Symbol;Acc:MGI:3801875]	-	64	19	22	91	201	232	1.37559	0.492328	0.666851	2.76265	4.1526	6.01722
ENSMUSG00000021363	84.5063	46.6972	66.3131	348.604	352.509	304.548	65.8389	335.22	2.3481	6.16262e-20	1.53066e-17	Mak	13	41178484	41233182	-	7592	protein_coding	male germ cell-associated kinase [Source:MGI Symbol;Acc:MGI:96913]	-	101	46	56	302	431	300	0.483237	0.265332	0.377855	2.0409	1.98213	1.73205
ENSMUSG00000026650	19.244	19.288	43.814	140.827	134.133	144.153	27.4487	139.704	2.34757	7.39525e-11	3.2138e-09	Meig1	2	3410080	3423685	-	1102	protein_coding	meiosis expressed gene 1 [Source:MGI Symbol;Acc:MGI:1202878]	-	23	19	37	122	164	142	0.758126	0.755021	1.71994	5.68001	5.19604	5.64809
ENSMUSG00000074651	25.1009	10.1516	18.9466	100.426	81.7887	93.3947	18.0664	91.8697	2.34628	1.17773e-08	3.34201e-07	Mcidas	13	113130379	113136928	+	2377	protein_coding	multiciliate differentiation and DNA synthesis associated cell cycle protein [Source:MGI Symbol;Acc:MGI:3648807]	-	30	10	16	87	100	92	0.458445	0.184229	0.344813	1.87785	1.46886	1.6965
ENSMUSG00000020159	599.074	365.457	672.605	2125.1	3404.04	2791.69	545.712	2773.61	2.34555	1.45929e-23	6.49676e-21	Gabrp	11	33500781	33528959	-	3377	protein_coding	gamma-aminobutyric acid (GABA) A receptor, pi [Source:MGI Symbol;Acc:MGI:2387597]	-	716	360	568	1841	4162	2750	7.70153	4.6683	8.61609	27.9701	43.031	35.6941
ENSMUSG00000056025	10.0404	8.12126	11.8416	39.2468	61.3415	51.7731	10.0011	50.7872	2.34431	3.10789e-06	5.39077e-05	Clca3a1	3	144435438	144466738	-	3899	protein_coding	chloride channel accessory 3A1 [Source:MGI Symbol;Acc:MGI:1316732]	-	12	8	10	34	75	51	0.111795	0.0898512	0.131383	0.4474	0.671612	0.573339
ENSMUSG00000044772	61.0788	48.7276	78.1548	372.845	327.155	253.79	62.6537	317.93	2.34324	7.19592e-19	1.38618e-16	Sntn	14	8786615	8798887	-	1240	protein_coding	sentan, cilia apical structure protein [Source:MGI Symbol;Acc:MGI:3045373]	-	73	48	66	323	400	250	2.13844	1.69514	2.72656	13.3645	11.2629	8.83717
ENSMUSG00000058260	36.8146	23.3486	29.6041	136.21	164.395	154.304	29.9224	151.636	2.34132	1.22894e-13	8.48983e-12	Serpina9	12	103961002	103980014	-	3674	protein_coding	serine (or cysteine) peptidase inhibitor, clade A (alpha-1 antiproteinase, antitrypsin), member 9 [Source:MGI Symbol;Acc:MGI:1919157]	-	44	23	25	118	201	152	0.435019	0.274142	0.348573	1.64783	1.91015	1.81342
ENSMUSG00000078487	21.7541	18.2728	30.7882	129.284	109.597	119.789	23.6051	119.556	2.34052	1.21753e-11	5.99311e-10	Ankrd65	4	155874896	155883960	+	1322	protein_coding	ankyrin repeat domain 65 [Source:MGI Symbol;Acc:MGI:2685285]	-	26	18	26	112	134	118	0.714393	0.59625	1.00748	4.34668	3.53903	3.91242
ENSMUSG00000027702	30.9577	14.2122	30.7882	159.296	106.325	118.774	25.3194	128.132	2.33931	4.44312e-10	1.66692e-08	Lrrc34	3	30678416	30702018	-	1891	protein_coding	leucine rich repeat containing 34 [Source:MGI Symbol;Acc:MGI:1919077]	-	37	14	26	138	130	117	0.710731	0.324208	0.704328	3.74419	2.40028	2.712
ENSMUSG00000066129	143.912	51.773	165.783	532.141	655.127	630.414	120.489	605.894	2.33016	1.47481e-13	9.94828e-12	Kndc1	7	139474612	139521450	+	10708	protein_coding	kinase non-catalytic C-lobe domain (KIND) containing 1 [Source:MGI Symbol;Acc:MGI:1923734]	-	172	51	140	461	801	621	0.583465	0.208569	0.66975	2.20883	2.61177	2.54201
ENSMUSG00000060843	2.51009	0	11.8416	30.0123	19.6293	22.3335	4.78391	23.9917	2.32627	0.00680538	0.0410166	Ctnna3	10	63265877	64839446	+	7227	protein_coding	catenin (cadherin associated protein), alpha 3 [Source:MGI Symbol;Acc:MGI:2661445]	-	3	0	10	26	24	22	0.0150785	0	0.0708819	0.184581	0.115948	0.133432
ENSMUSG00000116716	10.0404	15.2274	8.28914	71.5678	75.2456	21.3183	11.1856	56.0439	2.32491	6.03811e-05	0.0007435	Gm49643	16	95098215	95102520	-	699	lncRNA	predicted gene, 49643 [Source:MGI Symbol;Acc:MGI:6215074]	-	12	15	7	62	92	21	0.62359	0.939726	0.512996	4.55077	4.59538	1.31685
ENSMUSG00000037973	56.0586	27.4093	80.5231	249.333	287.078	284.245	54.6637	273.552	2.32316	3.44868e-13	2.25052e-11	Itprid1	6	55813880	55955720	+	3589	protein_coding	ITPR interacting domain containing 1 [Source:MGI Symbol;Acc:MGI:2685304]	-	67	27	68	216	351	280	0.678104	0.329441	0.970574	3.08781	3.41463	3.41963
ENSMUSG00000057246	4.18348	2.03031	5.92082	15.0061	21.2651	24.3638	4.04487	20.2117	2.32102	0.00273304	0.0196602	BC051142	17	34617794	34679708	+	4073	protein_coding	cDNA sequence BC051142 [Source:MGI Symbol;Acc:MGI:3039565]	-	5	2	5	13	26	24	0.0445913	0.0215032	0.0628852	0.163757	0.222879	0.25828
ENSMUSG00000058159	29.2844	2.03031	13.0258	114.278	52.3448	54.8186	14.7802	73.8137	2.32023	0.000243679	0.00255461	T2	17	8574824	8642345	+	2862	protein_coding	brachyury 2 [Source:MGI Symbol;Acc:MGI:104658]	-	35	2	11	99	64	54	0.444215	0.0306018	0.196887	1.77475	0.780766	0.827025
ENSMUSG00000085772	21.7541	16.2425	11.8416	100.426	71.974	76.137	16.6127	82.8456	2.31813	2.80064e-08	7.36041e-07	D630024D03Rik	11	31739169	31774552	-	2678	lncRNA	RIKEN cDNA D630024D03 gene [Source:MGI Symbol;Acc:MGI:3041224]	-	26	16	10	87	88	75	0.352661	0.261635	0.191286	1.66678	1.14732	1.22757
ENSMUSG00000000223	7.53026	4.06063	5.92082	27.7037	9.81464	49.7428	5.83724	29.087	2.31702	0.00221143	0.0164698	Drp2	X	133305300	133357322	+	8553	protein_coding	dystrophin related protein 2 [Source:MGI Symbol;Acc:MGI:107432]	-	9	4	5	24	12	49	0.0382225	0.0204799	0.0299464	0.143967	0.0489862	0.251115
ENSMUSG00000014725	122.994	58.8791	182.361	435.178	718.923	660.869	121.412	604.99	2.31701	7.58841e-13	4.64912e-11	Adam28	14	68843476	68893291	-	9184	protein_coding	a disintegrin and metallopeptidase domain 28 [Source:MGI Symbol;Acc:MGI:105988]	-	147	58	154	377	879	651	0.581407	0.276556	0.858978	2.10611	3.3417	3.10702
ENSMUSG00000021090	4.18348	5.07579	5.92082	13.8518	30.2618	31.4699	5.06003	25.1945	2.31589	0.00108722	0.00906426	Lrrc9	12	72488640	72577524	+	7666	protein_coding	leucine rich repeat containing 9 [Source:MGI Symbol;Acc:MGI:1925507]	-	5	5	5	12	37	31	0.0236917	0.028562	0.0334114	0.0803125	0.168517	0.177251
ENSMUSG00000022441	44.3449	31.4699	48.5507	180.074	242.912	195.926	41.4552	206.304	2.31515	9.76715e-16	1.01914e-13	Efcab6	15	83750913	83949580	-	6408	protein_coding	EF-hand calcium binding domain 6 [Source:MGI Symbol;Acc:MGI:1924877]	-	53	31	41	156	297	193	0.300434	0.211849	0.327759	1.24903	1.61825	1.32017
ENSMUSG00000044162	16.7339	11.1667	30.7882	60.0246	170.938	60.9096	19.563	97.2908	2.31418	5.91141e-06	9.54305e-05	Tnip3	6	65502297	65611024	+	10916	protein_coding	TNFAIP3 interacting protein 3 [Source:MGI Symbol;Acc:MGI:3041165]	-	20	11	26	52	209	60	0.0665521	0.0441282	0.122012	0.244405	0.668488	0.240925
ENSMUSG00000024184	15.0605	5.07579	15.3941	108.506	41.7122	26.3941	11.8435	58.8708	2.31346	0.000189468	0.00205067	Pdia2	17	26414973	26418061	-	1721	protein_coding	protein disulfide isomerase associated 2 [Source:MGI Symbol;Acc:MGI:1916441]	-	18	5	13	94	51	26	0.379915	0.127226	0.386951	2.80232	1.03467	0.662197
ENSMUSG00000045655	104.587	37.5608	132.626	482.505	472.739	407.079	91.5914	454.108	2.30975	2.74644e-12	1.54992e-10	Fam216b	14	78318461	78326447	-	2323	protein_coding	family with sequence similarity 216, member B [Source:MGI Symbol;Acc:MGI:2145738]	-	125	37	112	418	578	401	1.95459	0.697493	2.4698	9.23204	8.68739	7.56641
ENSMUSG00000090113	37.6513	39.5911	48.5507	211.24	224.101	187.804	41.9311	207.715	2.30852	1.14585e-17	1.82191e-15	Nhlrc4	17	26161207	26163935	-	2318	protein_coding	NHL repeat containing 4 [Source:MGI Symbol;Acc:MGI:3687200]	-	45	39	41	183	274	185	0.70517	0.736781	0.906074	4.0505	4.12713	3.49827
ENSMUSG00000049571	125.504	34.5154	137.363	453.647	483.371	533.974	99.1276	490.331	2.3064	5.77189e-11	2.55827e-09	Cfap46	7	139180867	139263733	-	9224	protein_coding	cilia and flagella associated protein 46 [Source:MGI Symbol;Acc:MGI:2444387]	-	150	34	116	393	591	526	0.5907	0.161416	0.644216	2.18597	2.23707	2.49955
ENSMUSG00000006784	79.4861	47.7124	87.6281	375.154	340.241	346.169	71.6089	353.855	2.30495	6.43224e-20	1.57151e-17	Odad4	11	100436433	100463394	+	6147	protein_coding	outer dynein arm complex subunit 4 [Source:MGI Symbol;Acc:MGI:1921657]	-	95	47	74	325	416	341	0.561378	0.334828	0.616683	2.71263	2.36287	2.43157
ENSMUSG00000059816	5.85687	1.01516	8.28914	39.2468	16.3577	19.288	5.05372	24.9642	2.30444	0.00320716	0.0224501	Shisal2a	4	108224974	108240546	-	593	protein_coding	shisa like 2A [Source:MGI Symbol;Acc:MGI:3651644]	-	7	1	7	34	20	19	0.428784	0.0738469	0.604695	2.94168	1.17757	1.40441
ENSMUSG00000001131	104.587	87.3035	98.2856	249.333	1015	168.516	96.7254	477.616	2.30388	0.00303778	0.0214821	Timp1	X	20736405	20740974	+	888	protein_coding	tissue inhibitor of metalloproteinase 1 [Source:MGI Symbol;Acc:MGI:98752]	-	125	86	83	216	1241	166	5.11319	4.24104	4.78805	12.4799	48.7943	8.19388
ENSMUSG00000032514	220.051	103.546	314.987	930.381	1064.89	1157.28	212.862	1050.85	2.30357	4.13348e-15	3.74706e-13	Ttc21a	9	119766672	119796859	+	5388	protein_coding	tetratricopeptide repeat domain 21A [Source:MGI Symbol;Acc:MGI:1921302]	-	263	102	266	806	1302	1140	1.77306	0.82901	2.52899	7.675	8.43712	9.2741
ENSMUSG00000022449	10.0404	2.03031	15.3941	57.716	35.1691	42.6367	9.15493	45.1739	2.30287	0.000148519	0.00165118	Adamts20	15	94168044	94363299	-	8997	protein_coding	a disintegrin-like and metallopeptidase (reprolysin type) with thrombospondin type 1 motif, 20 [Source:MGI Symbol;Acc:MGI:2660628]	-	12	2	13	50	43	42	0.0484483	0.00973463	0.0740182	0.28513	0.166871	0.204619
ENSMUSG00000117964	20.9174	10.1516	20.1308	58.8703	112.05	81.2128	17.0666	84.0445	2.29998	1.98616e-07	4.34872e-06	Gm36043	19	29350817	29361871	-	4725	lncRNA	predicted gene, 36043 [Source:MGI Symbol;Acc:MGI:5595202]	-	25	10	17	51	137	80	0.192191	0.0926799	0.184306	0.553782	1.01235	0.742135
ENSMUSG00000100094	15.0605	10.1516	15.3941	65.7962	50.709	83.2431	13.5354	66.5827	2.29841	4.28356e-07	8.93925e-06	1810008I18Rik	7	65452758	65457460	+	3968	lncRNA	RIKEN cDNA 1810008I18 gene [Source:MGI Symbol;Acc:MGI:1920875]	-	18	10	13	57	62	82	0.164777	0.110361	0.167828	0.737011	0.545545	0.90581
ENSMUSG00000035385	23.4275	10.1516	21.3149	42.7098	199.564	27.4093	18.298	89.8945	2.29655	0.000319744	0.00319968	Ccl2	11	81926397	81928279	+	1138	protein_coding	chemokine (C-C motif) ligand 2 [Source:MGI Symbol;Acc:MGI:98259]	-	28	10	18	37	244	27	0.893739	0.384809	0.810258	1.66813	7.48614	1.03996
ENSMUSG00000044948	244.315	127.91	238.017	1172.79	918.487	905.522	203.414	998.932	2.29597	1.30513e-21	4.66912e-19	Cfap43	19	47725296	47907726	-	7059	protein_coding	cilia and flagella associated protein 43 [Source:MGI Symbol;Acc:MGI:1289258]	-	292	126	201	1016	1123	892	1.50257	0.781654	1.45863	7.3845	5.55453	5.53881
ENSMUSG00000038756	63.5889	19.288	60.3923	331.29	161.942	209.123	47.7564	234.118	2.29347	6.77438e-09	2.0047e-07	Ttll6	11	96024612	96056277	+	3857	protein_coding	tubulin tyrosine ligase-like family, member 6 [Source:MGI Symbol;Acc:MGI:2683461]	-	76	19	51	287	198	206	0.715746	0.21572	0.677351	3.81771	1.79236	2.34106
ENSMUSG00000055547	4.18348	2.03031	7.10498	30.0123	17.9935	17.2577	4.43959	21.7545	2.29282	0.00266352	0.0192292	Apobec4	1	152626302	152633295	+	1566	protein_coding	apolipoprotein B mRNA editing enzyme, catalytic polypeptide-like 4 (putative) [Source:MGI Symbol;Acc:MGI:1918531]	-	5	2	6	26	22	17	0.115977	0.0559275	0.196269	0.851829	0.490503	0.47583
ENSMUSG00000033966	42.6715	27.4093	49.7349	247.024	187.296	152.274	39.9385	195.531	2.29155	6.83598e-13	4.21391e-11	Cdkl4	17	80830979	80885242	-	3341	protein_coding	cyclin-dependent kinase-like 4 [Source:MGI Symbol;Acc:MGI:3587025]	-	51	27	42	214	229	150	0.554484	0.353895	0.64397	3.28631	2.39315	1.96793
ENSMUSG00000034151	13.3871	3.04547	13.0258	50.79	46.6195	46.6973	9.81947	48.0356	2.29039	3.74756e-05	0.000491352	Zbbx	3	74945214	75072341	-	3034	protein_coding	zinc finger, B-box domain containing [Source:MGI Symbol;Acc:MGI:2674085]	-	16	3	11	44	57	46	0.191558	0.0433005	0.185725	0.74406	0.655949	0.664564
ENSMUSG00000085081	13.3871	6.09094	18.9466	85.4196	54.7984	47.7125	12.8082	62.6435	2.29009	5.72863e-06	9.30044e-05	Rptoros	11	119711638	119725340	-	1323	lncRNA	regulatory associated protein of MTOR, complex 1, opposite strand [Source:MGI Symbol;Acc:MGI:2442055]	-	16	6	16	74	67	47	0.439294	0.1986	0.619517	2.86974	1.76818	1.55716
ENSMUSG00000102840	7.53026	1.01516	11.8416	40.4012	23.7187	35.5306	6.79568	33.2168	2.28922	0.000927487	0.00789685	Gm38037	1	191552482	191554105	-	1624	lncRNA	predicted gene, 38037 [Source:MGI Symbol;Acc:MGI:5611265]	-	9	1	10	35	29	35	0.201304	0.026965	0.315433	1.10574	0.62348	0.944663
ENSMUSG00000026062	13.3871	13.197	9.47331	57.716	53.9805	63.955	12.0192	58.5505	2.28435	6.77612e-07	1.35077e-05	Slc9a2	1	40719734	40808433	+	6984	protein_coding	solute carrier family 9 (sodium/hydrogen exchanger), member 2 [Source:MGI Symbol;Acc:MGI:105075]	-	16	13	8	50	66	63	0.0832167	0.0815129	0.0586785	0.367313	0.329952	0.395395
ENSMUSG00000039552	126.341	62.9398	157.494	526.37	580.7	579.656	115.592	562.242	2.28215	6.96623e-17	9.36654e-15	Rsph4a	10	33781107	33792017	+	3650	protein_coding	radial spoke head 4 homolog A (Chlamydomonas) [Source:MGI Symbol;Acc:MGI:3027894]	-	151	62	133	456	710	571	1.50272	0.743851	1.8666	6.40977	6.79166	6.85706
ENSMUSG00000102420	2.51009	15.2274	4.73665	71.5678	16.3577	21.3183	7.49137	36.4146	2.28122	0.00337769	0.0234067	Gm37464	3	74929703	74931922	-	2220	TEC	predicted gene, 37464 [Source:MGI Symbol;Acc:MGI:5610692]	-	3	15	4	62	20	21	0.0490866	0.295887	0.0922997	1.43288	0.314549	0.41463
ENSMUSG00000022651	260.212	244.653	151.573	756.079	1958.02	474.079	218.813	1062.73	2.28	0.000338318	0.00334709	Retnlg	16	48692984	48694859	+	593	protein_coding	resistin like gamma [Source:MGI Symbol;Acc:MGI:2667763]	-	311	241	128	655	2394	467	19.0503	17.7971	11.0573	56.6705	140.955	34.5189
ENSMUSG00000054598	27.611	27.4093	47.3665	168.531	161.124	167.501	34.1289	165.719	2.27967	1.71317e-13	1.15173e-11	9130230L23Rik	5	66136701	66161628	-	7830	protein_coding	RIKEN cDNA 9130230L23 gene [Source:MGI Symbol;Acc:MGI:3041166]	-	33	27	40	146	197	165	0.15309	0.151004	0.261693	0.956669	0.878446	0.92367
ENSMUSG00000025420	22.5908	8.12126	17.7625	93.4998	74.4277	67.0005	16.1582	78.3094	2.27692	3.61472e-07	7.64703e-06	Katnal2	18	77064844	77135004	-	4061	protein_coding	katanin p60 subunit A-like 2 [Source:MGI Symbol;Acc:MGI:1924234]	-	27	8	15	81	91	66	0.241505	0.0862669	0.189213	1.02335	0.782382	0.71237
ENSMUSG00000052861	371.493	149.228	354.065	1296.3	1347.88	1593.8	291.595	1412.66	2.27637	5.6273e-17	7.77499e-15	Dnah6	6	72994589	73198634	-	13247	protein_coding	dynein, axonemal, heavy chain 6 [Source:MGI Symbol;Acc:MGI:107744]	-	444	147	299	1123	1648	1570	1.21748	0.485945	1.15624	4.34944	4.3436	5.1949
ENSMUSG00000051590	47.6917	30.4547	48.5507	195.08	172.574	245.669	42.2324	204.441	2.27526	2.0466e-14	1.6079e-12	Map3k19	1	127742528	127782768	-	5345	protein_coding	mitogen-activated protein kinase kinase kinase 19 [Source:MGI Symbol;Acc:MGI:1203481]	-	57	30	41	169	211	242	0.387367	0.245788	0.392943	1.62222	1.37831	1.98455
ENSMUSG00000026725	38.488	37.5608	36.7091	148.907	199.564	196.941	37.586	181.804	2.27412	2.90605e-15	2.75542e-13	Tnn	1	159912599	159981150	-	5817	protein_coding	tenascin N [Source:MGI Symbol;Acc:MGI:2665790]	-	46	37	31	129	244	194	0.287246	0.278542	0.272996	1.13779	1.46454	1.46183
ENSMUSG00000027886	28.4477	13.197	23.6833	124.666	95.6928	95.425	21.776	105.261	2.27317	3.68086e-09	1.15043e-07	1700013F07Rik	3	108441466	108452039	+	1452	protein_coding	RIKEN cDNA 1700013F07 gene [Source:MGI Symbol;Acc:MGI:1922754]	-	34	13	20	108	117	94	0.850565	0.39207	0.705597	3.81617	2.81339	2.83763
ENSMUSG00000035910	40.9981	31.4699	41.4457	178.919	176.664	193.895	37.9712	183.159	2.27012	5.7508e-16	6.40064e-14	Dcdc2a	13	25239987	25394689	+	8284	protein_coding	doublecortin domain containing 2a [Source:MGI Symbol;Acc:MGI:2652818]	-	49	31	35	155	216	191	0.214858	0.163874	0.216432	0.95998	0.910383	1.01062
ENSMUSG00000038201	8.36696	1.01516	8.28914	21.9321	20.4472	42.6367	5.89042	28.3386	2.26633	0.00229193	0.0169621	Kcna7	7	45055077	45059187	+	2182	protein_coding	potassium voltage-gated channel, shaker-related subfamily, member 7 [Source:MGI Symbol;Acc:MGI:96664]	-	10	1	7	19	25	42	0.166472	0.0200693	0.164337	0.446755	0.400033	0.843702
ENSMUSG00000021534	34.3045	12.1819	17.7625	133.901	94.8749	80.1976	21.4163	102.991	2.26574	1.86331e-07	4.10294e-06	1700001L19Rik	13	68745540	68762350	+	1826	protein_coding	RIKEN cDNA 1700001L19 gene [Source:MGI Symbol;Acc:MGI:1916565]	-	41	12	15	116	116	79	0.815602	0.287785	0.420808	3.25933	2.21803	1.89636
ENSMUSG00000040950	287.823	240.592	272.358	1305.53	1701.2	843.597	266.924	1283.45	2.26552	1.38374e-21	4.8635e-19	Mgl2	11	70021155	70028376	+	2094	protein_coding	macrophage galactose N-acetyl-galactosamine specific lectin 2 [Source:MGI Symbol;Acc:MGI:2385729]	-	344	237	230	1131	2080	831	5.96728	4.95632	5.62658	27.7113	34.6815	17.3948
ENSMUSG00000031786	134.708	101.516	165.783	525.215	713.197	692.339	134.002	643.584	2.26387	1.45255e-23	6.49676e-21	Drc7	8	95781731	95804769	+	2988	protein_coding	dynein regulatory complex subunit 7 [Source:MGI Symbol;Acc:MGI:2685616]	-	161	100	140	455	872	682	1.95722	1.46557	2.40016	7.81271	10.1894	10.0046
ENSMUSG00000038011	348.902	168.516	368.275	1283.6	1476.29	1488.22	295.231	1416.04	2.26194	7.00388e-20	1.69055e-17	Dnah10	5	124802149	124911372	+	16086	protein_coding	dynein, axonemal, heavy chain 10 [Source:MGI Symbol;Acc:MGI:1860299]	-	417	166	311	1112	1805	1466	0.941636	0.451905	0.990388	3.54672	3.91778	3.99467
ENSMUSG00000039196	11.7137	3.04547	7.10498	20.7777	31.8976	51.7731	7.28807	34.8162	2.25615	0.000732418	0.00642718	Orm1	4	63262797	63266400	+	775	protein_coding	orosomucoid 1 [Source:MGI Symbol;Acc:MGI:97443]	-	14	3	6	18	39	51	0.656177	0.169514	0.396591	1.19163	1.75701	2.88445
ENSMUSG00000063260	10.877	5.07579	11.8416	25.395	47.4374	59.8944	9.26482	44.2423	2.25559	9.32811e-05	0.00108904	Syt10	15	89666596	89726063	-	1845	protein_coding	synaptotagmin X [Source:MGI Symbol;Acc:MGI:1859546]	-	13	5	10	22	58	59	0.255942	0.118675	0.277649	0.611782	1.0976	1.40168
ENSMUSG00000022057	38.488	30.4547	61.5765	220.475	237.187	165.471	43.5064	207.711	2.25528	5.32989e-13	3.36842e-11	Adamdec1	14	68800829	68819544	-	2442	protein_coding	ADAM-like, decysin 1 [Source:MGI Symbol;Acc:MGI:1917650]	-	46	30	52	191	290	163	0.684238	0.537976	1.09081	4.0129	4.14632	2.92575
ENSMUSG00000026828	30.1211	7.1061	17.7625	69.2591	107.961	85.2734	18.3299	87.4979	2.25505	2.09519e-06	3.77813e-05	Galnt5	2	57887896	57935872	+	4462	protein_coding	polypeptide N-acetylgalactosaminyltransferase 5 [Source:MGI Symbol;Acc:MGI:2179403]	-	36	7	15	60	132	84	0.293068	0.0686998	0.172209	0.68991	1.03289	0.825172
ENSMUSG00000053161	9.20365	3.04547	35.5249	110.815	53.1626	62.9399	15.9247	75.6391	2.24787	0.000282941	0.00288471	Daw1	1	83137473	83188295	+	2140	protein_coding	dynein assembly factor with WDR repeat domains 1 [Source:MGI Symbol;Acc:MGI:1923089]	-	11	3	30	96	65	62	0.186713	0.0613896	0.718126	2.30159	1.0605	1.26991
ENSMUSG00000079235	39.3247	22.3335	52.1032	188.154	182.389	169.532	37.9205	180.025	2.24715	1.79257e-12	1.04094e-10	Ccdc13	9	121626693	121668527	-	3418	protein_coding	coiled-coil domain containing 13 [Source:MGI Symbol;Acc:MGI:1920144]	-	47	22	44	163	223	167	0.499483	0.281863	0.659438	2.44673	2.27795	2.1416
ENSMUSG00000026622	100.404	83.2429	84.0756	529.832	416.304	319.775	89.2407	421.971	2.24137	1.10552e-19	2.51681e-17	Nek2	1	191553556	191565162	+	4516	protein_coding	NIMA (never in mitosis gene a)-related expressed kinase 2 [Source:MGI Symbol;Acc:MGI:109359]	-	120	82	71	459	509	315	0.965211	0.795147	0.805374	5.2147	3.93527	3.05739
ENSMUSG00000036834	30.1211	18.2728	48.5507	128.129	167.667	162.426	32.3149	152.741	2.24081	2.58132e-10	1.01202e-08	Plch1	3	63603655	63806893	-	8637	protein_coding	phospholipase C, eta 1 [Source:MGI Symbol;Acc:MGI:2683547]	-	36	18	41	111	205	160	0.151403	0.0912634	0.243172	0.659372	0.828708	0.811992
ENSMUSG00000026301	89.5265	36.5457	101.838	356.685	386.86	330.942	75.9701	358.162	2.23711	3.51903e-13	2.28897e-11	Iqca	1	89969854	90081123	-	4278	protein_coding	IQ motif containing with AAA domain [Source:MGI Symbol;Acc:MGI:1922168]	-	107	36	86	309	473	326	0.908527	0.36851	1.0298	3.70585	3.86039	3.34019
ENSMUSG00000113003	3.34678	7.1061	3.55249	39.2468	19.6293	7.10612	4.66846	21.9941	2.2361	0.00762609	0.0448696	Gm47138	12	99332803	99336172	-	3370	TEC	predicted gene, 47138 [Source:MGI Symbol;Acc:MGI:6095896]	-	4	7	3	34	24	7	0.0431147	0.090961	0.0456021	0.51763	0.248652	0.0910464
ENSMUSG00000090336	12.5504	8.12126	16.5783	90.0369	42.5301	42.6367	12.4167	58.4012	2.23372	1.85127e-05	0.000266439	Cfap97d2	8	13755889	13793414	+	4799	protein_coding	CFAP97 domain containing 2 [Source:MGI Symbol;Acc:MGI:2685952]	-	15	8	14	78	52	42	0.113537	0.0730006	0.149441	0.833901	0.378323	0.383613
ENSMUSG00000019178	10.0404	13.197	14.21	66.9505	61.3415	47.7125	12.4825	58.6682	2.23268	1.18417e-06	2.24869e-05	Styxl1	5	135776074	135807239	-	1770	protein_coding	serine/threonine/tyrosine interacting-like 1 [Source:MGI Symbol;Acc:MGI:1923821]	-	12	13	12	58	75	47	0.246265	0.321631	0.347297	1.68122	1.47944	1.16391
ENSMUSG00000032530	2.51009	5.07579	3.55249	18.4691	11.4504	22.3335	3.71279	17.4177	2.22998	0.00670376	0.0404893	Lyzl4	9	121406909	121471162	-	1402	protein_coding	lysozyme-like 4 [Source:MGI Symbol;Acc:MGI:1916282]	-	3	5	3	16	14	22	0.0777263	0.156174	0.109614	0.585521	0.348651	0.687811
ENSMUSG00000074981	10.877	4.06063	4.73665	24.2407	25.3545	42.6367	6.55811	30.744	2.22895	0.000895926	0.00766395	Dcdc5	2	105833674	106236496	+	9089	transcribed_unitary_pseudogene	doublecortin domain containing 5 [Source:MGI Symbol;Acc:MGI:3045363]	-	13	4	4	21	31	42	0.0519544	0.0192722	0.0225443	0.118542	0.119085	0.202548
ENSMUSG00000054200	96.22	98.4703	66.3131	407.475	497.275	318.76	87.0011	407.837	2.22888	1.25007e-18	2.2976e-16	Ffar4	19	38085519	38102711	+	1401	protein_coding	free fatty acid receptor 4 [Source:MGI Symbol;Acc:MGI:2147577]	-	115	97	56	353	608	314	2.98164	3.03194	2.04759	12.9273	15.1522	9.82395
ENSMUSG00000030669	4.18348	2.03031	16.5783	42.7098	41.7122	22.3335	7.59736	35.5852	2.22771	0.00139405	0.0112343	Calca	7	114230713	114235592	-	1684	protein_coding	calcitonin/calcitonin-related polypeptide, alpha [Source:MGI Symbol;Acc:MGI:2151253]	-	5	2	14	37	51	22	0.107851	0.0520086	0.425872	1.12728	1.0574	0.572632
ENSMUSG00000109228	33.4678	12.1819	46.1824	153.524	128.408	147.198	30.6107	143.044	2.22435	1.30102e-08	3.65563e-07	Fam81b	13	76349827	76453191	-	2881	protein_coding	family with sequence similarity 81, member B [Source:MGI Symbol;Acc:MGI:2685122]	-	40	12	39	133	157	145	0.504326	0.1824	0.693449	2.36853	1.90269	2.20607
ENSMUSG00000032487	89.5265	49.7427	81.7073	286.271	421.212	323.836	73.6588	343.773	2.22253	3.82638e-16	4.48291e-14	Ptgs2	1	149975782	149983978	+	4580	protein_coding	prostaglandin-endoperoxide synthase 2 [Source:MGI Symbol;Acc:MGI:97798]	-	107	49	69	248	515	319	0.84862	0.468509	0.77175	2.77816	3.92602	3.05295
ENSMUSG00000028699	707.008	522.806	845.493	2735.74	4175.31	2773.42	691.769	3228.15	2.22235	1.87635e-24	1.04419e-21	Tspan1	4	116019066	116024798	-	2329	protein_coding	tetraspanin 1 [Source:MGI Symbol;Acc:MGI:1914055]	-	845	515	714	2370	5105	2732	13.179	9.68334	15.7044	52.2095	76.5309	51.4169
ENSMUSG00000039963	216.704	134.001	240.385	829.955	916.033	1005.01	197.03	916.999	2.2185	7.97188e-24	3.99272e-21	Ccdc40	11	119119398	119156064	+	6030	protein_coding	coiled-coil domain containing 40 [Source:MGI Symbol;Acc:MGI:2443893]	-	259	132	203	719	1120	990	1.56019	0.958614	1.72453	6.11762	6.48502	7.19636
ENSMUSG00000025473	277.783	221.304	288.936	1357.48	1433.76	872.022	262.674	1221.09	2.21682	2.0644e-24	1.11779e-21	Adam8	7	139558845	139572475	-	4638	protein_coding	a disintegrin and metallopeptidase domain 8 [Source:MGI Symbol;Acc:MGI:107825]	-	332	218	244	1176	1753	859	2.60017	2.05832	2.69496	13.0091	13.1966	8.11815
ENSMUSG00000032690	115.464	89.3339	63.9448	280.5	760.635	207.093	89.5809	416.076	2.21558	2.82568e-08	7.39996e-07	Oas2	5	120868398	120887918	-	4451	protein_coding	2'-5' oligoadenylate synthetase 2 [Source:MGI Symbol;Acc:MGI:2180852]	-	138	88	54	243	930	204	1.1262	0.86579	0.621483	2.80104	7.29518	2.00894
ENSMUSG00000059854	192.44	90.349	229.728	589.857	814.615	967.447	170.839	790.64	2.21038	5.00243e-14	3.6981e-12	Hydin	8	110993609	111336885	+	18037	protein_coding	HYDIN, axonemal central pair apparatus protein [Source:MGI Symbol;Acc:MGI:2389007]	-	230	89	194	511	996	953	0.463189	0.216079	0.550973	1.45354	1.92799	2.31592
ENSMUSG00000055373	4.18348	1.01516	13.0258	30.0123	19.6293	34.5154	6.07481	28.0523	2.20721	0.00322087	0.0225382	Fut9	4	25609332	25800244	-	13824	protein_coding	fucosyltransferase 9 [Source:MGI Symbol;Acc:MGI:1330859]	-	5	1	11	26	24	34	0.0131381	0.00316777	0.0407617	0.0964962	0.0606161	0.107805
ENSMUSG00000053111	54.3852	38.576	67.4973	290.888	247.002	203.032	53.4862	246.974	2.20712	5.73646e-15	5.04054e-13	Fank1	7	133378590	133483261	+	2299	protein_coding	fibronectin type 3 and ankyrin repeat domains 1 [Source:MGI Symbol;Acc:MGI:1914180]	-	65	38	57	252	302	200	1.027	0.723822	1.27007	5.62383	4.58647	3.81317
ENSMUSG00000010064	13.3871	9.13642	4.73665	41.5555	17.1756	67.0005	9.08673	41.9105	2.20548	0.000771651	0.00673606	Slc38a3	9	107527833	107546729	-	5277	protein_coding	solute carrier family 38, member 3 [Source:MGI Symbol;Acc:MGI:1923507]	-	16	9	4	36	21	66	0.110136	0.0746866	0.0388299	0.350015	0.138945	0.548216
ENSMUSG00000025658	13.3871	9.13642	7.10498	30.0123	59.7057	46.6973	9.87618	45.4718	2.20295	6.01837e-05	0.000741526	Cnksr2	X	156604432	156826290	-	9267	protein_coding	connector enhancer of kinase suppressor of Ras 2 [Source:MGI Symbol;Acc:MGI:2661175]	-	16	9	6	26	73	46	0.0627156	0.0425295	0.0331669	0.143948	0.275039	0.217577
ENSMUSG00000031780	45.1816	59.8943	34.3407	245.87	271.538	123.849	46.4722	213.753	2.2015	2.59783e-10	1.0165e-08	Ccl17	8	95537081	95538664	+	514	protein_coding	chemokine (C-C motif) ligand 17 [Source:MGI Symbol;Acc:MGI:1329039]	-	54	59	29	213	332	122	3.81615	5.02662	2.8902	21.2612	22.552	10.4038
ENSMUSG00000009070	16.7339	41.6215	26.0516	129.284	151.309	107.607	28.1357	129.4	2.20137	3.54876e-09	1.11435e-07	Rsph14	10	74793309	74868418	-	3012	protein_coding	radial spoke head homolog 14 (Chlamydomonas) [Source:MGI Symbol;Acc:MGI:1918486]	-	20	41	22	112	185	106	0.241196	0.596096	0.374163	1.9078	2.14451	1.54257
ENSMUSG00000063409	50.2018	23.3486	41.4457	180.074	187.296	161.41	38.332	176.26	2.20108	4.95842e-12	2.62796e-10	Lrrc43	5	123627368	123646268	+	2066	protein_coding	leucine rich repeat containing 43 [Source:MGI Symbol;Acc:MGI:2685907]	-	60	23	35	156	229	159	1.05491	0.487511	0.867822	3.87405	3.87004	3.37335
ENSMUSG00000022783	110.444	64.9701	110.127	427.098	487.461	397.942	95.1804	437.5	2.20055	1.06514e-19	2.45277e-17	Spag6l	16	16570880	16647320	-	4559	protein_coding	sperm associated antigen 6-like [Source:MGI Symbol;Acc:MGI:1354388]	-	132	64	93	370	596	392	1.05172	0.614749	1.04498	4.16392	4.56444	3.76887
ENSMUSG00000000386	58.5687	84.2581	65.129	221.629	647.766	86.2885	69.3186	318.561	2.20026	0.0057657	0.0361308	Mx1	16	97248235	97264107	-	3371	protein_coding	MX dynamin-like GTPase 1 [Source:MGI Symbol;Acc:MGI:97243]	-	70	83	55	192	792	85	0.754283	1.07822	0.83579	2.92222	8.20308	1.10524
ENSMUSG00000040809	4611.03	3412.96	4495.08	22996.3	16795.3	17605.9	4173.02	19132.5	2.19686	1.10136e-35	1.57605e-32	Chil3	3	106054870	106074880	-	1632	protein_coding	chitinase-like 3 [Source:MGI Symbol;Acc:MGI:1330860]	-	5511	3362	3796	19922	20535	17343	122.661	90.2121	119.151	626.302	439.324	465.799
ENSMUSG00000042707	165.666	135.016	213.149	818.412	761.453	773.551	171.277	784.472	2.19539	2.19003e-28	1.625e-25	Dnali1	4	124949131	124959496	-	2133	protein_coding	dynein, axonemal, light intermediate polypeptide 1 [Source:MGI Symbol;Acc:MGI:1922813]	-	198	133	180	709	931	762	3.37186	2.73054	4.3229	17.054	15.2395	15.6588
ENSMUSG00000025983	23.4275	1.01516	8.28914	77.3394	33.5334	38.5761	10.9106	49.8163	2.19089	0.00231013	0.0170597	Ccdc150	1	54289842	54407886	+	5021	protein_coding	coiled-coil domain containing 150 [Source:MGI Symbol;Acc:MGI:1925266]	-	28	1	7	67	41	38	0.202564	0.00872162	0.0714169	0.684629	0.285105	0.331733
ENSMUSG00000061802	39.3247	24.3638	46.1824	208.932	171.756	120.804	36.6236	167.164	2.19042	1.14762e-10	4.79987e-09	Odad2	18	7088209	7297936	-	4109	protein_coding	outer dynein arm docking complex subunit 2 [Source:MGI Symbol;Acc:MGI:1922184]	-	47	24	39	181	210	119	0.415486	0.255778	0.486207	2.26002	1.78441	1.26942
ENSMUSG00000044976	27.611	9.13642	52.1032	106.197	178.299	120.804	29.6169	135.1	2.18954	1.96736e-06	3.56366e-05	Wdr72	9	74017638	74190590	+	7486	protein_coding	WD repeat domain 72 [Source:MGI Symbol;Acc:MGI:3583957]	-	33	9	44	92	218	119	0.160125	0.0526478	0.30109	0.630534	1.01676	0.696774
ENSMUSG00000067599	2.51009	7.1061	4.73665	27.7037	24.5366	13.1971	4.78428	21.8124	2.18878	0.00374371	0.0254501	Klra7	6	130195568	130210285	-	1265	protein_coding	killer cell lectin-like receptor, subfamily A, member 7 [Source:MGI Symbol;Acc:MGI:101901]	-	3	7	4	24	30	13	0.0861441	0.242323	0.16198	0.9734	0.828021	0.450451
ENSMUSG00000067795	7.53026	8.12126	18.9466	87.7283	31.0797	38.5761	11.5327	52.4613	2.18552	0.000178984	0.00195205	4930444P10Rik	1	16136203	16163549	-	2063	protein_coding	RIKEN cDNA 4930444P10 gene [Source:MGI Symbol;Acc:MGI:1923049]	-	9	8	16	76	38	38	0.158467	0.169816	0.397296	1.8901	0.643124	0.807382
ENSMUSG00000021702	38.488	5.07579	9.47331	60.0246	33.5334	147.198	17.679	80.252	2.1825	0.00115448	0.00955734	Thbs4	13	92888098	92931326	-	3289	protein_coding	thrombospondin 4 [Source:MGI Symbol;Acc:MGI:1101779]	-	46	5	8	52	41	145	0.50803	0.0665723	0.1246	0.811167	0.435242	1.93241
ENSMUSG00000036551	37.6513	16.2425	34.3407	161.605	130.862	106.592	29.4115	133.019	2.17718	3.84255e-09	1.19909e-07	Akap14	X	36414351	36432495	-	1792	protein_coding	A kinase (PRKA) anchor protein 14 [Source:MGI Symbol;Acc:MGI:3618288]	-	45	16	29	140	160	105	0.912157	0.390993	0.828997	4.0083	3.1174	2.5683
ENSMUSG00000001095	10.877	19.288	7.10498	46.1728	73.6098	48.7277	12.4233	56.1701	2.17675	1.88466e-05	0.000270274	Slc13a2	11	78287913	78313043	-	2412	protein_coding	solute carrier family 13 (sodium-dependent dicarboxylate transporter), member 2 [Source:MGI Symbol;Acc:MGI:1276558]	-	13	19	6	40	90	48	0.195777	0.344956	0.127429	0.850851	1.30279	0.872286
ENSMUSG00000046006	30.9577	36.5457	35.5249	53.0987	338.605	74.1066	34.3428	155.27	2.1767	6.1515e-05	0.000755605	Gapt	13	110489150	110493733	-	2081	protein_coding	Grb2-binding adaptor, transmembrane [Source:MGI Symbol;Acc:MGI:3608341]	-	37	36	30	46	414	73	0.64584	0.757561	0.738486	1.13411	6.94607	1.53761
ENSMUSG00000034212	17.5706	6.09094	34.3407	70.4135	80.9708	110.652	19.3341	87.3455	2.17559	9.78809e-06	0.000150379	Ankmy1	1	92787525	92830628	-	4846	protein_coding	ankyrin repeat and MYND domain containing 1 [Source:MGI Symbol;Acc:MGI:3045261]	-	21	6	29	61	99	109	0.157409	0.0542194	0.306555	0.645828	0.713284	0.985911
ENSMUSG00000062609	557.239	490.321	493.796	1691.08	3280.54	1989.71	513.786	2320.44	2.17516	1.64654e-21	5.61626e-19	Kcnj15	16	95058417	95101119	+	6313	protein_coding	potassium inwardly-rectifying channel, subfamily J, member 15 [Source:MGI Symbol;Acc:MGI:1310000]	-	666	483	417	1465	4011	1960	3.83207	3.35041	3.38371	11.9062	22.1834	13.6086
ENSMUSG00000031551	10.0404	2.03031	13.0258	35.7839	62.1594	15.2274	8.36549	37.7236	2.17294	0.00216939	0.016211	Ido1	8	25074152	25087025	-	1825	protein_coding	indoleamine 2,3-dioxygenase 1 [Source:MGI Symbol;Acc:MGI:96416]	-	12	2	11	31	76	15	0.238843	0.0479904	0.308761	0.871504	1.45399	0.360266
ENSMUSG00000051076	45.1816	33.5002	84.0756	170.839	318.158	244.653	54.2525	244.55	2.17237	4.24508e-10	1.60464e-08	Vtcn1	3	100732775	100804238	+	2622	protein_coding	V-set domain containing T cell activation inhibitor 1 [Source:MGI Symbol;Acc:MGI:3039619]	-	54	33	71	148	389	241	0.748094	0.551148	1.38714	2.89601	5.17997	4.02883
ENSMUSG00000118462	52.7118	39.5911	78.1548	332.444	203.654	231.456	56.8193	255.851	2.17085	1.65105e-12	9.72859e-11	Lhb	7	45067777	45071278	+	2501	protein_coding	luteinizing hormone beta [Source:MGI Symbol;Acc:MGI:96782]	-	63	39	66	288	249	228	0.915002	0.68287	1.35183	5.90812	3.47613	3.99591
ENSMUSG00000024679	112.954	77.152	98.2856	251.642	807.254	239.578	96.1305	432.824	2.17072	3.04868e-08	7.89111e-07	Ms4a6d	19	11563968	11582213	-	1735	protein_coding	membrane-spanning 4-domains, subfamily A, member 6D [Source:MGI Symbol;Acc:MGI:1916024]	-	135	76	83	218	987	236	2.82637	1.91823	2.4506	6.44656	19.8622	5.96221
ENSMUSG00000036832	179.053	93.3945	146.836	505.592	633.044	741.066	139.761	626.568	2.16451	9.04987e-18	1.46214e-15	Lpar3	3	145926718	145991941	+	2464	protein_coding	lysophosphatidic acid receptor 3 [Source:MGI Symbol;Acc:MGI:1929469]	-	214	92	124	438	774	730	3.15477	1.63506	2.57795	9.12019	10.9676	12.986
ENSMUSG00000109305	25.1009	22.3335	31.9724	160.45	112.05	82.2279	26.4689	118.243	2.15938	8.20863e-09	2.39459e-07	Smim38	7	144759562	144761856	-	1278	protein_coding	small integral membrane protein 38 [Source:MGI Symbol;Acc:MGI:1916283]	-	30	22	27	139	137	81	0.852679	0.75384	1.08225	5.58026	3.74283	2.77811
ENSMUSG00000038522	20.9174	0	13.0258	60.0246	32.7155	58.8792	11.3144	50.5398	2.15926	0.00265834	0.0191987	Mfsd4b1	10	39877571	39901264	-	3769	protein_coding	major facilitator superfamily domain containing 4B1 [Source:MGI Symbol;Acc:MGI:2143575]	-	25	0	11	52	40	58	0.24094	0	0.149506	0.707861	0.370548	0.674523
ENSMUSG00000121112	17.5706	9.13642	17.7625	88.8826	46.6195	62.9399	14.8232	66.1473	2.15783	5.20614e-06	8.55618e-05	ENSMUSG00000121112	9	96407384	96409589	+	876	lncRNA	novel transcript	-	21	9	15	77	57	62	0.870783	0.44991	0.877163	4.5098	2.27186	3.10229
ENSMUSG00000036231	30.1211	20.3031	21.3149	101.58	113.686	104.561	23.913	106.609	2.15646	9.02911e-10	3.20158e-08	Agr3	12	35975619	35999735	+	972	protein_coding	anterior gradient 3 [Source:MGI Symbol;Acc:MGI:2685734]	-	36	20	18	88	139	103	1.34534	0.901054	0.948636	4.64501	4.99297	4.64479
ENSMUSG00000052221	55.2219	45.6821	41.4457	285.117	171.756	177.653	47.4499	211.509	2.15624	1.68346e-12	9.86154e-11	Ppp1r36	12	76464312	76486266	+	3347	protein_coding	protein phosphatase 1, regulatory subunit 36 [Source:MGI Symbol;Acc:MGI:2684916]	-	66	45	35	247	210	175	0.716281	0.588768	0.53568	3.78627	2.19066	2.2918
ENSMUSG00000047746	26.7743	3.04547	27.2358	62.3332	33.5334	158.365	19.0185	84.7438	2.1557	0.000896535	0.00766589	Fbxo40	16	36783822	36810829	-	5517	protein_coding	F-box protein 40 [Source:MGI Symbol;Acc:MGI:2443753]	-	32	3	23	54	41	156	0.210689	0.0238125	0.213559	0.502182	0.259473	1.23941
ENSMUSG00000056553	25.9376	19.288	31.9724	88.8826	142.312	112.683	25.7327	114.626	2.15526	2.69411e-09	8.70546e-08	Ptprn2	12	116449340	117240469	+	8602	protein_coding	protein tyrosine phosphatase, receptor type, N polypeptide 2 [Source:MGI Symbol;Acc:MGI:107418]	-	31	19	27	77	174	111	0.130905	0.0967256	0.160789	0.459264	0.706253	0.565612
ENSMUSG00000110077	5.85687	3.04547	4.73665	6.92591	25.3545	28.4245	4.54633	20.235	2.15407	0.00867191	0.0494684	Gm45632	7	105272024	105273911	-	1888	TEC	predicted gene 45632 [Source:MGI Symbol;Acc:MGI:5791468]	-	7	3	4	6	31	28	0.134676	0.0695835	0.10853	0.16305	0.573285	0.650056
ENSMUSG00000020686	42.6715	21.3183	53.2874	140.827	204.472	176.638	39.0924	173.979	2.15395	3.15823e-10	1.21911e-08	Gas2l2	11	83312728	83320281	-	2610	protein_coding	growth arrest-specific 2 like 2 [Source:MGI Symbol;Acc:MGI:3652048]	-	51	21	45	122	250	174	0.709781	0.352343	0.883212	2.39823	3.34434	2.92216
ENSMUSG00000035105	158.136	61.9246	36.7091	229.71	226.555	685.233	85.5897	380.499	2.15238	0.00636978	0.0390386	Egln3	12	54225767	54250646	-	2662	protein_coding	egl-9 family hypoxia-inducible factor 3 [Source:MGI Symbol;Acc:MGI:1932288]	-	189	61	31	199	277	675	2.57898	1.00348	0.59655	3.83544	3.63314	11.1145
ENSMUSG00000019767	46.0183	38.576	80.5231	193.926	260.088	279.169	55.0391	244.394	2.15068	2.19804e-12	1.25816e-10	Ccdc170	10	4432502	4512231	+	3792	protein_coding	coiled-coil domain containing 170 [Source:MGI Symbol;Acc:MGI:2685067]	-	55	38	68	168	318	275	0.526853	0.438836	0.918615	2.27306	2.92799	3.17877
ENSMUSG00000097363	4.18348	7.1061	3.55249	26.5493	13.9041	25.379	4.94736	21.9441	2.14911	0.00376837	0.0255657	Gm26717	18	32286529	32293480	+	1418	lncRNA	predicted gene, 26717 [Source:MGI Symbol;Acc:MGI:5477211]	-	5	7	3	23	17	25	0.128082	0.216177	0.108377	0.83219	0.418585	0.772785
ENSMUSG00000060268	30.9577	16.2425	55.6557	133.901	170.938	151.259	34.2853	152.033	2.14872	1.52464e-08	4.1957e-07	Armh1	4	117070531	117109322	-	2466	protein_coding	armadillo-like helical domain containing 1 [Source:MGI Symbol;Acc:MGI:2686507]	-	37	16	47	116	209	149	0.545009	0.284128	0.976333	2.41344	2.95913	2.64843
ENSMUSG00000043003	144.748	73.0913	149.205	465.191	551.256	609.096	122.348	541.847	2.14689	2.13611e-16	2.64165e-14	Rasef	4	73632816	73709231	-	5746	protein_coding	RAS and EF hand domain containing [Source:MGI Symbol;Acc:MGI:2448565]	-	173	72	126	403	674	600	1.09364	0.548724	1.12331	3.59841	4.09548	4.57699
ENSMUSG00000046834	5.02018	5.07579	7.10498	26.5493	30.2618	19.288	5.73365	25.3664	2.14539	0.00127518	0.010423	Krt1	15	101753861	101759229	-	4415	protein_coding	keratin 1 [Source:MGI Symbol;Acc:MGI:96698]	-	6	5	6	23	37	19	0.0493646	0.0495937	0.0696167	0.267281	0.292605	0.188633
ENSMUSG00000110427	18.4073	2.03031	26.0516	84.2653	61.3415	59.8944	15.4964	68.5004	2.14418	0.000182581	0.00198652	4933406B17Rik	8	96223058	96230346	+	4333	lncRNA	RIKEN cDNA 4933406B17 gene [Source:MGI Symbol;Acc:MGI:1918290]	-	22	2	22	73	75	59	0.184429	0.0202129	0.260092	0.86438	0.604343	0.59684
ENSMUSG00000003476	15.0605	2.03031	14.21	28.858	22.9008	86.2885	10.4336	46.0158	2.14089	0.00235993	0.0173884	Crhr2	6	55067034	55110001	-	5115	protein_coding	corticotropin releasing hormone receptor 2 [Source:MGI Symbol;Acc:MGI:894312]	-	18	2	12	25	28	85	0.127827	0.0171227	0.120179	0.250764	0.191127	0.728397
ENSMUSG00000026582	11.7137	15.2274	30.7882	69.2591	136.587	48.7277	19.2431	84.858	2.14071	1.74662e-05	0.000252101	Sele	1	163875803	163885246	+	2912	protein_coding	selectin, endothelial cell [Source:MGI Symbol;Acc:MGI:98278]	-	14	15	26	60	167	48	0.174635	0.225573	0.457378	1.05714	2.00233	0.722511
ENSMUSG00000020000	8.36696	9.13642	10.6575	38.0925	39.2586	46.6973	9.38695	41.3495	2.13914	4.24898e-05	0.000542537	Moxd1	10	24099415	24178688	+	3198	protein_coding	monooxygenase, DBH-like 1 [Source:MGI Symbol;Acc:MGI:1921582]	-	10	9	9	33	48	46	0.113584	0.12324	0.144164	0.529427	0.524051	0.630484
ENSMUSG00000026415	22.5908	11.1667	14.21	93.4998	58.8879	58.8792	15.9892	70.4223	2.13894	3.09466e-06	5.37713e-05	Fcamr	1	130728639	130742477	+	1911	protein_coding	Fc receptor, IgA, IgM, high affinity [Source:MGI Symbol;Acc:MGI:1927803]	-	27	11	12	81	72	58	0.513213	0.252069	0.321672	2.17468	1.31547	1.33034
ENSMUSG00000047642	14.2238	3.04547	10.6575	35.7839	47.4374	39.5912	9.30892	40.9375	2.13674	0.0002975	0.00301778	D930020B18Rik	10	121477493	121529820	+	3622	protein_coding	RIKEN cDNA D930020B18 gene [Source:MGI Symbol;Acc:MGI:2442001]	-	17	3	9	31	58	39	0.170489	0.036271	0.127288	0.439121	0.559101	0.471966
ENSMUSG00000035578	77.8127	49.7427	103.022	371.691	314.069	327.896	76.8592	337.885	2.13624	1.11587e-15	1.14058e-13	Iqcg	16	32833053	32876588	-	6164	protein_coding	IQ motif containing G [Source:MGI Symbol;Acc:MGI:1916957]	-	93	49	87	322	384	323	0.548044	0.348113	0.723019	2.68018	2.1751	2.29686
ENSMUSG00000056598	184.91	90.349	208.413	819.567	702.565	598.944	161.224	707.025	2.1327	3.0084e-15	2.81637e-13	Drc3	11	60244155	60285167	+	4519	protein_coding	dynein regulatory complex subunit 3 [Source:MGI Symbol;Acc:MGI:1921915]	-	221	89	176	710	859	590	1.77642	0.862452	1.99509	8.06096	6.63684	5.72275
ENSMUSG00000028637	86.1797	60.9094	86.4439	340.524	344.33	338.048	77.8443	340.968	2.13097	9.36829e-21	2.80126e-18	Ccdc30	4	119179663	119272718	-	12386	protein_coding	coiled-coil domain containing 30 [Source:MGI Symbol;Acc:MGI:1920582]	-	103	60	73	295	421	333	0.302066	0.212133	0.301915	1.22197	1.18676	1.17844
ENSMUSG00000057068	71.1192	49.7427	76.9706	348.604	268.267	248.714	65.9442	288.528	2.1294	6.25869e-16	6.81449e-14	Fam47e	5	92702928	92739138	+	2110	protein_coding	family with sequence similarity 47, member E [Source:MGI Symbol;Acc:MGI:2686227]	-	85	49	65	302	328	245	1.46329	1.01695	1.57806	7.34337	5.42753	5.08954
ENSMUSG00000050157	83.6696	47.7124	123.153	464.036	338.605	310.639	84.845	371.093	2.12888	4.2027e-12	2.29419e-10	Gm867	10	75773557	75776506	-	1228	protein_coding	predicted gene 867 [Source:MGI Symbol;Acc:MGI:2685713]	-	100	47	104	402	414	306	2.95799	1.67605	4.33839	16.7957	11.771	10.9224
ENSMUSG00000035638	136.381	60.9094	138.547	312.82	695.204	459.867	111.946	489.297	2.12791	1.29575e-10	5.36477e-09	Muc20	16	32597793	32617805	-	4027	protein_coding	mucin 20 [Source:MGI Symbol;Acc:MGI:2385039]	-	163	60	117	271	850	453	1.47028	0.652464	1.48832	3.4527	7.36967	4.93073
ENSMUSG00000027107	18.4073	13.197	5.92082	56.5616	34.3512	73.0915	12.5084	54.6681	2.1278	8.84153e-05	0.00104072	Chrna1	2	73393559	73410682	-	4386	protein_coding	cholinergic receptor, nicotinic, alpha polypeptide 1 (muscle) [Source:MGI Symbol;Acc:MGI:87885]	-	22	13	5	49	42	72	0.1822	0.129796	0.0583975	0.573189	0.334342	0.719546
ENSMUSG00000038987	71.9558	24.3638	56.8398	264.339	197.929	206.077	51.0532	222.782	2.12556	7.02975e-10	2.54213e-08	Cfap157	2	32667393	32674440	-	1779	protein_coding	cilia and flagella associated protein 157 [Source:MGI Symbol;Acc:MGI:2447809]	-	86	24	48	229	242	203	1.75597	0.590776	1.38216	6.60435	4.74952	5.00167
ENSMUSG00000043913	35.1412	37.5608	53.2874	181.228	195.475	172.577	41.9965	183.093	2.12424	6.92809e-14	5.04718e-12	Ccdc60	5	116262700	116427044	-	4703	protein_coding	coiled-coil domain containing 60 [Source:MGI Symbol;Acc:MGI:2141043]	-	42	37	45	157	239	170	0.324391	0.34452	0.490152	1.71276	1.77433	1.58441
ENSMUSG00000028750	0.836696	7.1061	5.92082	25.395	14.722	20.3032	4.6212	20.1401	2.12373	0.00847368	0.0486284	Pla2g2c	4	138452103	138473443	+	3612	protein_coding	phospholipase A2, group IIC [Source:MGI Symbol;Acc:MGI:106638]	-	1	7	5	22	18	20	0.0100565	0.0848667	0.0709113	0.312497	0.173994	0.242704
ENSMUSG00000031831	61.9155	51.773	81.7073	337.061	249.455	264.957	65.1319	283.824	2.12356	4.19775e-16	4.8332e-14	Dnaaf1	8	120301974	120325193	+	2821	protein_coding	dynein, axonemal assembly factor 1 [Source:MGI Symbol;Acc:MGI:1915520]	-	74	51	69	292	305	261	0.952848	0.791689	1.25297	5.31068	3.77492	4.05539
ENSMUSG00000108691	5.02018	6.09094	5.92082	16.1605	24.5366	33.5003	5.67731	24.7324	2.12312	0.00195826	0.0148158	Gm45226	7	25509600	25509887	+	288	processed_pseudogene	predicted gene 45226 [Source:MGI Symbol;Acc:MGI:5753802]	-	6	6	5	14	30	33	0.756752	0.912318	0.889346	2.49406	3.63697	5.02246
ENSMUSG00000072663	73.6292	47.7124	95.9172	362.456	282.989	300.487	72.4196	315.311	2.12232	5.59486e-15	4.9529e-13	Spef2	15	9578279	9748954	-	9916	protein_coding	sperm flagellar 2 [Source:MGI Symbol;Acc:MGI:2443727]	-	88	47	81	314	346	296	0.32236	0.207562	0.418448	1.62467	1.21829	1.30843
ENSMUSG00000037095	430.062	246.683	395.511	1813.44	1486.1	1359.3	357.419	1552.94	2.11932	1.7855e-22	7.01387e-20	Lrg1	17	56426678	56429001	-	1408	protein_coding	leucine-rich alpha-2-glycoprotein 1 [Source:MGI Symbol;Acc:MGI:1924155]	-	514	243	334	1571	1817	1339	13.2604	7.55772	12.1517	57.2459	45.0571	41.6843
ENSMUSG00000079502	59.4054	36.5457	55.6557	200.852	227.373	230.441	50.5356	219.555	2.11921	9.9772e-15	8.29391e-13	Cfap77	2	28816961	28945078	-	2624	protein_coding	cilia and flagella associated protein 77 [Source:MGI Symbol;Acc:MGI:2685669]	-	71	36	47	174	278	227	0.982855	0.600794	0.917545	3.40217	3.69906	3.7919
ENSMUSG00000060188	213.357	139.077	286.568	1212.04	805.619	757.309	213.001	924.987	2.11858	9.55057e-16	1.00176e-13	Cxcl17	7	25099478	25112311	-	761	protein_coding	chemokine (C-X-C motif) ligand 17 [Source:MGI Symbol;Acc:MGI:2387642]	-	255	137	242	1050	985	746	12.1717	7.88357	16.2901	70.7906	45.1921	42.9684
ENSMUSG00000107191	2.51009	6.09094	8.28914	27.7037	17.1756	28.4245	5.63006	24.4346	2.1177	0.00263096	0.0190215	Gm43579	5	120764380	120765686	-	1307	lncRNA	predicted gene 43579 [Source:MGI Symbol;Acc:MGI:5663716]	-	3	6	7	24	21	28	0.0833759	0.201031	0.274357	0.94212	0.560989	0.939025
ENSMUSG00000058163	49.3651	53.8033	47.3665	73.8764	444.113	135.016	50.1783	217.668	2.117	1.29842e-05	0.000193259	Gm5431	11	48778249	48793041	-	3862	protein_coding	predicted gene 5431 [Source:MGI Symbol;Acc:MGI:3645205]	-	59	53	40	64	543	133	0.554926	0.600967	0.530568	0.850234	4.90906	1.5095
ENSMUSG00000020738	306.231	182.728	198.939	228.555	1491.01	1263.87	229.299	994.479	2.11671	0.0051824	0.0332131	Sumo2	11	115413928	115427102	-	1736	protein_coding	small ubiquitin-like modifier 2 [Source:MGI Symbol;Acc:MGI:2158813]	-	366	180	168	198	1823	1245	7.65819	4.54057	4.95739	5.85176	36.6647	31.4351
ENSMUSG00000030792	24.2642	15.2274	8.28914	48.4814	49.0732	109.637	15.9269	69.0639	2.11647	5.5431e-05	0.000688472	Dkkl1	7	44856943	44861571	-	1576	protein_coding	dickkopf-like 1 [Source:MGI Symbol;Acc:MGI:1354963]	-	29	15	7	42	60	108	0.668401	0.416795	0.227528	1.3673	1.32925	3.00374
ENSMUSG00000028294	137.218	84.2581	164.599	571.388	534.898	566.459	128.692	557.582	2.11526	4.73571e-19	9.58335e-17	Cfap206	4	34688559	34730206	-	2484	protein_coding	cilia and flagella associated protein 206 [Source:MGI Symbol;Acc:MGI:1916579]	-	164	83	139	495	654	558	2.39821	1.46323	2.86653	10.2241	9.19257	9.8464
ENSMUSG00000026628	138.055	118.773	203.676	812.641	758.181	423.321	153.501	664.714	2.11448	1.67606e-14	1.34313e-12	Atf3	1	190902493	190950236	-	2154	protein_coding	activating transcription factor 3 [Source:MGI Symbol;Acc:MGI:109384]	TF_bZIP	165	117	172	704	927	417	2.78249	2.37863	4.0905	16.7686	15.026	8.48565
ENSMUSG00000037139	61.0788	45.6821	41.4457	125.821	97.3285	418.246	49.4022	213.798	2.1136	4.31533e-06	7.22854e-05	Myom3	4	135487026	135542875	+	6038	protein_coding	myomesin family, member 3 [Source:MGI Symbol;Acc:MGI:2685280]	-	73	45	35	109	119	412	0.439162	0.326367	0.29694	0.926199	0.68812	2.99088
ENSMUSG00000025068	3231.32	2195.79	3098.96	9742.45	17085.7	9998.3	2842.02	12275.5	2.11079	1.77548e-20	4.94026e-18	Gsto1	19	47843409	47853229	+	2023	protein_coding	glutathione S-transferase omega 1 [Source:MGI Symbol;Acc:MGI:1342273]	-	3862	2163	2617	8440	20890	9849	69.3444	46.8218	66.2676	214.051	360.54	213.398
ENSMUSG00000020014	109.607	45.6821	123.153	328.981	403.218	465.958	92.8141	399.386	2.10537	1.09564e-11	5.4064e-10	Cfap54	10	92611481	92917480	-	14645	protein_coding	cilia and flagella associated protein 54 [Source:MGI Symbol;Acc:MGI:1922208]	-	131	45	104	285	493	459	0.32492	0.134558	0.363779	0.99845	1.17535	1.37378
ENSMUSG00000076434	11.7137	11.1667	9.47331	61.1789	40.0765	37.5609	10.7846	46.2721	2.10117	4.48974e-05	0.000568928	Wfdc3	2	164573100	164587851	-	2530	protein_coding	WAP four-disulfide core domain 3 [Source:MGI Symbol;Acc:MGI:1923897]	-	14	11	8	53	49	37	0.201003	0.190397	0.16198	1.0748	0.676217	0.641026
ENSMUSG00000034035	214.194	116.743	238.017	1393.26	488.278	556.307	189.651	812.616	2.09922	0.000211806	0.00225949	Ccdc17	4	116453851	116457463	+	2634	protein_coding	coiled-coil domain containing 17 [Source:MGI Symbol;Acc:MGI:1915667]	-	256	115	201	1207	597	548	3.53036	1.91192	3.90907	23.5105	7.91351	9.11926
ENSMUSG00000030321	38.488	19.288	36.7091	137.364	130.044	136.031	31.495	134.48	2.09419	4.79279e-10	1.78806e-08	Efcab12	6	115787690	115815373	-	2663	protein_coding	EF-hand calcium binding domain 12 [Source:MGI Symbol;Acc:MGI:2681834]	-	46	19	31	119	159	134	0.627454	0.312442	0.596326	2.2927	2.08467	2.20561
ENSMUSG00000027317	20.9174	9.13642	13.0258	55.4073	82.6066	45.6822	14.3599	61.232	2.09224	2.06273e-05	0.000292876	Ppp1r14d	2	119048600	119060387	-	852	protein_coding	protein phosphatase 1, regulatory inhibitor subunit 14D [Source:MGI Symbol;Acc:MGI:1919362]	-	25	9	11	48	101	45	1.06585	0.462584	0.661373	2.8905	4.13897	2.31509
ENSMUSG00000027249	0.836696	8.12126	11.8416	33.4753	23.7187	31.4699	6.9332	29.5546	2.09179	0.00344315	0.0237698	F2	2	91455665	91466759	-	4594	protein_coding	coagulation factor II [Source:MGI Symbol;Acc:MGI:88380]	-	1	8	10	29	29	31	0.00790686	0.0762581	0.111507	0.323875	0.220403	0.295778
ENSMUSG00000032561	66.9357	46.6972	55.6557	190.463	285.442	245.669	56.4295	240.525	2.09166	3.142e-14	2.40255e-12	Acpp	9	104165450	104214947	-	7330	protein_coding	acid phosphatase, prostate [Source:MGI Symbol;Acc:MGI:1928480]	-	80	46	47	165	349	242	0.396443	0.274815	0.328463	1.15492	1.66239	1.44713
ENSMUSG00000022375	26.7743	16.2425	35.5249	138.518	99.7822	96.4401	26.1806	111.58	2.09151	2.56891e-08	6.86207e-07	Lrrc6	15	66251707	66372759	-	2084	protein_coding	leucine rich repeat containing 6 (testis) [Source:MGI Symbol;Acc:MGI:1859553]	-	32	16	30	120	122	95	0.55776	0.336209	0.737423	2.9543	2.04396	1.99812
ENSMUSG00000044309	12.5504	29.4396	28.4199	57.716	179.935	61.9247	23.47	99.8586	2.08907	3.54799e-05	0.000467328	Apol7c	15	77409052	77417516	-	2060	protein_coding	apolipoprotein L 7c [Source:MGI Symbol;Acc:MGI:1920912]	-	15	29	24	50	220	61	0.264496	0.616479	0.596811	1.2453	3.72877	1.29795
ENSMUSG00000049723	46.0183	43.6518	44.9982	163.913	269.903	138.062	44.8894	190.626	2.0863	1.05922e-10	4.45193e-09	Mmp12	9	7344381	7369499	+	7237	protein_coding	matrix metallopeptidase 12 [Source:MGI Symbol;Acc:MGI:97005]	-	55	43	38	142	330	136	0.276057	0.260194	0.268979	1.0067	1.59208	0.823711
ENSMUSG00000090291	230.091	180.698	280.647	1041.2	1012.54	879.128	230.479	977.623	2.08464	1.5028e-26	1.00357e-23	Lrrc10b	19	10432735	10434837	-	2103	protein_coding	leucine rich repeat containing 10B [Source:MGI Symbol;Acc:MGI:2685551]	-	275	178	237	902	1238	866	4.74994	3.70653	5.77301	22.0058	20.5538	18.0498
ENSMUSG00000049511	20.0807	11.1667	10.6575	65.7962	51.5269	59.8944	13.9683	59.0725	2.08033	9.03814e-06	0.000139499	Htr1b	9	81510344	81515881	-	4724	protein_coding	5-hydroxytryptamine (serotonin) receptor 1B [Source:MGI Symbol;Acc:MGI:96274]	-	24	11	9	57	63	59	0.184542	0.101969	0.0975946	0.619064	0.46563	0.54744
ENSMUSG00000029442	210.011	110.652	216.702	754.925	784.353	731.93	179.122	757.069	2.07949	2.40103e-18	4.14674e-16	Wdr66	5	123390165	123465547	+	8961	protein_coding	WD repeat domain 66 [Source:MGI Symbol;Acc:MGI:1918495]	-	251	109	183	654	959	721	1.01745	0.532669	1.04614	3.74448	3.73657	3.52674
ENSMUSG00000092368	1.67339	7.1061	15.3941	42.7098	40.0765	19.288	8.05787	34.0248	2.07811	0.00288751	0.0206306	A930015D03Rik	17	36305345	36349335	+	3517	lncRNA	RIKEN cDNA A930015D03 gene [Source:MGI Symbol;Acc:MGI:1925060]	-	2	7	13	37	49	19	0.0206563	0.0871591	0.189349	0.539759	0.486446	0.236797
ENSMUSG00000120992	194.95	501.488	1111.93	1732.63	3996.19	1906.47	602.789	2545.1	2.078	0.00659117	0.0399659	ENSMUSG00000120992	17	35215654	35219393	-	3043	lncRNA	novel transcript	-	233	494	939	1501	4886	1878	2.78131	7.10906	15.8073	25.3075	56.0612	27.0513
ENSMUSG00000110737	15.0605	1.01516	5.92082	45.0184	16.3577	31.4699	7.33217	30.9487	2.07757	0.00794046	0.0461903	4930444F02Rik	10	18672554	18707713	-	7361	lncRNA	RIKEN cDNA 4930444F02 gene [Source:MGI Symbol;Acc:MGI:1921218]	-	18	1	5	39	20	31	0.0888241	0.00594909	0.0347958	0.271831	0.0948645	0.184595
ENSMUSG00000003354	57.732	35.5305	50.919	235.481	194.657	176.638	48.0605	202.259	2.07328	6.00685e-13	3.74895e-11	Ccdc65	15	98606088	98621217	+	1992	protein_coding	coiled-coil domain containing 65 [Source:MGI Symbol;Acc:MGI:2146001]	-	69	35	43	204	238	174	1.25821	0.769424	1.10579	5.25426	4.17156	3.82873
ENSMUSG00000025900	92.8732	48.7276	112.496	324.364	386.86	355.306	84.6988	355.51	2.06948	1.36501e-13	9.30156e-12	Rp1	1	4069780	4479464	-	12311	protein_coding	retinitis pigmentosa 1 (human) [Source:MGI Symbol;Acc:MGI:1341105]	-	111	48	95	281	473	350	0.32751	0.17074	0.395297	1.17107	1.34146	1.24615
ENSMUSG00000071392	41.8348	29.4396	28.4199	131.592	133.316	152.274	33.2314	139.061	2.06509	6.28759e-11	2.75636e-09	Ect2l	10	18004651	18086638	-	4257	protein_coding	epithelial cell transforming sequence 2 oncogene-like [Source:MGI Symbol;Acc:MGI:3641723]	-	50	29	24	114	163	150	0.42664	0.298319	0.288802	1.37395	1.33689	1.54448
ENSMUSG00000006269	85.343	49.7427	100.654	335.907	336.969	312.669	78.5799	328.515	2.06373	4.58551e-15	4.11956e-13	Atp6v1b1	6	83719972	83735837	+	4381	protein_coding	ATPase, H+ transporting, lysosomal V1 subunit B1 [Source:MGI Symbol;Acc:MGI:103285]	-	102	49	85	291	412	308	0.845711	0.48979	0.993891	3.40793	3.28348	3.08157
ENSMUSG00000019894	18.4073	5.07579	20.1308	50.79	65.4309	65.9854	14.538	60.7354	2.06271	4.03181e-05	0.000519443	Slc6a15	10	103203644	103255238	+	7752	protein_coding	solute carrier family 6 (neurotransmitter transporter), member 15 [Source:MGI Symbol;Acc:MGI:2143484]	-	22	5	17	44	80	65	0.103087	0.0282451	0.112338	0.291212	0.360319	0.367531
ENSMUSG00000097466	46.0183	27.4093	50.919	171.994	197.111	149.228	41.4488	172.778	2.05951	3.02946e-11	1.40817e-09	D430036J16Rik	9	81513604	81528702	+	3727	lncRNA	RIKEN cDNA D430036J16 gene [Source:MGI Symbol;Acc:MGI:2441977]	-	55	27	43	149	241	147	0.536041	0.317243	0.59102	2.05115	2.25771	1.72883
ENSMUSG00000026611	16.7339	12.1819	26.0516	90.0369	55.6163	83.2431	18.3225	76.2988	2.05805	2.05021e-06	3.7037e-05	Spata17	1	186776845	186947662	-	2870	protein_coding	spermatogenesis associated 17 [Source:MGI Symbol;Acc:MGI:1921967]	-	20	12	22	78	68	82	0.25313	0.183099	0.392676	1.39439	0.827252	1.25235
ENSMUSG00000032346	12.5504	2.03031	13.0258	42.7098	41.7122	30.4548	9.20218	38.2923	2.05701	0.00096033	0.00814187	Ooep	9	78283391	78286007	-	2138	protein_coding	oocyte expressed protein [Source:MGI Symbol;Acc:MGI:1915218]	-	15	2	11	37	51	30	0.254846	0.0409647	0.263559	0.887901	0.832862	0.615047
ENSMUSG00000032523	38.488	32.485	56.8398	189.308	88.3318	253.79	42.6043	177.143	2.05585	1.61521e-07	3.58747e-06	Hhatl	9	121613082	121621573	-	2625	protein_coding	hedgehog acyltransferase-like [Source:MGI Symbol;Acc:MGI:1922020]	-	46	32	48	164	108	250	0.636537	0.533836	0.93671	3.20542	1.4365	4.17451
ENSMUSG00000034706	189.93	94.4096	232.096	814.949	666.578	662.899	172.145	714.809	2.05393	4.17184e-14	3.15391e-12	Dnai2	11	114618234	114648715	+	4568	protein_coding	dynein axonemal intermediate chain 2 [Source:MGI Symbol;Acc:MGI:2685574]	-	227	93	196	706	815	653	1.80507	0.891547	2.19798	7.92956	6.22934	6.26588
ENSMUSG00000039114	45.1816	23.3486	63.9448	147.753	188.114	214.199	44.1583	183.355	2.05388	2.81372e-09	9.03366e-08	Nrn1	13	36909335	36919105	-	2249	protein_coding	neuritin 1 [Source:MGI Symbol;Acc:MGI:1915654]	-	54	23	54	128	230	211	0.872166	0.447843	1.22998	2.92006	3.57066	4.11233
ENSMUSG00000058385	4.18348	4.06063	9.47331	34.6296	19.6293	19.288	5.90581	24.5156	2.0535	0.003345	0.0232525	H2bc8	13	23755570	23756187	+	618	protein_coding	H2B clustered histone 8 [Source:MGI Symbol;Acc:MGI:2448386]	-	5	4	8	30	24	19	0.293884	0.283438	0.663124	2.4906	1.35592	1.3476
ENSMUSG00000029193	575.647	414.184	580.24	1476.37	2693.3	2334.87	523.357	2168.18	2.05062	1.72763e-19	3.7621e-17	Cckar	5	53855118	53865047	-	3682	protein_coding	cholecystokinin A receptor [Source:MGI Symbol;Acc:MGI:99478]	-	688	408	490	1279	3293	2300	6.78734	4.85248	6.81719	17.822	31.2262	27.3803
ENSMUSG00000052271	26.7743	11.1667	41.4457	92.3455	185.66	50.758	26.4622	109.588	2.05008	6.87186e-05	0.000831346	Bhlha15	5	144127104	144131259	+	3494	protein_coding	basic helix-loop-helix family, member a15 [Source:MGI Symbol;Acc:MGI:891976]	bHLH	32	11	35	80	227	50	0.332676	0.137866	0.513143	1.17473	2.26837	0.627252
ENSMUSG00000031022	147.258	88.3187	169.335	694.9	531.626	449.716	134.971	558.747	2.04955	4.01581e-15	3.67364e-13	BC051019	7	109311388	109323057	-	2070	protein_coding	cDNA sequence BC051019 [Source:MGI Symbol;Acc:MGI:1928824]	-	176	87	143	602	650	443	3.08843	1.8405	3.53882	14.921	10.9636	9.38055
ENSMUSG00000041144	47.6917	24.3638	46.1824	148.907	164.395	175.623	39.4126	162.975	2.04792	1.09861e-10	4.6045e-09	Dnah7b	1	46105475	46412710	+	19984	protein_coding	dynein, axonemal, heavy chain 7B [Source:MGI Symbol;Acc:MGI:2684953]	-	57	24	39	129	201	173	0.103607	0.0525916	0.0999713	0.331191	0.351176	0.379453
ENSMUSG00000034112	179.89	101.516	134.995	518.289	631.409	569.504	138.8	573.067	2.0457	7.07889e-19	1.37688e-16	Atp2c2	8	120426748	120484456	+	3222	protein_coding	ATPase, Ca++ transporting, type 2C, member 2 [Source:MGI Symbol;Acc:MGI:1916297]	-	215	100	114	449	772	561	2.42386	1.35913	1.81248	7.14976	8.3657	7.63189
ENSMUSG00000029811	21.7541	25.3789	55.6557	154.679	144.766	123.849	34.2629	141.098	2.04198	2.69077e-08	7.14e-07	Aoc1	6	48849830	48886122	+	3256	protein_coding	amine oxidase, copper-containing 1 [Source:MGI Symbol;Acc:MGI:1923757]	-	26	25	47	134	177	122	0.290057	0.336235	0.739446	2.1115	1.89801	1.64237
ENSMUSG00000040729	122.994	79.1823	101.838	439.796	386.86	424.337	101.338	416.998	2.04086	9.12381e-20	2.12542e-17	Cep126	9	8076462	8134295	-	5752	protein_coding	centrosomal protein 126 [Source:MGI Symbol;Acc:MGI:2680221]	-	147	78	86	381	473	418	0.928311	0.593831	0.765901	3.39842	2.87113	3.18531
ENSMUSG00000070806	28.4477	13.197	33.1566	113.123	107.143	87.3037	24.9338	102.523	2.03978	1.53675e-07	3.42842e-06	Zmynd12	4	119280011	119324641	+	1869	protein_coding	zinc finger, MYND domain containing 12 [Source:MGI Symbol;Acc:MGI:2140259]	-	34	13	28	98	131	86	0.660792	0.304594	0.767435	2.69022	2.44722	2.0169
ENSMUSG00000005917	20.9174	7.1061	31.9724	63.4876	87.5139	95.425	19.9986	82.1421	2.03822	1.52067e-05	0.000222861	Otx1	11	21944764	21952897	-	5422	protein_coding	orthodenticle homeobox 1 [Source:MGI Symbol;Acc:MGI:97450]	TF_Otx	25	7	27	55	107	94	0.167485	0.0565361	0.255092	0.520444	0.689025	0.759912
ENSMUSG00000030889	156.462	90.349	162.23	603.709	561.07	514.686	136.347	559.822	2.03768	4.08036e-18	6.81215e-16	Vwa3a	7	120338541	120404965	+	7205	protein_coding	von Willebrand factor A domain containing 3A [Source:MGI Symbol;Acc:MGI:3041229]	-	187	89	137	523	686	507	0.942763	0.540933	0.974047	3.72425	3.3243	3.08439
ENSMUSG00000039748	10.877	9.13642	7.10498	24.2407	51.5269	35.5306	9.03948	37.0994	2.03708	0.000447405	0.00428047	Exo1	1	175708147	175741055	+	8422	protein_coding	exonuclease 1 [Source:MGI Symbol;Acc:MGI:1349427]	-	13	9	6	21	63	35	0.056069	0.0467966	0.0364946	0.127931	0.261178	0.182158
ENSMUSG00000047797	32.6311	37.5608	39.0774	145.444	170.12	131.971	36.4231	149.178	2.03411	9.17113e-12	4.60487e-10	Gjb1	X	100419984	100429235	+	1707	protein_coding	gap junction protein, beta 1 [Source:MGI Symbol;Acc:MGI:95719]	-	39	37	33	126	208	130	0.829901	0.949195	0.990315	3.78711	4.25442	3.33814
ENSMUSG00000024730	61.0788	51.773	60.3923	236.635	309.161	163.441	57.7481	236.412	2.03346	5.93598e-12	3.08887e-10	Ms4a8a	19	11044835	11058466	-	1795	protein_coding	membrane-spanning 4-domains, subfamily A, member 8A [Source:MGI Symbol;Acc:MGI:1927657]	-	73	51	51	205	378	161	1.47725	1.24421	1.45546	5.85949	7.35255	3.93148
ENSMUSG00000079547	154.789	419.26	673.789	1379.41	2464.29	1254.74	415.946	1699.48	2.03063	0.00154076	0.0122151	H2-DMb1	17	34372046	34379204	+	1681	protein_coding	histocompatibility 2, class II, locus Mb1 [Source:MGI Symbol;Acc:MGI:95922]	-	185	413	569	1195	3013	1236	3.9976	10.7589	17.3395	36.473	62.5809	32.2289
ENSMUSG00000043541	73.6292	38.576	87.6281	339.37	211.015	265.972	66.6111	272.119	2.0304	8.52463e-11	3.65701e-09	Casc1	6	145120560	145156731	-	12207	protein_coding	cancer susceptibility candidate 1 [Source:MGI Symbol;Acc:MGI:2444480]	-	88	38	74	294	258	262	0.26186	0.136321	0.310539	1.23569	0.737941	0.940778
ENSMUSG00000027322	152.279	168.516	200.124	283.963	1316.8	526.868	173.639	709.209	2.03012	0.00158362	0.0124956	Siglec1	2	130911140	130928685	-	7143	protein_coding	sialic acid binding Ig-like lectin 1, sialoadhesin [Source:MGI Symbol;Acc:MGI:99668]	-	182	166	169	246	1610	519	0.92552	1.01769	1.21199	1.76695	7.86966	3.18479
ENSMUSG00000050122	59.4054	30.4547	72.234	223.938	250.273	187.804	54.0314	220.672	2.03003	9.61299e-11	4.08023e-09	Vwa3b	1	37065677	37226694	+	5964	protein_coding	von Willebrand factor A domain containing 3B [Source:MGI Symbol;Acc:MGI:1918103]	-	71	30	61	194	306	185	0.43243	0.220278	0.523945	1.66892	1.79141	1.35966
ENSMUSG00000028718	20.0807	15.2274	15.3941	76.1851	73.6098	56.8489	16.9007	68.8813	2.02703	1.29153e-06	2.42726e-05	Stil	4	114857356	114900393	+	5795	protein_coding	Scl/Tal1 interrupting locus [Source:MGI Symbol;Acc:MGI:107477]	-	24	15	13	66	90	56	0.150436	0.113351	0.114917	0.584334	0.54225	0.423574
ENSMUSG00000117575	5.02018	6.09094	5.92082	20.7777	26.1724	22.3335	5.67731	23.0945	2.02427	0.00266597	0.019233	Gm36486	17	29649772	29656422	-	5389	lncRNA	predicted gene, 36486 [Source:MGI Symbol;Acc:MGI:5595645]	-	6	6	5	18	32	22	0.0404425	0.0487563	0.0475286	0.17137	0.207325	0.178941
ENSMUSG00000048794	100.404	50.7579	110.127	541.376	248.638	272.063	87.0962	354.025	2.02317	4.57716e-09	1.40427e-07	Cfap100	6	90380461	90405779	-	4122	protein_coding	cilia and flagella associated protein 100 [Source:MGI Symbol;Acc:MGI:2141635]	-	120	50	93	469	304	268	1.05747	0.531189	1.15576	5.83762	2.57499	2.84985
ENSMUSG00000021176	12.5504	2.03031	13.0258	49.6357	31.8976	30.4548	9.20218	37.3294	2.02026	0.00154856	0.0122721	Efcab11	12	99659304	99850698	-	5309	protein_coding	EF-hand calcium binding domain 11 [Source:MGI Symbol;Acc:MGI:1926017]	-	15	2	11	43	39	30	0.10263	0.016497	0.106139	0.415553	0.256485	0.247687
ENSMUSG00000029026	106.26	33.5002	117.232	342.833	319.794	379.67	85.6642	347.432	2.01997	4.56574e-09	1.40427e-07	Trp73	4	154140706	154224665	-	5538	protein_coding	transformation related protein 73 [Source:MGI Symbol;Acc:MGI:1336991]	P53	127	33	99	297	391	374	0.833001	0.260945	0.915747	2.75153	2.4651	2.96015
ENSMUSG00000028435	121.321	42.6366	46.1824	230.864	176.664	443.625	70.0466	283.717	2.01807	1.06182e-06	2.04544e-05	Aqp3	4	41092722	41098183	-	1829	protein_coding	aquaporin 3 [Source:MGI Symbol;Acc:MGI:1333777]	-	145	42	39	200	216	437	2.87971	1.00559	1.09231	5.61031	4.12335	10.4728
ENSMUSG00000013766	22.5908	13.197	17.7625	64.6419	55.6163	95.425	17.8501	71.8944	2.00995	4.58587e-06	7.65611e-05	Ly6g6e	17	35295878	35297780	+	1273	protein_coding	lymphocyte antigen 6 complex, locus G6E [Source:MGI Symbol;Acc:MGI:1917524]	-	27	13	15	56	68	94	0.770425	0.4472	0.603609	2.25699	1.86505	3.23664
ENSMUSG00000037101	100.404	45.6821	93.5489	318.592	309.979	336.018	79.8782	321.53	2.00908	8.59894e-13	5.25217e-11	Ttc29	8	78939926	79120955	+	3541	protein_coding	tetratricopeptide repeat domain 29 [Source:MGI Symbol;Acc:MGI:1920551]	-	120	45	79	276	379	331	1.23098	0.556511	1.14286	3.99902	3.73701	4.09729
ENSMUSG00000011154	74.4659	42.6366	76.9706	272.419	256.816	251.76	64.6911	260.332	2.00871	7.06766e-14	5.1302e-12	Cfap161	7	83423309	83444088	-	3188	protein_coding	cilia and flagella associated protein 161 [Source:MGI Symbol;Acc:MGI:1922806]	-	89	42	65	236	314	248	1.01407	0.576923	1.04445	3.79808	3.43892	3.40979
ENSMUSG00000051367	90.3632	41.6215	68.6815	230.864	273.992	301.502	66.8887	268.786	2.00662	6.97911e-12	3.55775e-10	Six1	12	73086789	73100661	-	4383	protein_coding	sine oculis-related homeobox 1 [Source:MGI Symbol;Acc:MGI:102780]	Homeobox	108	41	58	200	335	297	0.89505	0.409637	0.677875	2.34115	2.6686	2.97016
ENSMUSG00000031027	61.9155	30.4547	92.3647	283.963	222.465	234.502	61.5783	246.977	2.00388	1.85139e-09	6.21287e-08	Stk33	7	108878430	109038288	-	2654	protein_coding	serine/threonine kinase 33 [Source:MGI Symbol;Acc:MGI:2152419]	-	74	30	78	246	272	231	1.0128	0.495003	1.50552	4.7556	3.57832	3.8151
ENSMUSG00000073633	86.1797	49.7427	78.1548	304.74	283.807	270.032	71.3591	286.193	2.00382	6.64142e-15	5.73509e-13	Fbxo36	1	84817562	84878208	+	2148	protein_coding	F-box protein 36 [Source:MGI Symbol;Acc:MGI:1289192]	-	103	49	66	264	347	266	1.7418	0.998962	1.57399	6.3058	5.64035	5.42803
ENSMUSG00000028555	165.666	128.925	220.254	660.271	727.101	676.096	171.615	687.823	2.00286	4.58152e-21	1.45692e-18	Ttc39a	4	109263820	109301942	+	4904	protein_coding	tetratricopeptide repeat domain 39A [Source:MGI Symbol;Acc:MGI:2444350]	-	198	127	186	572	889	666	1.46659	1.13407	1.94292	5.98434	6.32939	5.95276
ENSMUSG00000028072	5.02018	11.1667	11.8416	28.858	58.8879	24.3638	9.34285	37.3699	1.99994	0.00101602	0.00854532	Ntrk1	3	87685551	87702469	-	2588	protein_coding	neurotrophic tyrosine kinase, receptor, type 1 [Source:MGI Symbol;Acc:MGI:97383]	-	6	11	10	25	72	24	0.0842135	0.18613	0.197938	0.495617	0.971357	0.406482
ENSMUSG00000030048	16.7339	15.2274	17.7625	72.7221	85.0602	40.6064	16.5746	66.1296	1.99632	1.13141e-05	0.000171588	Gkn3	6	87360238	87365917	-	856	protein_coding	gastrokine 3 [Source:MGI Symbol;Acc:MGI:1916138]	-	20	15	15	63	104	40	0.848694	0.76737	0.897657	3.77605	4.242	2.04824
ENSMUSG00000010021	133.035	120.804	163.415	686.82	459.652	515.701	139.084	554.058	1.99408	6.14698e-19	1.21929e-16	Kif19a	11	114656214	114681565	+	4068	protein_coding	kinesin family member 19A [Source:MGI Symbol;Acc:MGI:2447024]	-	159	119	138	595	562	508	1.41975	1.28101	1.73777	7.50424	4.82354	5.47366
ENSMUSG00000028068	53.5485	54.8185	65.129	143.136	386.043	161.41	57.832	230.196	1.99292	6.61362e-08	1.56616e-06	Iqgap3	3	87989278	88028355	+	11384	protein_coding	IQ motif containing GTPase activating protein 3 [Source:MGI Symbol;Acc:MGI:3028642]	-	64	54	55	124	472	159	0.204211	0.207724	0.247492	0.558853	1.44763	0.612205
ENSMUSG00000029503	11.7137	8.12126	9.47331	47.3271	36.8049	32.4851	9.76944	38.8724	1.9924	0.000228663	0.00241488	P2rx2	5	110487678	110491078	-	2574	protein_coding	purinergic receptor P2X, ligand-gated ion channel, 2 [Source:MGI Symbol;Acc:MGI:2665170]	-	14	8	8	41	45	32	0.197567	0.136103	0.159212	0.817233	0.6104	0.544924
ENSMUSG00000086851	13.3871	6.09094	4.73665	45.0184	22.9008	28.4245	8.07158	32.1146	1.99231	0.00224035	0.0166296	A430108G06Rik	11	53455515	53458140	-	1504	lncRNA	RIKEN cDNA A430108G06 gene [Source:MGI Symbol;Acc:MGI:2442478]	-	16	6	4	39	28	28	0.386427	0.174699	0.13624	1.33042	0.650011	0.816028
ENSMUSG00000024354	102.914	35.5305	79.3389	322.055	227.373	316.73	72.5944	288.719	1.99174	2.20271e-09	7.24615e-08	Slc23a1	18	35747657	35760297	-	3238	protein_coding	solute carrier family 23 (nucleobase transporters), member 1 [Source:MGI Symbol;Acc:MGI:1341903]	-	123	35	67	279	278	312	1.37982	0.473346	1.05996	4.42077	2.99763	4.2235
ENSMUSG00000094282	15.8972	17.2577	16.5783	64.6419	59.7057	73.0915	16.5777	65.813	1.98913	1.52141e-06	2.82222e-05	Cfap73	5	120766400	120772300	-	921	protein_coding	cilia and flagella associated protein 73 [Source:MGI Symbol;Acc:MGI:3779542]	-	19	17	14	56	73	72	0.749357	0.808307	0.778685	3.1196	2.76741	3.42663
ENSMUSG00000029228	55.2219	24.3638	22.4991	160.45	143.948	100.501	34.0283	134.966	1.98779	4.69469e-07	9.70623e-06	Lnx1	5	74753108	74863573	-	3829	protein_coding	ligand of numb-protein X 1 [Source:MGI Symbol;Acc:MGI:1278335]	-	66	24	19	139	176	99	0.626114	0.274482	0.254192	1.86252	1.60486	1.1333
ENSMUSG00000029658	22.5908	20.3031	39.0774	197.389	64.6131	62.9399	27.3238	108.314	1.98699	4.79697e-05	0.000603658	Wdr95	5	149452144	149535359	+	3477	protein_coding	WD40 repeat domain 95 [Source:MGI Symbol;Acc:MGI:1923042]	-	27	20	33	171	79	62	0.282068	0.251891	0.486186	2.52326	0.793292	0.781595
ENSMUSG00000024008	33.4678	37.5608	39.0774	90.0369	152.945	192.88	36.702	145.287	1.98498	1.47402e-08	4.08445e-07	Cpne5	17	29374530	29457141	-	13571	protein_coding	copine V [Source:MGI Symbol;Acc:MGI:2385908]	-	40	37	33	78	187	190	0.107064	0.119393	0.124565	0.294886	0.481106	0.613672
ENSMUSG00000039238	87.0164	22.3335	33.1566	128.129	180.753	254.805	47.5021	187.896	1.98387	5.37291e-06	8.80858e-05	Zfp750	11	121401804	121410159	-	3232	protein_coding	zinc finger protein 750 [Source:MGI Symbol;Acc:MGI:2442210]	-	104	22	28	111	221	251	1.16885	0.298084	0.443792	1.76207	2.38743	3.40406
ENSMUSG00000057715	16.7339	7.1061	18.9466	56.5616	54.7984	57.8641	14.2622	56.408	1.9837	3.03298e-05	0.000408352	A830018L16Rik	1	11484329	12046125	+	9183	protein_coding	RIKEN cDNA A830018L16 gene [Source:MGI Symbol;Acc:MGI:2444149]	-	20	7	16	49	67	57	0.0791116	0.0333811	0.0892542	0.273768	0.254742	0.272073
ENSMUSG00000027938	32.6311	18.2728	37.8932	128.129	137.405	85.2734	29.5991	116.936	1.98209	1.08245e-07	2.47272e-06	Creb3l4	3	90144807	90150819	-	1679	protein_coding	cAMP responsive element binding protein 3-like 4 [Source:MGI Symbol;Acc:MGI:1916603]	TF_bZIP	39	18	32	111	168	84	0.843741	0.469471	0.976321	3.3919	3.49357	2.19292
ENSMUSG00000052212	92.8732	80.1974	110.127	380.925	399.947	336.018	94.3993	372.297	1.9796	1.8956e-19	4.08349e-17	Cd177	7	24443408	24459736	-	2840	protein_coding	CD177 antigen [Source:MGI Symbol;Acc:MGI:1916141]	-	111	79	93	330	489	331	1.41971	1.21814	1.67748	5.96165	6.01175	5.10863
ENSMUSG00000036598	102.077	87.3035	100.654	373.999	377.864	389.821	96.6781	380.561	1.97687	4.44425e-22	1.61884e-19	Ccdc113	8	96260713	96285518	+	1288	protein_coding	coiled-coil domain containing 113 [Source:MGI Symbol;Acc:MGI:3606076]	-	122	86	85	324	462	384	3.44064	2.92395	3.38062	12.9062	12.5238	13.068
ENSMUSG00000039092	49.3651	13.197	33.1566	102.734	132.498	141.107	31.9062	125.446	1.97516	1.76306e-06	3.22274e-05	Sptlc3	2	139335833	139479594	+	2845	protein_coding	serine palmitoyltransferase, long chain base subunit 3 [Source:MGI Symbol;Acc:MGI:2444678]	-	59	13	28	89	162	139	0.753294	0.200101	0.504161	1.60501	1.98812	2.14155
ENSMUSG00000027737	12.5504	21.3183	20.1308	46.1728	86.696	79.1824	17.9998	70.6837	1.97339	8.22636e-06	0.000128324	Slc7a11	3	49846975	50398063	-	13922	protein_coding	solute carrier family 7 (cationic amino acid transporter, y+ system), member 11 [Source:MGI Symbol;Acc:MGI:1347355]	-	15	21	17	40	106	78	0.0391367	0.0660549	0.0625519	0.147411	0.265837	0.245577
ENSMUSG00000029206	28.4477	17.2577	26.0516	128.129	79.335	74.1066	23.919	93.857	1.97231	8.00853e-07	1.57761e-05	Nsun7	5	66417240	66455369	+	5388	protein_coding	NOL1/NOP2/Sun domain family, member 7 [Source:MGI Symbol;Acc:MGI:1918168]	-	34	17	22	111	97	73	0.229217	0.138168	0.209165	1.05698	0.628572	0.593868
ENSMUSG00000045031	51.8751	37.5608	49.7349	228.555	146.402	170.547	46.3903	181.835	1.97073	5.71644e-11	2.55532e-09	Cetn4	3	37361898	37366857	-	4032	protein_coding	centrin 4 [Source:MGI Symbol;Acc:MGI:2677454]	-	62	37	42	198	179	168	0.558555	0.401854	0.533607	2.51951	1.55004	1.82635
ENSMUSG00000030125	322.965	217.244	359.986	1480.99	980.646	1063.89	300.065	1175.17	1.96953	4.33842e-18	7.18314e-16	Lrrc23	6	124746826	124756690	-	1734	protein_coding	leucine rich repeat containing 23 [Source:MGI Symbol;Acc:MGI:1315192]	-	386	214	304	1283	1199	1048	8.08599	5.40446	8.98085	37.9619	24.1424	26.4915
ENSMUSG00000050994	88.6898	48.7276	104.206	335.907	303.436	306.578	80.5412	315.307	1.96896	5.67976e-13	3.56703e-11	Adgb	10	10211447	10348070	-	6192	protein_coding	androglobin [Source:MGI Symbol;Acc:MGI:3605549]	-	106	48	88	291	371	302	0.621827	0.339467	0.728023	2.4112	2.09196	2.13782
ENSMUSG00000112121	39.3247	37.5608	26.0516	120.049	136.587	146.183	34.3124	134.273	1.96837	4.94485e-10	1.84136e-08	C230072F16Rik	17	81204210	81240539	+	1884	lncRNA	RIKEN cDNA C230072F16 gene [Source:MGI Symbol;Acc:MGI:2444727]	-	47	37	22	104	167	144	0.906175	0.860019	0.598184	2.83219	3.0949	3.35024
ENSMUSG00000029829	21.7541	5.07579	27.2358	66.9505	121.047	23.3487	18.0219	70.4488	1.96683	0.00161958	0.0127142	Tmem213	6	38086190	38092744	+	631	protein_coding	transmembrane protein 213 [Source:MGI Symbol;Acc:MGI:1924772]	-	26	5	23	58	148	23	1.49671	0.346999	1.8672	4.71595	8.18923	1.59769
ENSMUSG00000073598	5.02018	6.09094	8.28914	17.3148	44.1659	14.2122	6.46675	25.231	1.96408	0.00613775	0.0380457	1700066B19Rik	18	35836278	35863922	+	2837	protein_coding	RIKEN cDNA 1700066B19 gene [Source:MGI Symbol;Acc:MGI:1920699]	-	6	6	7	15	54	14	0.0768222	0.0926145	0.126396	0.271271	0.664577	0.216303
ENSMUSG00000037254	82.8329	46.6972	89.9964	208.932	387.678	259.881	73.1755	285.497	1.96404	3.21004e-10	1.23199e-08	Itih2	2	10099404	10136207	-	3315	protein_coding	inter-alpha trypsin inhibitor, heavy chain 2 [Source:MGI Symbol;Acc:MGI:96619]	-	99	46	76	181	474	256	1.08479	0.607661	1.17442	2.80134	4.99235	3.38494
ENSMUSG00000058952	14.2238	8.12126	13.0258	35.7839	68.7025	33.5003	11.7903	45.9955	1.96389	0.000273682	0.00280601	Cfi	3	129629533	129668981	+	2220	protein_coding	complement component factor i [Source:MGI Symbol;Acc:MGI:105937]	-	17	8	11	31	84	33	0.278158	0.157806	0.253824	0.716439	1.3211	0.651562
ENSMUSG00000018822	31.7944	13.197	9.47331	45.0184	47.4374	119.789	18.1549	70.7482	1.96233	0.000460444	0.00437804	Sfrp5	19	42186410	42190691	-	1900	protein_coding	secreted frizzled-related sequence protein 5 [Source:MGI Symbol;Acc:MGI:1860298]	-	38	13	8	39	58	118	0.726482	0.299624	0.21569	1.05313	1.06582	2.72222
ENSMUSG00000085419	3.34678	12.1819	3.55249	35.7839	17.1756	21.3183	6.36039	24.7593	1.96078	0.00807908	0.0468286	Gm11734	11	117414338	117423031	+	1816	lncRNA	predicted gene 11734 [Source:MGI Symbol;Acc:MGI:3652086]	-	4	12	3	31	21	21	0.0800091	0.289369	0.084625	0.875823	0.403751	0.506872
ENSMUSG00000033533	102.077	60.9094	116.048	293.197	471.921	320.79	93.0115	361.969	1.96039	5.18554e-12	2.71956e-10	Acsm1	7	119206249	119261738	+	2181	protein_coding	acyl-CoA synthetase medium-chain family member 1 [Source:MGI Symbol;Acc:MGI:2152200]	-	122	60	98	254	577	316	2.03189	1.20471	2.30178	5.97515	9.237	6.35077
ENSMUSG00000042417	81.1595	40.6063	61.5765	253.95	237.187	220.29	61.1141	237.142	1.95618	6.11295e-12	3.16452e-10	Ccno	13	113124336	113127311	+	2555	protein_coding	cyclin O [Source:MGI Symbol;Acc:MGI:2145534]	-	97	40	52	220	290	217	1.37904	0.685577	1.04257	4.41776	3.96294	3.72275
ENSMUSG00000050241	4.18348	17.2577	10.6575	46.1728	37.6228	40.6064	10.6995	41.4673	1.95443	0.000586524	0.00536304	Klre1	6	129554868	129562790	+	3494	protein_coding	killer cell lectin-like receptor family E member 1 [Source:MGI Symbol;Acc:MGI:2662547]	-	5	17	9	40	46	40	0.0519807	0.213066	0.131951	0.587365	0.459669	0.501801
ENSMUSG00000054320	92.8732	54.8185	105.391	420.172	264.177	296.427	84.3608	326.925	1.95432	1.0573e-11	5.24307e-10	Lrrc36	8	106140203	106190718	+	2549	protein_coding	leucine rich repeat containing 36 [Source:MGI Symbol;Acc:MGI:2448585]	-	111	54	89	364	323	292	1.58179	0.927708	1.7886	7.3266	4.42429	5.0212
ENSMUSG00000035860	329.658	219.274	445.245	1194.72	1348.7	1308.54	331.393	1283.99	1.95402	7.45714e-18	1.21461e-15	Cdhr3	12	33083795	33142874	-	4569	protein_coding	cadherin-related family member 3 [Source:MGI Symbol;Acc:MGI:1916014]	-	394	216	376	1035	1649	1289	3.13235	2.07024	4.2156	11.6222	12.6011	12.3659
ENSMUSG00000050138	94.5466	82.2278	137.363	360.148	449.838	405.049	104.712	405.011	1.95153	2.46691e-16	2.99528e-14	Kcnk12	17	88053229	88105422	-	1972	protein_coding	potassium channel, subfamily K, member 12 [Source:MGI Symbol;Acc:MGI:2684043]	-	113	81	116	312	550	399	2.08145	1.79873	3.01331	8.11743	9.73792	8.86872
ENSMUSG00000035355	9.20365	5.07579	8.28914	23.0864	32.7155	31.4699	7.52286	29.0906	1.9512	0.00152025	0.0120716	Kcnh4	11	100631202	100650768	-	3954	protein_coding	potassium voltage-gated channel, subfamily H (eag-related), member 4 [Source:MGI Symbol;Acc:MGI:2156184]	-	11	5	7	20	40	31	0.101053	0.0553759	0.090689	0.259516	0.353211	0.343653
ENSMUSG00000029601	27.611	26.3941	26.0516	168.531	68.7025	72.0763	26.6856	103.103	1.94996	5.6641e-06	9.21059e-05	Iqcd	5	120727081	120745183	+	1680	protein_coding	IQ motif containing D [Source:MGI Symbol;Acc:MGI:1922982]	-	33	26	22	146	84	71	0.713509	0.677722	0.670821	4.45876	1.74574	1.85244
ENSMUSG00000010136	95.3833	50.7579	100.654	330.135	334.516	288.305	82.265	317.652	1.9491	4.95899e-13	3.15392e-11	Pifo	3	105904273	105921962	-	1127	protein_coding	primary cilia formation [Source:MGI Symbol;Acc:MGI:1923670]	-	114	50	85	286	409	284	3.67431	1.94282	3.86356	13.0201	12.671	11.0456
ENSMUSG00000039391	59.4054	23.3486	78.1548	243.561	207.743	167.501	53.6363	206.269	1.94324	8.5662e-08	1.9817e-06	Ccdc81	7	89515356	89552837	-	2790	protein_coding	coiled-coil domain containing 81 [Source:MGI Symbol;Acc:MGI:1918134]	-	71	23	66	211	254	165	0.924377	0.361003	1.21181	3.88015	3.17863	2.59224
ENSMUSG00000008658	10.0404	7.1061	21.3149	30.0123	33.5334	84.2582	12.8205	49.268	1.9422	0.00103788	0.00869269	Rbfox1	16	5703219	7229390	+	4400	protein_coding	RNA binding protein, fox-1 homolog (C. elegans) 1 [Source:MGI Symbol;Acc:MGI:1926224]	-	12	7	18	26	41	83	0.0990658	0.0696679	0.209562	0.303174	0.325343	0.826837
ENSMUSG00000039110	128.851	106.592	164.599	581.777	500.547	453.776	133.347	512.033	1.94105	8.73071e-19	1.65011e-16	Mycbpap	11	94392173	94412568	-	4096	protein_coding	MYCBP associated protein [Source:MGI Symbol;Acc:MGI:2388726]	-	154	105	139	504	612	447	1.3657	1.12258	1.73839	6.31308	5.21677	4.78346
ENSMUSG00000026452	13.3871	10.1516	5.92082	39.2468	22.9008	50.758	9.81984	37.6352	1.93831	0.00111842	0.00929731	Syt2	1	134574415	134690331	+	7638	protein_coding	synaptotagmin II [Source:MGI Symbol;Acc:MGI:99666]	-	16	10	5	34	28	50	0.0760914	0.0573334	0.0335339	0.228386	0.127994	0.286936
ENSMUSG00000022949	367.31	204.047	454.719	1270.91	1332.34	1325.8	342.025	1309.68	1.93704	1.00448e-15	1.04268e-13	Clic6	16	92282624	92338131	+	3914	protein_coding	chloride intracellular channel 6 [Source:MGI Symbol;Acc:MGI:2146607]	-	439	201	384	1101	1629	1306	4.07417	2.24886	5.02578	14.4324	14.5315	14.6257
ENSMUSG00000074419	12.5504	12.1819	3.55249	24.2407	60.5236	23.3487	9.42827	36.0377	1.93444	0.00334848	0.0232525	Pira13	7	3819780	3828686	-	2182	protein_coding	paired-Ig-like receptor A13 [Source:MGI Symbol;Acc:MGI:3705216]	-	15	12	3	21	74	23	0.249707	0.240832	0.0704303	0.493782	1.1841	0.462028
ENSMUSG00000038775	214.194	181.713	184.729	638.338	886.589	694.369	193.546	739.766	1.93439	8.76048e-23	3.6564e-20	Vill	9	118881846	118900593	+	4409	protein_coding	villin-like [Source:MGI Symbol;Acc:MGI:1201781]	-	256	179	156	553	1084	684	2.10909	1.77787	1.8125	6.43511	8.5842	6.80003
ENSMUSG00000023484	5.85687	7.1061	4.73665	32.3209	13.9041	21.3183	5.89988	22.5145	1.93209	0.00700654	0.0419513	Prph	15	98953055	98956859	+	1999	protein_coding	peripherin [Source:MGI Symbol;Acc:MGI:97774]	-	7	7	4	28	17	21	0.127198	0.153346	0.102504	0.718648	0.296925	0.46047
ENSMUSG00000006056	3.34678	4.06063	10.6575	26.5493	22.0829	20.3032	6.02163	22.9785	1.93206	0.00588235	0.0367353	Calcoco2	11	95990152	96002790	-	1621	protein_coding	calcium binding and coiled-coil domain 2 [Source:MGI Symbol;Acc:MGI:1343177]	-	4	4	9	23	27	20	0.0896338	0.10806	0.284415	0.727973	0.581556	0.540806
ENSMUSG00000097924	18.4073	5.07579	4.73665	33.4753	33.5334	40.6064	9.40658	35.8717	1.9311	0.00260109	0.0188396	A730020E08Rik	6	61149277	61157794	-	3895	lncRNA	RIKEN cDNA A730020E08 gene [Source:MGI Symbol;Acc:MGI:2444999]	-	22	5	4	29	41	40	0.205168	0.0562147	0.0526073	0.381998	0.367525	0.45014
ENSMUSG00000028132	158.136	83.2429	138.547	449.03	588.879	410.124	126.642	482.678	1.93031	1.06595e-13	7.49308e-12	Tlcd4	3	120995410	121076747	-	7874	protein_coding	TLC domain containing 4 [Source:MGI Symbol;Acc:MGI:1923195]	-	189	82	117	389	720	404	0.871889	0.456043	0.761173	2.53469	3.19262	2.24895
ENSMUSG00000070877	82.8329	76.1368	124.337	335.907	339.423	404.033	94.4356	359.788	1.92974	1.7379e-15	1.71513e-13	Ldlrad1	4	107066377	107075257	+	1093	protein_coding	low density lipoprotein receptor class A domain containing 1 [Source:MGI Symbol;Acc:MGI:3652166]	-	99	75	105	291	415	398	3.29011	3.00489	4.9211	13.6598	13.2568	15.9609
ENSMUSG00000028438	22.5908	15.2274	31.9724	78.4937	94.8749	92.3795	23.2635	88.5827	1.92896	5.22359e-07	1.06785e-05	Kif24	4	41390745	41464887	-	8014	protein_coding	kinesin family member 24 [Source:MGI Symbol;Acc:MGI:1918345]	-	27	15	27	68	116	91	0.12238	0.0819651	0.172587	0.435342	0.505381	0.497722
ENSMUSG00000031443	129.688	91.3642	123.153	488.277	557.799	262.926	114.735	436.334	1.92713	1.74524e-11	8.40484e-10	F7	8	13076034	13085809	+	1859	protein_coding	coagulation factor VII [Source:MGI Symbol;Acc:MGI:109325]	-	155	90	104	423	682	259	3.02864	2.12007	2.86581	11.6743	12.809	6.10682
ENSMUSG00000036151	33.4678	20.3031	37.8932	116.586	120.229	111.668	30.5547	116.161	1.92666	1.40011e-08	3.89581e-07	Tm6sf2	8	70525574	70532716	+	1901	protein_coding	transmembrane 6 superfamily member 2 [Source:MGI Symbol;Acc:MGI:1933210]	-	40	20	32	101	147	110	0.764316	0.460718	0.862305	2.7259	2.69989	2.53633
ENSMUSG00000024747	1413.18	774.565	1238.63	3781.55	5561.63	3674.88	1142.13	4339.35	1.92576	6.76551e-17	9.15813e-15	Aldh1a7	19	20670317	20704926	-	2066	protein_coding	aldehyde dehydrogenase family 1, subfamily A7 [Source:MGI Symbol;Acc:MGI:1347050]	-	1689	763	1046	3276	6800	3620	29.6958	16.1727	25.9355	81.355	114.918	76.8021
ENSMUSG00000035683	35.1412	20.3031	31.9724	93.4998	176.664	61.9247	29.1389	110.696	1.92558	1.00817e-05	0.000154417	Melk	4	44300876	44364675	+	2972	protein_coding	maternal embryonic leucine zipper kinase [Source:MGI Symbol;Acc:MGI:106924]	-	42	20	27	81	216	61	0.513329	0.294692	0.46538	1.39832	2.53756	0.899655
ENSMUSG00000037627	61.0788	46.6972	88.8123	222.784	280.535	242.623	65.5294	248.647	1.92389	3.75378e-12	2.06602e-10	Rgs22	15	36009625	36140546	-	5664	protein_coding	regulator of G-protein signalling 22 [Source:MGI Symbol;Acc:MGI:3613651]	-	73	46	75	193	343	239	0.46816	0.355649	0.678315	1.74825	2.11437	1.84956
ENSMUSG00000032350	1308.59	850.702	1225.61	4213.26	5343.25	3286.07	1128.3	4280.86	1.92375	1.29815e-19	2.92216e-17	Gclc	9	77661817	77701767	+	3766	protein_coding	glutamate-cysteine ligase, catalytic subunit [Source:MGI Symbol;Acc:MGI:104990]	-	1564	838	1035	3650	6533	3237	15.0852	9.74431	14.0784	49.726	60.568	37.6753
ENSMUSG00000071398	239.295	155.319	266.437	865.739	843.241	796.9	220.35	835.294	1.92248	6.18867e-20	1.53066e-17	2410004P03Rik	12	17053320	17061728	-	3537	protein_coding	RIKEN cDNA 2410004P03 gene [Source:MGI Symbol;Acc:MGI:1920917]	-	286	153	225	750	1031	785	2.93715	1.89428	3.25867	10.8792	10.1773	9.72813
ENSMUSG00000073650	99.5668	55.8337	84.0756	453.647	202.018	251.76	79.8254	302.475	1.9219	6.43481e-09	1.91553e-07	Catip	1	74401267	74408480	+	2270	protein_coding	ciliogenesis associated TTC17 interacting protein [Source:MGI Symbol;Acc:MGI:2685062]	-	119	55	71	393	247	248	1.90422	1.06102	1.60223	8.88254	3.79911	4.78873
ENSMUSG00000041809	101.24	76.1368	163.415	500.974	410.579	379.67	113.597	430.408	1.92178	1.26562e-12	7.54627e-11	Efhc1	1	21021850	21061065	+	2208	protein_coding	EF-hand domain (C-terminal) containing 1 [Source:MGI Symbol;Acc:MGI:1919127]	-	121	75	138	434	502	374	1.99059	1.48747	3.20164	10.0847	7.93808	7.4245
ENSMUSG00000046637	71.9558	43.6518	86.4439	258.567	254.363	250.744	67.3505	254.558	1.91823	1.91311e-12	1.10136e-10	Ttc34	4	154921916	154951584	+	4949	protein_coding	tetratricopeptide repeat domain 34 [Source:MGI Symbol;Acc:MGI:2445205]	-	86	43	73	224	311	247	0.631213	0.380486	0.755611	2.32221	2.19409	2.18763
ENSMUSG00000108393	20.0807	11.1667	37.8932	96.9628	89.1497	75.1218	23.0469	87.0781	1.91774	9.1893e-06	0.000141614	Gm32633	7	63651603	63671126	+	1169	lncRNA	predicted gene, 32633 [Source:MGI Symbol;Acc:MGI:5591792]	-	24	11	32	84	109	74	0.745747	0.412065	1.40226	3.68668	3.25554	2.77467
ENSMUSG00000037143	91.1999	48.7276	85.2598	181.228	340.241	328.912	75.0624	283.46	1.91698	1.27573e-09	4.39895e-08	Cfap61	2	145776704	146056959	+	10606	protein_coding	cilia and flagella associated protein 61 [Source:MGI Symbol;Acc:MGI:1926024]	-	109	48	72	157	416	324	0.37331	0.198188	0.347756	0.759484	1.36947	1.33902
ENSMUSG00000026358	5.02018	19.288	21.3149	42.7098	104.69	24.3638	15.2077	57.2544	1.91258	0.00222482	0.0165449	Rgs1	1	144118034	144124980	-	6947	protein_coding	regulator of G-protein signaling 1 [Source:MGI Symbol;Acc:MGI:1354694]	-	6	19	18	37	128	24	0.0313725	0.119769	0.13273	0.273259	0.643314	0.151429
ENSMUSG00000060176	58.5687	32.485	82.8914	199.697	213.468	241.608	57.9817	218.258	1.91236	1.26774e-09	4.37894e-08	Kif27	13	58435316	58506936	-	5215	protein_coding	kinesin family member 27 [Source:MGI Symbol;Acc:MGI:1922300]	-	70	32	70	173	261	238	0.487572	0.268709	0.687602	1.70201	1.74742	2.0004
ENSMUSG00000043621	306.231	177.653	399.063	1014.65	1113.96	1185.71	294.315	1104.77	1.90831	8.62007e-15	7.28669e-13	Ubxn10	4	138437148	138464478	-	4564	protein_coding	UBX domain protein 10 [Source:MGI Symbol;Acc:MGI:2443123]	-	366	175	337	879	1362	1168	2.91293	1.67911	3.78249	9.8813	10.4194	11.2174
ENSMUSG00000110496	10.0404	2.03031	13.0258	28.858	15.5398	49.7428	8.36549	31.3802	1.90733	0.00769007	0.04514	Gm45909	8	93916956	93917986	-	1031	TEC	predicted gene 45909 [Source:MGI Symbol;Acc:MGI:5805024]	-	12	2	11	25	19	49	0.422783	0.0849491	0.546547	1.24409	0.643436	2.08321
ENSMUSG00000024990	211.684	118.773	221.439	648.727	849.784	570.52	183.965	689.677	1.90649	4.38572e-14	3.29077e-12	Rbp4	19	38105077	38113729	-	1343	protein_coding	retinol binding protein 4, plasma [Source:MGI Symbol;Acc:MGI:97879]	-	253	117	187	562	1039	562	6.84289	3.81502	7.13278	21.4699	27.0116	18.3424
ENSMUSG00000055809	132.198	88.3187	124.337	535.604	392.586	362.412	114.951	430.201	1.90399	5.38633e-15	4.79599e-13	Dnaaf3	7	4525932	4535452	-	2224	protein_coding	dynein, axonemal assembly factor 3 [Source:MGI Symbol;Acc:MGI:3588207]	-	158	87	105	464	480	357	2.58058	1.71306	2.41851	10.7042	7.53559	7.03604
ENSMUSG00000035179	61.9155	25.3789	55.6557	181.228	183.207	169.532	47.65	177.989	1.90124	6.6682e-09	1.97912e-07	Ppp1r32	19	10451599	10460292	-	1652	protein_coding	protein phosphatase 1, regulatory subunit 32 [Source:MGI Symbol;Acc:MGI:1915002]	-	74	25	47	157	224	167	1.62711	0.6627	1.45741	4.87596	4.73422	4.43099
ENSMUSG00000070306	475.243	379.669	561.293	2201.29	1563.8	1516.65	472.069	1760.58	1.89898	1.35951e-20	3.94731e-18	Ccdc153	9	44151973	44158603	+	2036	protein_coding	coiled-coil domain containing 153 [Source:MGI Symbol;Acc:MGI:2448587]	-	568	374	474	1907	1912	1494	10.1336	8.04417	11.926	48.0556	32.7884	32.1638
ENSMUSG00000037801	5.85687	4.06063	10.6575	28.858	17.1756	30.4548	6.85832	25.4961	1.89435	0.00479017	0.0311579	Iqch	9	63328737	63509775	-	6914	protein_coding	IQ motif containing H [Source:MGI Symbol;Acc:MGI:1925500]	-	7	4	9	25	21	30	0.0367759	0.0253348	0.0666816	0.185516	0.106048	0.19019
ENSMUSG00000039632	81.1595	63.9549	82.8914	324.364	256.816	262.926	76.002	281.369	1.88835	4.33667e-15	3.91355e-13	Odad3	9	21901167	21913930	-	2514	protein_coding	outer dynein arm docking complex subunit 3 [Source:MGI Symbol;Acc:MGI:1924859]	-	97	63	70	281	314	259	1.40153	1.09739	1.42635	5.73471	4.36089	4.51574
ENSMUSG00000073424	62.7522	43.6518	74.6023	259.722	214.286	195.926	60.3354	223.311	1.88798	9.89834e-12	4.92068e-10	Cyp4f15	17	32904601	32922326	+	2282	protein_coding	cytochrome P450, family 4, subfamily f, polypeptide 15 [Source:MGI Symbol;Acc:MGI:2146921]	-	75	43	63	225	262	193	1.19382	0.825164	1.41422	5.05868	4.00863	3.70712
ENSMUSG00000078490	107.097	94.4096	127.89	429.407	341.877	445.655	109.799	405.646	1.88536	1.66544e-17	2.50869e-15	Cfap74	4	155493647	155551280	+	9951	protein_coding	cilia and flagella associated protein 74 [Source:MGI Symbol;Acc:MGI:1917130]	-	128	93	108	372	418	439	0.467238	0.409264	0.555968	1.91799	1.46663	1.93372
ENSMUSG00000040936	123.831	97.4551	176.44	380.925	532.444	554.277	132.575	489.216	1.88366	9.02745e-14	6.48229e-12	Ulk4	9	120784417	121106263	-	8503	protein_coding	unc-51-like kinase 4 [Source:MGI Symbol;Acc:MGI:1921622]	-	148	96	149	330	651	546	0.632244	0.494409	0.89765	1.99119	2.67313	2.81459
ENSMUSG00000046242	175.706	104.561	193.019	708.752	506.272	524.837	157.762	579.954	1.87819	5.45196e-14	3.98629e-12	Nme9	9	99333528	99356804	+	1662	protein_coding	NME/NM23 family member 9 [Source:MGI Symbol;Acc:MGI:4359686]	-	210	103	163	614	619	517	4.58969	2.7139	5.024	18.9543	13.0038	13.635
ENSMUSG00000026303	375.676	375.608	435.772	1127.77	2056.99	1177.58	395.686	1454.11	1.87771	4.98907e-16	5.64696e-14	Mlph	1	90842807	90878864	+	5357	protein_coding	melanophilin [Source:MGI Symbol;Acc:MGI:2176380]	-	449	370	368	977	2515	1160	3.04453	3.0246	3.519	9.35715	16.3918	9.49142
ENSMUSG00000047361	76.976	45.6821	87.6281	281.654	255.999	233.487	70.0954	257.046	1.87464	7.95859e-12	4.02632e-10	Gm973	1	59555423	59675576	+	5484	protein_coding	predicted gene 973 [Source:MGI Symbol;Acc:MGI:2685819]	-	92	45	74	244	313	230	0.609376	0.359337	0.691238	2.28277	1.99277	1.83834
ENSMUSG00000100444	15.8972	4.06063	33.1566	73.8764	52.3448	68.0157	17.7048	64.7456	1.87064	0.000704171	0.00622292	C530043A13Rik	1	73561254	73568949	-	3970	lncRNA	RIKEN cDNA C530043A13 gene [Source:MGI Symbol;Acc:MGI:2441914]	-	19	4	28	64	64	67	0.173843	0.0441222	0.361294	0.827104	0.56286	0.73974
ENSMUSG00000117916	40.1614	52.7882	44.9982	202.006	131.68	169.532	45.9826	167.739	1.86706	4.29279e-10	1.61962e-08	9630028I04Rik	17	27452759	27467040	-	3086	lncRNA	RIKEN cDNA 9630028I04 gene [Source:MGI Symbol;Acc:MGI:2442601]	-	48	52	38	175	161	167	0.564989	0.737895	0.630784	2.90946	1.82155	2.372
ENSMUSG00000006344	142.238	98.4703	138.547	407.475	608.508	367.488	126.419	461.157	1.86705	1.8432e-13	1.23089e-11	Ggt5	10	75425174	75453034	+	5922	protein_coding	gamma-glutamyltransferase 5 [Source:MGI Symbol;Acc:MGI:1346063]	-	170	97	117	353	744	362	1.04274	0.717283	1.01207	3.05828	4.38647	2.67938
ENSMUSG00000022408	31.7944	21.3183	27.2358	93.4998	115.322	84.2582	26.7828	97.6934	1.86695	1.99486e-07	4.36299e-06	Fam83f	15	80556048	80584626	+	2993	protein_coding	family with sequence similarity 83, member F [Source:MGI Symbol;Acc:MGI:2146227]	-	38	21	23	81	141	83	0.461181	0.307256	0.393654	1.38851	1.64484	1.21553
ENSMUSG00000121164	71.9558	42.6366	71.0498	286.271	178.299	210.138	61.8808	224.903	1.86174	5.34343e-10	1.98241e-08	ENSMUSG00000121164	1	191549551	191551650	+	1143	lncRNA	novel transcript	-	86	42	60	248	218	207	2.73305	1.60913	2.68905	11.1321	6.65918	7.93814
ENSMUSG00000038132	64.4256	26.3941	92.3647	241.253	143.948	280.184	61.0615	221.795	1.86089	1.63323e-06	3.00736e-05	Rbm24	13	46571910	46584571	+	3491	protein_coding	RNA binding motif protein 24 [Source:MGI Symbol;Acc:MGI:3610364]	-	77	26	78	209	176	276	0.801191	0.326145	1.14456	3.07162	1.76025	3.4654
ENSMUSG00000042189	9.20365	7.1061	3.55249	33.4753	17.1756	21.3183	6.62075	23.9897	1.85735	0.00830398	0.0478189	Tekt3	11	62952480	62985790	+	1748	protein_coding	tektin 3 [Source:MGI Symbol;Acc:MGI:1918312]	-	11	7	3	29	21	21	0.228584	0.175365	0.087917	0.851191	0.419458	0.52659
ENSMUSG00000021950	363.126	196.941	406.168	1101.22	1222.74	1172.51	322.078	1165.49	1.85545	3.07298e-15	2.86345e-13	Anxa8	14	33807938	33822528	+	1880	protein_coding	annexin A8 [Source:MGI Symbol;Acc:MGI:1201374]	-	434	194	343	954	1495	1155	8.38546	4.51888	9.34608	26.0352	27.7648	26.9289
ENSMUSG00000094345	6.69357	7.1061	14.21	21.9321	28.626	50.758	9.33654	33.772	1.85487	0.00237575	0.0174728	Igkv14-126	6	67873156	67873626	+	358	IG_V_gene	immunoglobulin kappa variable 14-126 [Source:MGI Symbol;Acc:MGI:3643131]	-	8	7	12	19	35	50	0.811712	0.856253	1.71708	2.72296	3.41347	6.12184
ENSMUSG00000036805	35.1412	17.2577	29.6041	107.352	107.961	81.2128	27.3343	98.8418	1.85441	8.56942e-07	1.67329e-05	Noxa1	2	24975679	24985161	-	1617	protein_coding	NADPH oxidase activator 1 [Source:MGI Symbol;Acc:MGI:2449980]	-	42	17	25	93	132	80	0.943483	0.46039	0.791996	2.95083	2.85019	2.16858
ENSMUSG00000081249	15.8972	11.1667	8.28914	55.4073	41.7122	30.4548	11.7844	42.5248	1.85143	0.000572712	0.00525353	Gm11517	11	96686265	96686651	-	387	processed_pseudogene	predicted gene 11517 [Source:MGI Symbol;Acc:MGI:3650064]	-	19	11	7	48	51	30	1.78335	1.24471	0.926574	6.36357	4.60119	3.39786
ENSMUSG00000042213	36.8146	15.2274	35.5249	126.975	96.5106	92.3795	29.189	105.288	1.85085	1.94657e-06	3.52919e-05	Zfand4	6	116241183	116307263	+	4181	protein_coding	zinc finger, AN1-type domain 4 [Source:MGI Symbol;Acc:MGI:1914742]	-	44	15	30	110	118	91	0.382268	0.157108	0.367565	1.34984	0.9854	0.954017
ENSMUSG00000078451	57.732	39.5911	95.9172	277.037	195.475	222.32	64.4135	231.61	1.84627	6.27083e-09	1.87228e-07	Ppil6	10	41366435	41390282	+	1169	protein_coding	peptidylprolyl isomerase (cyclophilin)-like 6 [Source:MGI Symbol;Acc:MGI:1920325]	-	69	39	81	240	239	219	2.14402	1.46096	3.54947	10.5334	7.13829	8.21153
ENSMUSG00000073408	9.20365	5.07579	7.10498	27.7037	31.8976	17.2577	7.12814	25.6197	1.84565	0.00503314	0.0324446	Mucl3	17	35946644	35954587	-	2611	protein_coding	mucin like 3 [Source:MGI Symbol;Acc:MGI:2685476]	-	11	5	6	24	39	17	0.153031	0.0838591	0.117717	0.471601	0.521517	0.285389
ENSMUSG00000035095	215.868	151.258	230.912	539.067	960.199	646.657	199.346	715.308	1.84329	1.43801e-13	9.73277e-12	Fam167a	14	63673843	63702947	+	4274	protein_coding	family with sequence similarity 167, member A [Source:MGI Symbol;Acc:MGI:3606565]	-	258	149	195	467	1174	637	2.1927	1.52665	2.33719	5.606	9.59056	6.5328
ENSMUSG00000028801	27.611	16.2425	39.0774	106.197	87.5139	103.546	27.6436	99.0858	1.84173	1.154e-06	2.19974e-05	Stpg1	4	135222101	135265114	+	3054	protein_coding	sperm tail PG rich repeat containing 1 [Source:MGI Symbol;Acc:MGI:1926056]	-	33	16	33	92	107	102	0.3925	0.229424	0.553526	1.54557	1.22328	1.46395
ENSMUSG00000039431	44.3449	35.5305	55.6557	138.518	200.382	146.183	45.177	161.695	1.83961	1.9627e-09	6.53169e-08	Mtmr7	8	41004136	41087840	-	4454	protein_coding	myotubularin related protein 7 [Source:MGI Symbol;Acc:MGI:1891693]	-	53	35	47	120	245	144	0.432236	0.344116	0.540556	1.3823	1.92055	1.41712
ENSMUSG00000066952	40.1614	16.2425	68.6815	151.216	152.945	143.137	41.6951	149.099	1.83832	4.10459e-06	6.93019e-05	Myo1h	5	114427227	114503418	+	5927	protein_coding	myosin 1H [Source:MGI Symbol;Acc:MGI:1914674]	-	48	16	58	131	187	141	0.294172	0.118215	0.501287	1.13398	1.10158	1.04275
ENSMUSG00000031382	14.2238	8.12126	16.5783	31.1666	28.626	79.1824	12.9745	46.325	1.83612	0.00145748	0.0116622	Asb11	X	163219990	163242166	+	2847	protein_coding	ankyrin repeat and SOCS box-containing 11 [Source:MGI Symbol;Acc:MGI:1916104]	-	17	8	14	27	35	78	0.216898	0.123052	0.251903	0.486572	0.429231	1.20089
ENSMUSG00000038583	18.4073	8.12126	49.7349	108.506	66.2488	97.4553	25.4211	90.7367	1.83566	0.000336652	0.00333226	Pln	10	53213763	53222083	+	2759	protein_coding	phospholamban [Source:MGI Symbol;Acc:MGI:97622]	-	22	8	42	94	81	96	0.289645	0.126977	0.779813	1.74802	1.02505	1.52516
ENSMUSG00000021922	895.265	544.124	1018.38	2368.66	3131.69	3270.84	819.256	2923.73	1.83542	2.50355e-16	3.02146e-14	Itih4	14	30608433	30624310	+	3690	protein_coding	inter alpha-trypsin inhibitor, heavy chain 4 [Source:MGI Symbol;Acc:MGI:109536]	-	1070	536	860	2052	3829	3222	10.533	6.361	11.9389	28.5313	36.2301	38.2731
ENSMUSG00000085465	26.7743	7.1061	15.3941	18.4691	85.0602	72.0763	16.4248	58.5352	1.83343	0.00293853	0.0209395	Gm15347	8	12910358	12927344	-	385	lncRNA	predicted gene 15347 [Source:MGI Symbol;Acc:MGI:3705310]	-	32	7	13	16	104	71	3.01915	0.796204	1.72972	2.13221	9.43155	8.08337
ENSMUSG00000040152	2651.49	2504.39	3545.39	9691.66	13186	8100.97	2900.42	10326.2	1.83197	1.55285e-19	3.45664e-17	Thbs1	2	117942357	117957614	+	6073	protein_coding	thrombospondin 1 [Source:MGI Symbol;Acc:MGI:98737]	-	3169	2467	2994	8396	16122	7980	18.9546	17.7891	25.2547	70.9316	92.6886	57.5963
ENSMUSG00000020123	10.877	11.1667	20.1308	49.6357	55.6163	44.667	14.0582	49.973	1.82974	0.000115318	0.0013179	Avpr1a	10	122284404	122289357	+	2670	protein_coding	arginine vasopressin receptor 1A [Source:MGI Symbol;Acc:MGI:1859216]	-	13	11	17	43	68	44	0.176859	0.180413	0.32616	0.826281	0.889218	0.722331
ENSMUSG00000018776	12.5504	14.2122	5.92082	50.79	40.8943	24.3638	10.8945	38.6827	1.82809	0.00150842	0.0119967	Slc35g3	11	69650716	69652794	-	1618	protein_coding	solute carrier family 35, member G3 [Source:MGI Symbol;Acc:MGI:1927128]	-	15	14	5	44	50	24	0.33675	0.378911	0.158301	1.39523	1.07895	0.650171
ENSMUSG00000000308	327.985	203.031	256.963	699.517	1136.86	961.356	262.66	932.579	1.82803	3.76107e-15	3.4884e-13	Ckmt1	2	121188195	121194218	+	2496	protein_coding	creatine kinase, mitochondrial 1, ubiquitous [Source:MGI Symbol;Acc:MGI:99441]	-	392	200	217	606	1390	947	5.70475	3.50891	4.45357	12.4566	19.4438	16.6303
ENSMUSG00000046295	10.0404	12.1819	3.55249	39.2468	32.7155	19.288	8.59158	30.4168	1.82387	0.00488423	0.0316771	Ankle1	8	71858654	71862548	+	2558	protein_coding	ankyrin repeat and LEM domain containing 1 [Source:MGI Symbol;Acc:MGI:1918775]	-	12	12	3	34	40	19	0.170402	0.205432	0.0600778	0.681945	0.545972	0.325573
ENSMUSG00000047394	210.011	172.577	202.492	885.363	614.233	569.504	195.026	689.7	1.8223	5.38167e-17	7.48725e-15	Odf3b	15	89261652	89263790	-	1786	protein_coding	outer dense fiber of sperm tails 3B [Source:MGI Symbol;Acc:MGI:1917363]	-	251	170	171	767	751	561	5.1049	4.16826	4.90465	22.0336	14.6815	13.7682
ENSMUSG00000061517	48.5284	14.2122	30.7882	124.666	84.2423	121.819	31.1763	110.243	1.82216	1.6106e-05	0.000234156	Sox21	14	118470644	118474442	-	3799	protein_coding	SRY (sex determining region Y)-box 21 [Source:MGI Symbol;Acc:MGI:2654070]	HMG	58	14	26	108	103	120	0.554567	0.161379	0.350588	1.45856	0.946626	1.38454
ENSMUSG00000026679	76.1393	50.7579	78.1548	285.117	199.564	239.578	68.3507	241.42	1.82052	2.15159e-11	1.03122e-09	Enkur	2	21185542	21210176	-	1561	protein_coding	enkurin, TRPC channel interacting protein [Source:MGI Symbol;Acc:MGI:1918483]	-	91	50	66	247	244	236	2.11755	1.40267	2.16588	8.11829	5.45755	6.6268
ENSMUSG00000018554	56.8953	16.2425	30.7882	153.524	116.958	95.425	34.642	121.969	1.81592	1.79324e-05	0.000258458	Ybx2	11	69826622	69832431	+	1885	protein_coding	Y box protein 2 [Source:MGI Symbol;Acc:MGI:1096372]	CSD	68	16	26	133	143	94	1.31037	0.371703	0.70657	3.62002	2.64872	2.1858
ENSMUSG00000029248	6.69357	6.09094	8.28914	24.2407	28.626	21.3183	7.02455	24.7284	1.81569	0.0043036	0.028587	Thegl	5	77163870	77209376	+	2243	protein_coding	theg spermatid protein like [Source:MGI Symbol;Acc:MGI:1919118]	-	8	6	7	21	35	21	0.129555	0.117141	0.159868	0.480353	0.544815	0.410379
ENSMUSG00000033053	27.611	16.2425	16.5783	96.9628	63.7952	51.7731	20.1439	70.8437	1.81429	4.80867e-05	0.000604751	1700028P14Rik	19	23536117	23630176	-	875	protein_coding	RIKEN cDNA 1700028P14 gene [Source:MGI Symbol;Acc:MGI:1914733]	-	33	16	14	84	78	51	1.36994	0.800754	0.819621	4.9254	3.11241	2.5548
ENSMUSG00000051439	510.385	398.957	445.245	1476.37	1995.64	1287.22	451.529	1586.41	1.81288	4.5222e-20	1.20797e-17	Cd14	18	36858120	36859851	-	1732	protein_coding	CD14 antigen [Source:MGI Symbol;Acc:MGI:88318]	-	610	393	376	1279	2440	1268	12.7931	9.93647	11.1207	37.8873	49.1873	32.0897
ENSMUSG00000057074	25.1009	18.2728	18.9466	61.1789	70.3383	87.3037	20.7734	72.9403	1.81198	6.54816e-06	0.000104732	Ces1g	8	94028997	94063936	-	2388	protein_coding	carboxylesterase 1G [Source:MGI Symbol;Acc:MGI:88378]	-	30	18	16	53	86	86	0.456333	0.330085	0.343225	1.13871	1.2574	1.57855
ENSMUSG00000046585	62.7522	25.3789	58.024	204.314	161.942	146.183	48.7184	170.813	1.80988	1.494e-07	3.34048e-06	Cfap58	19	47926114	48023826	+	3500	protein_coding	cilia and flagella associated protein 58 [Source:MGI Symbol;Acc:MGI:2685815]	-	75	25	49	177	198	144	0.778374	0.312795	0.717168	2.59463	1.97518	1.80339
ENSMUSG00000118506	73.6292	58.8791	60.3923	305.895	183.207	186.789	64.3002	225.297	1.80893	6.07597e-10	2.22941e-08	1700094D03Rik	3	89970103	89975654	+	3097	protein_coding	RIKEN cDNA 1700094D03 gene [Source:MGI Symbol;Acc:MGI:1920795]	-	88	58	51	265	224	184	1.03213	0.820114	0.843572	4.39011	2.52533	2.60418
ENSMUSG00000030276	137.218	67.0004	137.363	601.4	287.896	306.578	113.86	398.625	1.80776	5.52013e-08	1.33081e-06	Ttll3	6	113366221	113391548	+	5041	protein_coding	tubulin tyrosine ligase-like family, member 3 [Source:MGI Symbol;Acc:MGI:2141418]	-	164	66	116	521	352	302	1.18174	0.573343	1.17878	5.30263	2.43802	2.62594
ENSMUSG00000034579	32.6311	10.1516	9.47331	43.8641	21.2651	117.758	17.4187	60.9626	1.80729	0.00631629	0.0388161	Pla2g3	11	3438284	3449350	+	4696	protein_coding	phospholipase A2, group III [Source:MGI Symbol;Acc:MGI:2444945]	-	39	10	8	38	26	116	0.30167	0.0932522	0.087268	0.41517	0.193311	1.08274
ENSMUSG00000031596	502.854	315.714	412.089	1210.88	1811.62	1279.1	410.219	1433.87	1.80544	1.30537e-16	1.67639e-14	Slc7a2	8	41315433	41375345	+	9135	protein_coding	solute carrier family 7 (cationic amino acid transporter, y+ system), member 2 [Source:MGI Symbol;Acc:MGI:99828]	-	601	311	348	1049	2215	1260	2.3898	1.49087	1.95148	5.89166	8.46595	6.04584
ENSMUSG00000016283	6.69357	14.2122	9.47331	48.4814	31.0797	26.3941	10.1264	35.3184	1.80231	0.00182289	0.0139977	H2-M2	17	37791742	37794443	-	1551	protein_coding	histocompatibility 2, M region locus 2 [Source:MGI Symbol;Acc:MGI:95914]	-	8	14	8	42	38	26	0.187358	0.395279	0.264223	1.38934	0.855426	0.734778
ENSMUSG00000040471	46.0183	32.485	21.3149	96.9628	105.507	145.168	33.2728	115.879	1.80021	1.17773e-06	2.23858e-05	Ggt6	11	72326352	72329226	+	1818	protein_coding	gamma-glutamyltransferase 6 [Source:MGI Symbol;Acc:MGI:1918772]	-	55	32	18	84	129	143	1.09891	0.770803	0.507191	2.37059	2.47746	3.44776
ENSMUSG00000039155	36.8146	17.2577	37.8932	90.0369	140.677	89.334	30.6552	106.682	1.79912	4.15401e-06	6.99339e-05	Cdh26	2	178072324	178129159	+	3012	protein_coding	cadherin-like 26 [Source:MGI Symbol;Acc:MGI:2685856]	-	44	17	32	78	172	88	0.530631	0.247162	0.544237	1.32865	1.99381	1.28063
ENSMUSG00000068744	28.4477	14.2122	13.0258	69.2591	64.6131	59.8944	18.5619	64.5889	1.79894	6.36724e-05	0.000779714	Psrc1	3	108291155	108295547	+	3364	protein_coding	proline/serine-rich coiled-coil 1 [Source:MGI Symbol;Acc:MGI:1913099]	-	34	14	11	60	79	59	0.367128	0.182247	0.167506	0.915095	0.819939	0.76876
ENSMUSG00000047641	5.85687	6.09094	9.47331	18.4691	28.626	27.4093	7.14037	24.8348	1.79829	0.0051086	0.0328663	Krt87	15	101328919	101336685	-	2278	protein_coding	keratin 87 [Source:MGI Symbol;Acc:MGI:3665486]	-	7	6	8	16	35	27	0.111619	0.115341	0.179899	0.36036	0.536445	0.519523
ENSMUSG00000026831	148.095	85.2732	132.626	497.512	408.943	364.442	121.998	423.632	1.79595	3.85179e-13	2.48925e-11	1700007K13Rik	2	28352013	28356344	-	965	protein_coding	RIKEN cDNA 1700007K13 gene [Source:MGI Symbol;Acc:MGI:1916577]	-	177	84	112	431	500	359	6.66256	3.81188	5.94544	22.915	18.0906	16.3065
ENSMUSG00000116380	29.2844	12.1819	9.47331	75.0307	62.1594	39.5912	16.9799	58.9271	1.79511	0.000630817	0.0056927	Gm39556	15	74801286	74808165	+	1430	lncRNA	predicted gene, 39556 [Source:MGI Symbol;Acc:MGI:5622441]	-	35	12	8	65	76	39	0.889052	0.367479	0.286581	2.3321	1.85562	1.19543
ENSMUSG00000030162	61.0788	38.576	75.7865	166.222	274.81	167.501	58.4804	202.844	1.79435	3.1337e-08	8.05912e-07	Olr1	6	129462207	129484128	-	3572	protein_coding	oxidized low density lipoprotein (lectin-like) receptor 1 [Source:MGI Symbol;Acc:MGI:1261434]	-	73	38	64	144	336	165	0.742346	0.465864	0.917829	2.06834	3.28427	2.02473
ENSMUSG00000026955	39.3247	31.4699	20.1308	118.895	132.498	63.955	30.3085	105.116	1.79419	9.25034e-06	0.000142445	Sapcd2	2	25262333	25268225	+	3499	protein_coding	suppressor APC domain containing 2 [Source:MGI Symbol;Acc:MGI:1919330]	-	47	31	17	103	162	63	0.48792	0.387976	0.248885	1.5103	1.61652	0.789208
ENSMUSG00000022805	76.1393	51.773	80.5231	248.179	263.36	211.153	69.4785	240.897	1.79378	5.48813e-12	2.86326e-10	Cfap91	16	38118116	38162505	-	4527	protein_coding	cilia and flagella associated protein 91 [Source:MGI Symbol;Acc:MGI:2443598]	-	91	51	68	215	322	208	0.730173	0.493341	0.76947	2.43668	2.48345	2.01394
ENSMUSG00000074771	21.7541	6.09094	10.6575	41.5555	40.0765	51.7731	12.8342	44.4684	1.79279	0.00124766	0.0102252	Ankef1	2	136343830	136404011	+	7185	protein_coding	ankyrin repeat and EF-hand domain containing 1 [Source:MGI Symbol;Acc:MGI:2441685]	-	26	6	9	36	49	51	0.131444	0.0365689	0.0641666	0.257067	0.238111	0.311127
ENSMUSG00000040412	1601.44	1034.45	1707.56	3155.91	6378.7	5508.25	1447.81	5014.29	1.79217	7.48837e-13	4.6019e-11	Elapor1	3	108363010	108443852	-	6304	protein_coding	endosome-lysosome associated apoptosis and autophagy regulator 1 [Source:MGI Symbol;Acc:MGI:1923930]	-	1914	1019	1442	2734	7799	5426	11.0286	7.07857	11.7177	22.2512	43.195	37.7275
ENSMUSG00000068617	98.7301	40.6063	88.8123	277.037	280.535	232.471	76.0496	263.348	1.79196	5.12429e-09	1.55841e-07	Efcab1	16	14724470	14799235	+	4431	protein_coding	EF-hand calcium binding domain 1 [Source:MGI Symbol;Acc:MGI:1914043]	-	118	40	75	240	343	229	0.967331	0.395317	0.867067	2.77895	2.70273	2.26531
ENSMUSG00000009114	242.642	150.243	267.621	661.425	774.539	845.628	220.169	760.53	1.7884	2.91579e-15	2.75542e-13	2610028H24Rik	10	76284915	76296944	+	1705	protein_coding	RIKEN cDNA 2610028H24 gene [Source:MGI Symbol;Acc:MGI:1924214]	-	290	148	226	573	947	833	6.17829	3.80123	6.79012	17.2425	19.3926	21.4149
ENSMUSG00000035504	358.106	223.335	332.75	631.413	1357.69	1168.45	304.73	1052.52	1.78824	3.67122e-11	1.68405e-09	Reep6	10	80165787	80172275	+	2506	protein_coding	receptor accessory protein 6 [Source:MGI Symbol;Acc:MGI:1917585]	-	428	220	281	547	1660	1151	6.2038	3.8444	5.74405	11.1989	23.128	20.1321
ENSMUSG00000035678	23.4275	19.288	28.4199	122.358	70.3383	52.7883	23.7118	81.8281	1.78699	3.59377e-05	0.000473046	Tnfsf9	17	57412325	57414757	+	1290	protein_coding	tumor necrosis factor (ligand) superfamily, member 9 [Source:MGI Symbol;Acc:MGI:1101058]	-	28	19	24	106	86	52	0.78843	0.644987	0.953048	4.21587	2.32766	1.76689
ENSMUSG00000075569	100.404	72.0762	111.311	383.234	279.717	315.715	94.597	326.222	1.78599	4.17725e-13	2.6909e-11	Rsph10b	5	143869853	143922537	+	3101	protein_coding	radial spoke head 10 homolog B (Chlamydomonas) [Source:MGI Symbol;Acc:MGI:1922386]	-	120	71	94	332	342	311	1.40564	1.00264	1.55281	5.49297	3.85066	4.39596
ENSMUSG00000063704	341.372	207.092	354.065	1680.69	745.095	683.202	300.843	1036.33	1.7844	1.21712e-08	3.43434e-07	Mapk15	15	75865618	75871003	+	2563	protein_coding	mitogen-activated protein kinase 15 [Source:MGI Symbol;Acc:MGI:2652894]	-	408	204	299	1456	911	673	5.78238	3.48553	5.97607	29.1463	12.4102	11.5096
ENSMUSG00000019194	223.398	157.349	166.967	611.789	487.461	786.749	182.571	628.666	1.78383	1.88751e-14	1.48876e-12	Scn1b	7	30815949	30826428	-	1859	protein_coding	sodium channel, voltage-gated, type I, beta [Source:MGI Symbol;Acc:MGI:98247]	-	267	155	141	530	596	775	5.21707	3.65123	3.88537	14.6274	11.1938	18.2733
ENSMUSG00000074923	55.2219	38.576	61.5765	165.068	184.025	185.774	51.7915	178.289	1.78343	1.87812e-10	7.54033e-09	Pak6	2	118493784	118528501	+	5211	protein_coding	p21 (RAC1) activated kinase 6 [Source:MGI Symbol;Acc:MGI:2679420]	-	66	38	52	143	225	183	0.460064	0.319337	0.511182	1.40794	1.50755	1.53931
ENSMUSG00000022548	95.3833	121.819	92.3647	363.611	403.218	298.457	103.189	355.095	1.78292	8.12189e-15	6.89466e-13	Apod	16	31115010	31133626	-	2577	protein_coding	apolipoprotein D [Source:MGI Symbol;Acc:MGI:88056]	-	114	120	78	315	493	294	1.60689	2.03917	1.55051	6.27143	6.67949	5.00066
ENSMUSG00000049971	6.69357	8.12126	14.21	47.3271	17.9935	34.5154	9.67493	33.2787	1.78227	0.00388932	0.0262441	Glt1d1	5	127709326	127786438	+	4378	protein_coding	glycosyltransferase 1 domain containing 1 [Source:MGI Symbol;Acc:MGI:2442755]	-	8	8	12	41	22	34	0.0663757	0.0800205	0.14041	0.480484	0.175452	0.340407
ENSMUSG00000003418	67.7724	77.152	72.234	197.389	247.002	302.517	72.3861	248.969	1.78218	4.23013e-12	2.29665e-10	St8sia6	2	13655832	13798875	-	7664	protein_coding	ST8 alpha-N-acetyl-neuraminide alpha-2,8-sialyltransferase 6 [Source:MGI Symbol;Acc:MGI:2386797]	-	81	76	61	171	302	298	0.383906	0.434256	0.407725	1.14475	1.37582	1.70434
ENSMUSG00000016028	648.439	437.533	612.212	1212.04	2280.27	2347.05	566.062	1946.45	1.78181	4.44767e-13	2.85592e-11	Celsr1	15	85783130	85918404	-	11631	protein_coding	cadherin, EGF LAG seven-pass G-type receptor 1 [Source:MGI Symbol;Acc:MGI:1100883]	-	775	431	517	1050	2788	2312	2.42036	1.62273	2.27702	4.63173	8.36925	8.71296
ENSMUSG00000024033	220.888	155.319	242.753	840.344	653.492	630.414	206.32	708.083	1.77903	2.19484e-16	2.69763e-14	Rsph1	17	31473993	31496357	-	1372	protein_coding	radial spoke head 1 homolog (Chlamydomonas) [Source:MGI Symbol;Acc:MGI:1194909]	-	264	153	205	728	799	621	6.98948	4.88343	7.65408	27.2238	20.3331	19.8396
ENSMUSG00000026536	51.0385	57.864	48.5507	78.4937	378.682	82.2279	52.4844	179.801	1.77644	0.000352529	0.00347226	Ifi211	1	173723911	173740612	-	1785	protein_coding	interferon activated gene 211 [Source:MGI Symbol;Acc:MGI:3041120]	-	61	57	41	68	463	81	1.24133	1.39838	1.17663	1.95453	9.05635	1.98903
ENSMUSG00000034460	69.4458	24.3638	82.8914	218.166	151.309	235.517	58.9003	201.664	1.77561	2.29123e-06	4.10211e-05	Six4	12	73146383	73160230	-	10855	protein_coding	sine oculis-related homeobox 4 [Source:MGI Symbol;Acc:MGI:106034]	Homeobox	83	24	70	189	185	232	0.277743	0.0968208	0.33034	0.893311	0.595049	0.936813
ENSMUSG00000026630	39.3247	42.6366	40.2616	159.296	177.481	81.2128	40.741	139.33	1.77395	5.87498e-07	1.18648e-05	Batf3	1	190830044	190841142	+	1597	protein_coding	basic leucine zipper transcription factor, ATF-like 3 [Source:MGI Symbol;Acc:MGI:1925491]	TF_bZIP	47	42	34	138	217	80	1.06903	1.15168	1.0906	4.43348	4.74423	2.19573
ENSMUSG00000039676	92.0365	79.1823	110.127	345.141	331.244	285.26	93.782	320.548	1.77316	6.27336e-15	5.46607e-13	Capsl	15	9436114	9466124	+	949	protein_coding	calcyphosine-like [Source:MGI Symbol;Acc:MGI:1922818]	-	110	78	93	299	405	281	4.21038	3.59928	5.02007	16.165	14.9005	12.9788
ENSMUSG00000056215	76.1393	34.5154	87.6281	213.549	226.555	236.532	66.0943	225.545	1.77082	1.64567e-08	4.51018e-07	Lrguk	6	34006379	34110969	+	12075	protein_coding	leucine-rich repeats and guanylate kinase domain containing [Source:MGI Symbol;Acc:MGI:1921604]	-	91	34	74	185	277	233	0.273747	0.123305	0.313934	0.786059	0.800946	0.845792
ENSMUSG00000035126	163.156	107.607	139.731	519.444	431.844	447.685	136.831	466.324	1.76894	4.02896e-16	4.66568e-14	Dnai4	4	102895262	102971752	-	7307	protein_coding	dynein axonemal intermediate chain 4 [Source:MGI Symbol;Acc:MGI:2385328]	-	195	106	118	450	528	441	0.969372	0.635264	0.827249	3.15969	2.52293	2.64542
ENSMUSG00000021319	48.5284	11.1667	9.47331	72.7221	77.6992	85.2734	23.0561	78.5649	1.76873	0.0012137	0.00999396	Sfrp4	13	19807274	19817164	+	4179	protein_coding	secreted frizzled-related protein 4 [Source:MGI Symbol;Acc:MGI:892010]	-	58	11	8	63	95	84	0.504139	0.115268	0.0980643	0.773462	0.79371	0.881052
ENSMUSG00000030834	15.0605	2.03031	39.0774	57.716	98.9643	34.5154	18.7227	63.7319	1.76722	0.00829115	0.0477587	Abcc6	7	45616979	45679726	-	5721	protein_coding	ATP-binding cassette, sub-family C (CFTR/MRP), member 6 [Source:MGI Symbol;Acc:MGI:1351634]	-	18	2	33	50	121	34	0.114287	0.0153089	0.295485	0.448403	0.738455	0.260496
ENSMUSG00000079012	4.18348	9.13642	29.6041	45.0184	73.6098	27.4093	14.308	48.6792	1.76648	0.00581192	0.0363573	Serpina3m	12	104304745	104360516	+	1719	protein_coding	serine (or cysteine) peptidase inhibitor, clade A, member 3M [Source:MGI Symbol;Acc:MGI:98378]	-	5	9	25	39	90	27	0.105655	0.229274	0.745002	1.16402	1.828	0.688466
ENSMUSG00000073102	202.48	132.986	223.807	655.653	675.575	571.535	186.424	634.254	1.76647	5.63559e-16	6.30745e-14	Drc1	5	30486386	30524039	+	2683	protein_coding	dynein regulatory complex subunit 1 [Source:MGI Symbol;Acc:MGI:2685906]	-	242	131	189	568	826	563	3.27635	2.13815	3.60856	10.8617	10.749	9.19777
ENSMUSG00000033731	20.9174	15.2274	34.3407	90.0369	65.4309	84.2582	23.4952	79.9087	1.76599	1.49001e-05	0.000218848	3300002A11Rik	12	99307290	99328086	+	986	lncRNA	RIKEN cDNA 3300002A11 gene [Source:MGI Symbol;Acc:MGI:1919073]	-	25	15	29	78	80	83	0.920997	0.666195	1.50666	4.05871	2.83285	3.68974
ENSMUSG00000027171	29.2844	13.197	28.4199	32.3209	94.057	114.713	23.6338	80.3636	1.76569	0.000479816	0.00453212	Prrg4	2	104661086	104680221	-	3165	protein_coding	proline rich Gla (G-carboxyglutamic acid) 4 (transmembrane) [Source:MGI Symbol;Acc:MGI:2442211]	-	35	13	24	28	115	113	0.401688	0.179869	0.388446	0.453895	1.26863	1.56495
ENSMUSG00000024041	20.0807	8.12126	13.0258	60.0246	42.5301	37.5609	13.7426	46.7052	1.76493	0.000709828	0.00625911	Cryaa	17	31896781	31900707	+	2076	protein_coding	crystallin, alpha A [Source:MGI Symbol;Acc:MGI:88515]	-	24	8	11	52	52	37	0.419932	0.168752	0.27143	1.28513	0.874554	0.781212
ENSMUSG00000053783	122.994	104.561	105.391	472.117	359.87	299.472	110.982	377.153	1.76482	1.27959e-13	8.80936e-12	1700016K19Rik	11	75890738	75894395	+	921	protein_coding	RIKEN cDNA 1700016K19 gene [Source:MGI Symbol;Acc:MGI:1921480]	-	147	103	89	409	440	295	5.79766	4.89739	4.95021	22.7842	16.6803	14.0397
ENSMUSG00000003051	349.739	286.274	431.035	1169.33	1444.39	1011.1	355.683	1208.27	1.76428	4.76359e-18	7.82243e-16	Elf3	1	135181313	135186306	-	2217	protein_coding	E74-like factor 3 [Source:MGI Symbol;Acc:MGI:1101781]	ETS	418	282	364	1013	1766	996	6.84866	5.5702	8.41064	23.4431	27.8122	19.6919
ENSMUSG00000044393	90.3632	52.7882	184.729	215.858	456.381	439.564	109.294	370.601	1.76166	4.22424e-06	7.0878e-05	Dsg2	18	20691131	20737578	+	8268	protein_coding	desmoglein 2 [Source:MGI Symbol;Acc:MGI:1196466]	-	108	52	156	187	558	433	0.47448	0.275417	0.966534	1.16041	2.35637	2.29553
ENSMUSG00000057816	32.6311	14.2122	29.6041	109.66	71.1562	78.1673	25.4825	86.3279	1.76032	2.02108e-05	0.000287778	Cfap299	5	98477163	98949906	+	1448	protein_coding	cilia and flagella associated protein 299 [Source:MGI Symbol;Acc:MGI:1916571]	-	39	14	25	95	87	77	0.978343	0.423396	0.884432	3.36609	2.09779	2.33086
ENSMUSG00000009097	357.269	249.729	381.301	1388.65	897.222	1061.86	329.433	1115.91	1.76016	1.01296e-15	1.04607e-13	Tbx1	16	18399729	18409421	-	3517	protein_coding	T-box 1 [Source:MGI Symbol;Acc:MGI:98493]	T-box	427	246	322	1203	1097	1046	4.41012	3.06302	4.69004	17.5495	10.8904	13.0363
ENSMUSG00000020799	178.216	128.925	181.177	527.524	595.422	529.913	162.773	550.953	1.75907	2.29357e-18	3.9956e-16	Tekt1	11	72235548	72253268	-	1622	protein_coding	tektin 1 [Source:MGI Symbol;Acc:MGI:1333819]	-	213	127	153	457	728	522	4.77006	3.42878	4.83208	14.4556	15.6708	14.1063
ENSMUSG00000030996	44.3449	9.13642	47.3665	91.1912	62.1594	187.804	33.6159	113.718	1.75825	0.000873517	0.00749467	Art1	7	101750950	101763140	+	2809	protein_coding	ADP-ribosyltransferase 1 [Source:MGI Symbol;Acc:MGI:107511]	-	53	9	40	79	76	185	0.685361	0.140307	0.72946	1.44293	0.944653	2.88679
ENSMUSG00000037738	97.0567	86.2884	72.234	295.506	279.717	288.305	85.193	287.843	1.75647	1.02794e-14	8.47481e-13	Nek5	8	22563632	22615069	-	2897	protein_coding	NIMA (never in mitosis gene a)-related expressed kinase 5 [Source:MGI Symbol;Acc:MGI:2142824]	-	116	85	61	256	342	284	1.45447	1.28487	1.07863	4.5338	4.12181	4.29699
ENSMUSG00000010492	54.3852	47.7124	87.6281	230.864	187.296	222.32	63.2419	213.493	1.75524	7.79643e-10	2.78917e-08	Uckl1os	2	181220273	181226963	+	2522	lncRNA	uridine-cytidine kinase 1-like 1, opposite strand [Source:MGI Symbol;Acc:MGI:3801877]	-	65	47	74	200	229	219	0.936188	0.816094	1.50307	4.0687	3.1703	3.80622
ENSMUSG00000036912	49.3651	36.5457	35.5249	141.981	135.769	131.971	40.4785	136.574	1.75445	5.87115e-09	1.7661e-07	Piwil4	9	14607526	14652036	-	5392	protein_coding	piwi-like RNA-mediated gene silencing 4 [Source:MGI Symbol;Acc:MGI:3041167]	-	59	36	30	123	166	130	0.397463	0.292375	0.285013	1.17038	1.0749	1.05679
ENSMUSG00000047230	11.7137	11.1667	18.9466	46.1728	57.2521	37.5609	13.9424	46.9952	1.75304	0.000312606	0.00314553	Cldn2	X	138701577	138712135	+	3325	protein_coding	claudin 2 [Source:MGI Symbol;Acc:MGI:1276110]	-	14	11	16	40	70	37	0.152944	0.144873	0.246503	0.617219	0.73505	0.487758
ENSMUSG00000064246	9681.41	7804.53	10857.6	26478.9	42472.9	26562.7	9447.84	31838.1	1.7527	1.33905e-17	2.05955e-15	Chil1	1	134109914	134117919	+	2804	protein_coding	chitinase-like 1 [Source:MGI Symbol;Acc:MGI:1340899]	-	11571	7688	9169	22939	51930	26166	149.895	120.067	167.509	419.727	646.623	409.029
ENSMUSG00000120396	14.2238	6.09094	9.47331	39.2468	24.5366	36.5457	9.92936	33.4431	1.75193	0.0029742	0.021122	ENSMUSG00000120396	19	56732894	56746369	+	1880	lncRNA	novel transcript	-	17	6	8	34	30	36	0.328463	0.139759	0.217984	0.92788	0.557152	0.839343
ENSMUSG00000079293	404.961	402.002	371.827	714.524	2184.58	1063.89	392.93	1321	1.74928	9.99221e-09	2.87208e-07	Clec7a	6	129438554	129449742	-	2638	protein_coding	C-type lectin domain family 7, member a [Source:MGI Symbol;Acc:MGI:1861431]	-	484	396	314	619	2671	1048	6.66447	6.57367	6.09745	12.0389	35.3517	17.4133
ENSMUSG00000028019	26.7743	21.3183	21.3149	94.6542	73.6098	64.9702	23.1358	77.7447	1.74862	6.55032e-06	0.000104732	Pdgfc	3	80943723	81121347	+	5089	protein_coding	platelet-derived growth factor, C polypeptide [Source:MGI Symbol;Acc:MGI:1859631]	-	32	21	18	82	90	64	0.228409	0.180707	0.18119	0.826708	0.617477	0.551242
ENSMUSG00000026343	24.2642	19.288	20.1308	48.4814	88.3318	77.1521	21.2276	71.3218	1.7484	2.83689e-05	0.000386102	Gpr39	1	125604732	125801599	+	3015	protein_coding	G protein-coupled receptor 39 [Source:MGI Symbol;Acc:MGI:1918361]	-	29	19	17	42	108	76	0.349386	0.275965	0.288838	0.714715	1.25068	1.1049
ENSMUSG00000039577	63.5889	40.6063	88.8123	257.413	202.018	188.82	64.3358	216.084	1.7479	9.58877e-09	2.77203e-07	Nphp4	4	152561163	152647640	+	6044	protein_coding	nephronophthisis 4 (juvenile) homolog (human) [Source:MGI Symbol;Acc:MGI:2384210]	-	76	40	75	223	247	186	0.456756	0.289816	0.635667	1.893	1.42687	1.34891
ENSMUSG00000020787	49.3651	57.864	82.8914	202.006	311.615	124.865	63.3735	212.828	1.74774	6.02629e-07	1.21094e-05	P2rx1	11	72889929	72906026	+	2625	protein_coding	purinergic receptor P2X, ligand-gated ion channel, 1 [Source:MGI Symbol;Acc:MGI:1098235]	-	59	57	70	175	381	123	0.816428	0.950896	1.36604	3.42042	5.06765	2.05386
ENSMUSG00000053957	26.7743	14.2122	27.2358	83.111	69.5204	76.137	22.7407	76.2561	1.74557	1.26498e-05	0.000188701	Gm12474	3	100396805	100431236	+	2848	lncRNA	predicted gene 12474 [Source:MGI Symbol;Acc:MGI:3649378]	-	32	14	23	72	85	75	0.408136	0.215266	0.413696	1.29707	1.04205	1.15429
ENSMUSG00000063529	81.1595	71.061	85.2598	340.524	244.548	211.153	79.1601	265.408	1.74537	3.06665e-11	1.42216e-09	Stmnd1	13	46427197	46453591	+	1363	protein_coding	stathmin domain containing 1 [Source:MGI Symbol;Acc:MGI:2686420]	-	97	70	72	295	299	208	2.58506	2.249	2.70601	11.1044	7.65924	6.68902
ENSMUSG00000052117	107.934	76.1368	151.573	328.981	449.838	345.154	111.881	374.658	1.74361	6.02994e-11	2.66088e-09	D630039A03Rik	4	57908483	57916297	-	2830	protein_coding	RIKEN cDNA D630039A03 gene [Source:MGI Symbol;Acc:MGI:2442889]	-	129	75	128	285	550	340	1.65576	1.16055	2.31695	5.16689	6.78558	5.26608
ENSMUSG00000037683	55.2219	39.5911	65.129	175.457	209.379	150.244	53.314	178.36	1.7422	2.63897e-09	8.54107e-08	Armc3	2	19204113	19315052	+	2830	protein_coding	armadillo repeat containing 3 [Source:MGI Symbol;Acc:MGI:1918132]	-	66	39	55	152	256	148	0.847135	0.603484	0.995564	2.75567	3.15838	2.29229
ENSMUSG00000026822	1236.64	900.445	1399.68	3383.31	5296.64	3126.69	1178.92	3935.55	1.7391	9.08669e-15	7.64886e-13	Lcn2	2	32274645	32278264	-	2623	protein_coding	lipocalin 2 [Source:MGI Symbol;Acc:MGI:96757]	-	1478	887	1182	2931	6476	3080	20.4678	14.8086	23.0841	57.3308	86.2024	51.4692
ENSMUSG00000030862	39.3247	17.2577	49.7349	108.506	54.7984	190.85	35.4391	118.051	1.736	0.000281787	0.00287733	Cpxm2	7	131634416	131756468	-	4622	protein_coding	carboxypeptidase X 2 (M14 family) [Source:MGI Symbol;Acc:MGI:1926006]	-	47	17	42	94	67	188	0.369371	0.161067	0.465492	1.04344	0.506122	1.78288
ENSMUSG00000026981	131.361	97.4551	101.838	189.308	664.942	245.669	110.218	366.64	1.734	5.62634e-06	9.15663e-05	Il1rn	2	24226865	24241506	+	5535	protein_coding	interleukin 1 receptor antagonist [Source:MGI Symbol;Acc:MGI:96547]	-	157	96	86	164	813	242	1.03033	0.759523	0.795928	1.52019	5.12842	1.91643
ENSMUSG00000026475	15.0605	6.09094	15.3941	39.2468	50.709	31.4699	12.1819	40.4753	1.73231	0.0014592	0.0116654	Rgs16	1	153616095	153621214	+	2339	protein_coding	regulator of G-protein signaling 16 [Source:MGI Symbol;Acc:MGI:108407]	-	18	6	13	34	62	31	0.279536	0.112333	0.284712	0.745795	0.925491	0.580933
ENSMUSG00000079588	66.099	10.1516	49.7349	107.352	66.2488	244.653	41.9951	139.418	1.73112	0.00167992	0.013116	Tmem182	1	40844761	40896047	+	2716	protein_coding	transmembrane protein 182 [Source:MGI Symbol;Acc:MGI:1923725]	-	79	10	42	93	81	241	1.05656	0.161234	0.79216	1.75681	1.04128	3.88939
ENSMUSG00000023078	31.7944	26.3941	59.2082	64.6419	205.29	119.789	39.1322	129.907	1.73105	8.37232e-05	0.000992492	Cxcl13	5	96104810	96108927	+	1150	protein_coding	chemokine (C-X-C motif) ligand 13 [Source:MGI Symbol;Acc:MGI:1888499]	-	38	26	50	56	251	118	1.20027	0.990063	2.22723	2.49839	7.62055	4.49758
ENSMUSG00000012126	164.829	126.895	190.65	722.604	426.937	451.746	160.791	533.762	1.73101	8.61484e-12	4.33642e-10	Ubxn11	4	133829881	133854904	+	4742	protein_coding	UBX domain protein 11 [Source:MGI Symbol;Acc:MGI:1914836]	-	197	125	161	626	522	445	1.50904	1.15435	1.73923	6.77304	3.84344	4.11333
ENSMUSG00000024653	111710	88160.3	80613.1	537720	172787	220543	93494.4	310350	1.73094	0.00170106	0.0132655	Scgb1a1	19	9061000	9065322	-	476	protein_coding	secretoglobin, family 1A, member 1 (uteroglobin) [Source:MGI Symbol;Acc:MGI:98919]	-	133513	86844	68076	465833	211260	217250	10188.5	7989.51	7326.22	50210.4	15496	20005.4
ENSMUSG00000047591	32.6311	19.288	24.8674	58.8703	33.5334	162.426	25.5955	84.943	1.7306	0.00134487	0.0108861	Mafa	15	75617339	75620077	-	2739	protein_coding	v-maf musculoaponeurotic fibrosarcoma oncogene family, protein A (avian) [Source:MGI Symbol;Acc:MGI:2673307]	TF_bZIP	39	19	21	51	41	160	0.517211	0.303773	0.392754	0.95532	0.52264	2.56049
ENSMUSG00000046818	56.8953	23.3486	44.9982	107.352	64.6131	243.638	41.7474	138.534	1.73049	0.00024523	0.00256537	Ddit4l	3	137327373	137334094	+	2916	protein_coding	DNA-damage-inducible transcript 4-like [Source:MGI Symbol;Acc:MGI:1920534]	-	68	23	38	93	79	240	0.847064	0.345404	0.667558	1.63631	0.945911	3.6076
ENSMUSG00000010044	130.525	120.804	143.284	599.092	336.969	372.563	131.537	436.208	1.72954	9.63118e-12	4.81175e-10	Zmynd10	9	107424497	107428518	+	2129	protein_coding	zinc finger, MYND domain containing 10 [Source:MGI Symbol;Acc:MGI:2387863]	-	156	119	121	519	412	367	2.66161	2.4477	2.91141	12.5073	6.75666	7.55588
ENSMUSG00000030200	54.3852	39.5911	42.6299	146.599	182.389	122.834	45.5354	150.607	1.72573	1.77944e-08	4.86348e-07	Bcl2l14	6	134373281	134415699	+	4093	protein_coding	BCL2-like 14 (apoptosis facilitator) [Source:MGI Symbol;Acc:MGI:1914063]	-	65	39	36	127	223	121	0.576855	0.417263	0.450561	1.59196	1.90228	1.2958
ENSMUSG00000035394	57.732	37.5608	72.234	191.617	174.21	187.804	55.8423	184.544	1.72453	2.80808e-09	9.03002e-08	Cfap53	18	74416161	74493057	+	2600	protein_coding	cilia and flagella associated protein 53 [Source:MGI Symbol;Acc:MGI:1921703]	-	69	37	61	166	213	185	0.963986	0.623183	1.20185	3.27571	2.86033	3.11884
ENSMUSG00000061603	32.6311	16.2425	63.9448	109.66	83.4245	179.683	37.6062	124.256	1.72427	0.000133814	0.00150102	Akap6	12	52746166	53202382	+	14848	protein_coding	A kinase (PRKA) anchor protein 6 [Source:MGI Symbol;Acc:MGI:3050566]	-	39	16	54	95	102	177	0.0954095	0.0471888	0.186303	0.328266	0.239852	0.522517
ENSMUSG00000034206	7.53026	10.1516	10.6575	26.5493	33.5334	33.5003	9.44644	31.1943	1.72344	0.00220914	0.0164589	Polq	16	36832148	36915779	+	9685	protein_coding	polymerase (DNA directed), theta [Source:MGI Symbol;Acc:MGI:2155399]	-	9	10	9	23	41	33	0.033755	0.0452155	0.0476032	0.121843	0.147807	0.149351
ENSMUSG00000096995	12.5504	9.13642	7.10498	34.6296	27.8082	32.4851	9.59728	31.6409	1.7211	0.00276793	0.0198898	2810029C07Rik	12	111538750	111540882	-	2133	lncRNA	RIKEN cDNA 2810029C07 gene [Source:MGI Symbol;Acc:MGI:1919920]	-	15	9	6	30	34	32	0.255444	0.184773	0.144097	0.721608	0.556543	0.657588
ENSMUSG00000023999	31.7944	18.2728	58.024	125.821	113.686	116.743	36.0304	118.75	1.72064	8.21551e-06	0.000128285	Kif6	17	49922164	50216875	+	6015	protein_coding	kinesin family member 6 [Source:MGI Symbol;Acc:MGI:1098238]	-	38	18	49	109	139	115	0.229479	0.131046	0.417305	0.92974	0.806844	0.838025
ENSMUSG00000024892	1472.58	889.278	1119.03	2489.87	4908.96	4070.79	1160.3	3823.2	1.72029	1.849e-12	1.0706e-10	Pcx	19	4560500	4671780	+	4753	protein_coding	pyruvate carboxylase [Source:MGI Symbol;Acc:MGI:97520]	-	1760	876	945	2157	6002	4010	13.4505	8.07093	10.1849	23.2838	44.0899	36.9804
ENSMUSG00000055301	400.777	161.41	216.702	741.073	722.194	1100.43	259.63	854.567	1.71874	5.12623e-09	1.55841e-07	Adh7	3	137923521	137939143	+	3787	protein_coding	alcohol dehydrogenase 7 (class IV), mu or sigma polypeptide [Source:MGI Symbol;Acc:MGI:87926]	-	479	159	183	642	883	1084	4.59447	1.83861	2.47542	8.69782	8.14097	12.5467
ENSMUSG00000040522	48.5284	58.8791	35.5249	66.9505	222.465	180.698	47.6441	156.705	1.71768	2.86066e-05	0.000389072	Tlr8	X	166025692	166047325	-	3586	protein_coding	toll-like receptor 8 [Source:MGI Symbol;Acc:MGI:2176887]	-	58	58	30	58	272	178	0.587507	0.70828	0.428553	0.829829	2.64831	2.17573
ENSMUSG00000053475	20.0807	9.13642	16.5783	56.5616	60.5236	33.5003	15.2651	50.1952	1.71731	0.000644461	0.00579494	Tnfaip6	2	51928021	51946698	+	1710	protein_coding	tumor necrosis factor alpha induced protein 6 [Source:MGI Symbol;Acc:MGI:1195266]	-	24	9	14	49	74	33	0.509812	0.23048	0.419397	1.47018	1.51094	0.845887
ENSMUSG00000046168	101.24	72.0762	97.1014	268.956	298.529	319.775	90.1393	295.753	1.71417	2.08667e-13	1.38885e-11	Kcnrg	14	61844906	61850275	+	1825	protein_coding	potassium channel regulator [Source:MGI Symbol;Acc:MGI:2685591]	-	121	71	82	233	365	315	2.40834	1.70366	2.30168	6.55034	6.98298	7.56558
ENSMUSG00000040473	127.178	103.546	193.019	564.462	413.033	411.14	141.247	462.878	1.71241	2.21768e-11	1.05783e-09	Cfap69	5	5629278	5714239	-	7905	protein_coding	cilia and flagella associated protein 69 [Source:MGI Symbol;Acc:MGI:2443778]	-	152	102	163	489	505	405	0.698452	0.565048	1.05628	3.17379	2.23049	2.24568
ENSMUSG00000027676	102.077	88.3187	151.573	400.549	320.612	397.942	113.99	373.034	1.71041	3.26212e-12	1.80753e-10	Ccdc39	3	33866511	33898459	-	7443	protein_coding	coiled-coil domain containing 39 [Source:MGI Symbol;Acc:MGI:1289263]	-	122	87	128	347	392	392	0.595397	0.511869	0.880958	2.39195	1.83886	2.30852
ENSMUSG00000026546	169.013	81.2126	139.731	438.641	419.576	417.231	129.985	425.149	1.70962	2.62228e-11	1.23321e-09	Cfap45	1	172348368	172373437	+	5717	protein_coding	cilia and flagella associated protein 45 [Source:MGI Symbol;Acc:MGI:1919120]	-	202	80	118	380	513	411	1.28345	0.612786	1.05732	3.41025	3.133	3.15114
ENSMUSG00000035606	53.5485	25.3789	69.8656	199.697	81.7887	205.062	49.5977	162.183	1.70927	4.19034e-05	0.000536075	Ky	9	102382949	102423438	+	5879	protein_coding	kyphoscoliosis peptidase [Source:MGI Symbol;Acc:MGI:96709]	-	64	25	59	173	100	202	0.395432	0.186219	0.514093	1.50978	0.593892	1.50606
ENSMUSG00000023931	31.7944	16.2425	36.7091	96.9628	94.057	85.2734	28.2487	92.0977	1.70498	6.86999e-06	0.000109146	Efhb	17	53705917	53770349	-	4290	protein_coding	EF hand domain family, member B [Source:MGI Symbol;Acc:MGI:3045296]	-	38	16	31	84	115	84	0.321752	0.163324	0.370167	1.0046	0.935947	0.858256
ENSMUSG00000039774	89.5265	80.1974	84.0756	262.03	400.765	164.456	84.5998	275.75	1.70464	5.49203e-08	1.32563e-06	Galnt12	4	47091909	47123070	+	2288	protein_coding	polypeptide N-acetylgalactosaminyltransferase 12 [Source:MGI Symbol;Acc:MGI:2444664]	-	107	79	71	227	490	162	1.69872	1.51202	1.58963	5.09027	7.4774	3.10351
ENSMUSG00000071540	46.0183	48.7276	59.2082	85.4196	71.1562	345.154	51.318	167.243	1.70441	0.000535861	0.00497472	3425401B19Rik	14	32381076	32407250	-	5572	protein_coding	RIKEN cDNA 3425401B19 gene [Source:MGI Symbol;Acc:MGI:3588196]	-	55	48	50	74	87	340	0.358547	0.37724	0.459676	0.681383	0.545153	2.67462
ENSMUSG00000021879	171.523	125.88	164.599	484.814	437.569	581.686	154	501.357	1.7029	1.15866e-15	1.17831e-13	Dnah12	14	26414429	26613660	+	12009	protein_coding	dynein, axonemal, heavy chain 12 [Source:MGI Symbol;Acc:MGI:107720]	-	205	124	139	420	535	573	0.620072	0.45217	0.592927	1.79437	1.55546	2.09143
ENSMUSG00000026018	5.85687	11.1667	5.92082	20.7777	29.4439	24.3638	7.64814	24.8618	1.70075	0.00813673	0.0470451	Ica1l	1	60021649	60082343	-	5356	protein_coding	islet cell autoantigen 1-like [Source:MGI Symbol;Acc:MGI:1917625]	-	7	11	5	18	36	24	0.0474736	0.0899372	0.0478214	0.172426	0.234678	0.196411
ENSMUSG00000004267	39.3247	27.4093	35.5249	160.45	78.5171	93.3947	34.0863	110.787	1.70053	8.08498e-06	0.000126367	Eno2	6	124737016	124746636	-	4705	protein_coding	enolase 2, gamma neuronal [Source:MGI Symbol;Acc:MGI:95394]	-	47	27	30	139	96	92	0.362855	0.251299	0.326629	1.51574	0.712397	0.857083
ENSMUSG00000062859	92.0365	86.2884	107.759	307.049	279.717	342.109	95.3613	309.625	1.69905	2.23736e-14	1.7441e-12	Tcp11	17	28285719	28299613	-	3841	protein_coding	t-complex protein 11 [Source:MGI Symbol;Acc:MGI:98544]	-	110	85	91	266	342	337	1.04026	0.969085	1.21364	3.5531	3.1088	3.84574
ENSMUSG00000047671	152.279	145.168	168.151	625.641	477.646	408.094	155.199	503.794	1.69871	7.12124e-15	6.09687e-13	Dynlt4	4	116983991	116985935	+	1111	protein_coding	dynein light chain Tctex-type 4 [Source:MGI Symbol;Acc:MGI:3045358]	-	182	143	142	542	584	402	5.95048	5.6365	6.54738	25.0297	18.3531	15.8601
ENSMUSG00000026308	19.244	6.09094	23.6833	40.4012	38.4407	80.1976	16.3394	53.0131	1.69799	0.00206221	0.01552	Klhl30	1	91278738	91290138	+	3089	protein_coding	kelch-like 30 [Source:MGI Symbol;Acc:MGI:1918038]	-	23	6	20	35	47	79	0.270461	0.0850591	0.331669	0.581327	0.53124	1.121
ENSMUSG00000037053	27.611	5.07579	22.4991	45.0184	54.7984	79.1824	18.3953	59.6664	1.69758	0.0017839	0.0137774	Azgp1	5	137979782	137988495	+	1610	protein_coding	alpha-2-glycoprotein 1, zinc [Source:MGI Symbol;Acc:MGI:103163]	-	33	5	19	39	67	78	0.744531	0.135998	0.604534	1.24282	1.45298	2.12355
ENSMUSG00000104943	10.0404	8.12126	26.0516	70.4135	31.0797	41.6215	14.7377	47.7049	1.69462	0.00266548	0.019233	Gm42868	3	100404745	100407441	+	2697	lncRNA	predicted gene 42868 [Source:MGI Symbol;Acc:MGI:5663005]	-	12	8	22	61	38	41	0.16162	0.129896	0.417864	1.16043	0.491941	0.666343
ENSMUSG00000040703	1690.96	1072.01	1749.01	3631.49	5234.48	5713.32	1503.99	4859.76	1.69209	1.08164e-14	8.84476e-13	Cyp2s1	7	25501900	25516338	-	4938	protein_coding	cytochrome P450, family 2, subfamily s, polypeptide 1 [Source:MGI Symbol;Acc:MGI:1921384]	-	2021	1056	1477	3146	6400	5628	14.8666	9.36483	15.3223	32.6872	45.2522	49.9572
ENSMUSG00000040183	40.9981	15.2274	41.4457	79.648	100.6	135.016	32.5571	105.088	1.69056	3.96756e-05	0.000513238	Ankrd6	4	32804035	32950841	-	5477	protein_coding	ankyrin repeat domain 6 [Source:MGI Symbol;Acc:MGI:2154278]	-	49	15	35	69	123	133	0.324974	0.119932	0.327355	0.646364	0.784103	1.0644
ENSMUSG00000076523	19.244	8.12126	7.10498	46.1728	38.4407	26.3941	11.4901	37.0025	1.68723	0.0043457	0.0288188	Igkv15-103	6	68414424	68414909	+	375	IG_V_gene	immunoglobulin kappa chain variable 15-103 [Source:MGI Symbol;Acc:MGI:96513]	-	23	8	6	40	47	26	2.22788	0.934213	0.819621	5.47267	4.376	3.03904
ENSMUSG00000026656	322.128	327.896	358.801	939.616	1572.8	726.854	336.275	1079.76	1.68299	2.30005e-11	1.0898e-09	Fcgr2b	1	170786186	170804116	-	5790	protein_coding	Fc receptor, IgG, low affinity IIb [Source:MGI Symbol;Acc:MGI:95499]	-	385	323	303	814	1923	716	2.41533	2.44293	2.68076	7.21301	11.5961	5.42037
ENSMUSG00000114245	40.9981	13.197	56.8398	90.0369	113.686	152.274	37.0117	118.666	1.68085	0.000123272	0.00139292	Percc1	17	25391871	25394445	-	906	protein_coding	proline and glutamate rich with coiled coil 1 [Source:MGI Symbol;Acc:MGI:5621540]	-	49	13	48	78	139	150	1.96455	0.628351	2.71398	4.4171	5.3567	7.25701
ENSMUSG00000024164	11697	13735.1	13192.8	28878.8	61816.7	33033.3	12875	41242.9	1.67958	2.30944e-12	1.31441e-10	C3	17	57510970	57535136	-	5143	protein_coding	complement component 3 [Source:MGI Symbol;Acc:MGI:88227]	-	13980	13530	11141	25018	75581	32540	98.7383	115.204	110.969	249.578	513.106	277.329
ENSMUSG00000025348	333.005	231.456	354.065	967.319	999.458	967.447	306.175	978.075	1.67559	1.13734e-18	2.12949e-16	Itga7	10	128769645	128794155	+	8138	protein_coding	integrin alpha 7 [Source:MGI Symbol;Acc:MGI:102700]	-	398	228	299	838	1222	953	1.77648	1.22689	1.88212	5.2832	5.24281	5.13298
ENSMUSG00000028730	115.464	71.061	140.915	273.574	383.589	388.806	109.147	348.656	1.67553	8.36401e-10	2.98158e-08	Cfap57	4	118411748	118477974	-	4020	protein_coding	cilia and flagella associated protein 57 [Source:MGI Symbol;Acc:MGI:2686209]	-	138	70	119	237	469	383	1.24695	0.762534	1.5164	3.02477	4.0734	4.17607
ENSMUSG00000072473	69.4458	42.6366	75.7865	294.351	134.951	170.547	62.6229	199.95	1.67487	1.38932e-06	2.594e-05	1700024G13Rik	14	32098025	32110348	-	850	protein_coding	RIKEN cDNA 1700024G13 gene [Source:MGI Symbol;Acc:MGI:1914335]	-	83	42	64	255	165	168	3.54694	2.1638	3.85704	15.3919	6.7776	8.66333
ENSMUSG00000021749	81.1595	38.576	80.5231	195.08	246.184	197.956	66.7529	213.073	1.67445	4.48726e-08	1.10169e-06	Fam3d	14	14091019	14120836	+	1569	protein_coding	FAM3 metabolism regulating signaling molecule D [Source:MGI Symbol;Acc:MGI:1201784]	-	97	38	68	169	301	195	2.24566	1.06059	2.22013	5.5263	6.69814	5.44762
ENSMUSG00000019762	51.0385	14.2122	40.2616	107.352	98.9643	129.94	35.1707	112.085	1.67215	5.46031e-05	0.000680297	Iyd	10	3490240	3504877	+	1623	protein_coding	iodotyrosine deiodinase [Source:MGI Symbol;Acc:MGI:1917587]	-	61	14	34	93	121	128	1.36523	0.377743	1.07313	2.93992	2.60302	3.4569
ENSMUSG00000048138	21.7541	5.07579	29.6041	60.0246	58.8879	60.9096	18.8113	59.9407	1.67193	0.00127907	0.0104463	Dmrt2	19	25649775	25656355	+	2337	protein_coding	doublesex and mab-3 related transcription factor 2 [Source:MGI Symbol;Acc:MGI:1330307]	DM	26	5	25	52	72	60	0.404119	0.0936911	0.547992	1.1416	1.07568	1.12535
ENSMUSG00000042428	553.056	360.381	614.581	1364.41	1757.64	1746.07	509.339	1622.71	1.6717	1.90181e-15	1.86769e-13	Mgat3	15	80057922	80099720	+	4665	protein_coding	mannoside acetylglucosaminyltransferase 3 [Source:MGI Symbol;Acc:MGI:104532]	-	661	355	519	1182	2149	1720	5.14689	3.33245	5.69913	12.9998	16.084	16.1611
ENSMUSG00000012123	150.605	68.0155	84.0756	282.808	267.449	411.14	100.899	320.466	1.66726	7.23622e-08	1.70353e-06	Crybg2	4	133788126	133819815	+	7801	protein_coding	crystallin beta-gamma domain containing 2 [Source:MGI Symbol;Acc:MGI:1334463]	-	180	67	71	245	327	405	0.838141	0.376107	0.466231	1.61134	1.46355	2.27562
ENSMUSG00000079339	69.4458	59.8943	58.024	87.7283	395.039	111.668	62.4547	198.145	1.66568	0.000282594	0.0028841	Ifit1bl1	19	34570291	34579356	-	2260	protein_coding	interferon induced protein with tetratricpeptide repeats 1B like 1 [Source:MGI Symbol;Acc:MGI:3650685]	-	83	59	49	76	483	110	1.33403	1.14322	1.11066	1.72534	7.4619	2.13343
ENSMUSG00000033006	16.7339	5.07579	7.10498	30.0123	26.1724	35.5306	9.63823	30.5718	1.66536	0.00853528	0.0489118	Sox10	15	79039108	79049440	-	3051	protein_coding	SRY (sex determining region Y)-box 10 [Source:MGI Symbol;Acc:MGI:98358]	HMG	20	5	6	26	32	35	0.238113	0.0717654	0.10074	0.437222	0.3662	0.502829
ENSMUSG00000024059	402.451	265.971	412.089	980.017	1286.54	1151.19	360.17	1139.25	1.66133	4.31672e-16	4.9137e-14	Clip4	17	72075468	72171268	+	8514	protein_coding	CAP-GLY domain containing linker protein family, member 4 [Source:MGI Symbol;Acc:MGI:1919100]	-	481	262	348	849	1573	1134	2.05214	1.34758	2.09382	5.11617	6.45068	5.83814
ENSMUSG00000039438	25.1009	20.3031	29.6041	65.7962	98.1464	73.0915	25.0027	79.0114	1.65998	1.5133e-05	0.000221943	Ttc36	9	44710694	44714369	-	918	protein_coding	tetratricopeptide repeat domain 36 [Source:MGI Symbol;Acc:MGI:2384760]	-	30	20	25	57	120	72	1.18706	0.954058	1.39505	3.18569	4.56404	3.43783
ENSMUSG00000061397	122.994	125.88	150.389	446.721	453.927	359.366	133.088	420.005	1.65803	1.60817e-15	1.59495e-13	Krt79	15	101837767	101848759	-	4753	protein_coding	keratin 79 [Source:MGI Symbol;Acc:MGI:2385030]	-	147	124	127	387	555	354	1.12343	1.14246	1.36877	4.17747	4.07695	3.2646
ENSMUSG00000018581	101.24	87.3035	138.547	278.191	357.417	393.882	109.03	343.163	1.65417	2.21394e-11	1.05783e-09	Dnah11	12	117841717	118162778	-	14458	protein_coding	dynein, axonemal, heavy chain 11 [Source:MGI Symbol;Acc:MGI:1100864]	-	121	86	117	241	437	388	0.303999	0.260482	0.414544	0.855223	1.05532	1.1763
ENSMUSG00000029055	163.992	95.4248	124.337	446.721	366.413	393.882	127.918	402.339	1.65319	3.94394e-12	2.16474e-10	Plch2	4	155067572	155141241	-	8112	protein_coding	phospholipase C, eta 2 [Source:MGI Symbol;Acc:MGI:2443078]	-	196	94	105	387	448	388	0.877654	0.507443	0.663063	2.44767	1.92824	2.09652
ENSMUSG00000023064	32.6311	27.4093	21.3149	113.123	40.0765	102.531	27.1184	85.2436	1.65232	0.00028102	0.00287096	Sncg	14	34092231	34096746	-	852	protein_coding	synuclein, gamma [Source:MGI Symbol;Acc:MGI:1298397]	-	39	27	18	98	49	101	1.66272	1.38775	1.08225	5.90143	2.00802	5.19609
ENSMUSG00000097075	19.244	23.3486	20.1308	109.66	38.4407	48.7277	20.9078	65.6095	1.64986	0.000775387	0.00676278	Cdiptos	7	126570894	126575270	-	2591	protein_coding	CDIP transferase, opposite strand [Source:MGI Symbol;Acc:MGI:2443610]	-	23	23	17	95	47	48	0.322445	0.38873	0.336105	1.88117	0.633346	0.812023
ENSMUSG00000066196	92.0365	54.8185	81.7073	271.265	238.823	207.093	76.1874	239.06	1.64975	8.01492e-10	2.86223e-08	Spag8	4	43651335	43653594	-	1662	protein_coding	sperm associated antigen 8 [Source:MGI Symbol;Acc:MGI:3056295]	-	110	54	69	235	292	204	2.40412	1.42282	2.12672	7.2545	6.13426	5.38014
ENSMUSG00000079436	29.2844	20.3031	34.3407	60.0246	93.2391	109.637	27.9761	87.6336	1.64729	2.666e-05	0.000366077	Kcnj13	1	87314085	87322451	-	1270	protein_coding	potassium inwardly-rectifying channel, subfamily J, member 13 [Source:MGI Symbol;Acc:MGI:3781032]	-	35	20	29	52	114	108	1.00106	0.689626	1.16973	2.10073	3.13409	3.72748
ENSMUSG00000112527	15.0605	15.2274	14.21	53.0987	35.1691	50.758	14.8326	46.3419	1.64354	0.00055081	0.0050712	Gm35696	10	121342528	121362503	+	1643	lncRNA	predicted gene, 35696 [Source:MGI Symbol;Acc:MGI:5594855]	-	18	15	12	46	43	50	0.397951	0.399798	0.374142	1.43645	0.91378	1.33391
ENSMUSG00000020562	29.2844	31.4699	22.4991	81.9567	107.961	70.046	27.7511	86.6546	1.64273	1.04603e-05	0.000159605	Efcab10	12	33444853	33451266	+	673	protein_coding	EF-hand calcium binding domain 10 [Source:MGI Symbol;Acc:MGI:1922290]	-	35	31	19	71	132	69	1.88907	2.01713	1.44621	5.4127	6.84809	4.49396
ENSMUSG00000034427	37.6513	33.5002	41.4457	124.666	103.054	123.849	37.5324	117.19	1.64264	1.35455e-07	3.05254e-06	Myo15b	11	115749232	115783429	+	9857	protein_coding	myosin XVB [Source:MGI Symbol;Acc:MGI:2685534]	-	45	33	35	108	126	122	0.16583	0.146608	0.181893	0.562147	0.44631	0.542513
ENSMUSG00000032355	22.5908	7.1061	27.2358	49.6357	21.2651	106.592	18.9775	59.1642	1.64043	0.0080564	0.046729	Mlip	9	77009363	77260251	-	8916	protein_coding	muscular LMNA-interacting protein [Source:MGI Symbol;Acc:MGI:1916892]	-	27	7	23	43	26	105	0.109999	0.0343807	0.132145	0.24744	0.101816	0.516195
ENSMUSG00000042254	179.053	54.8185	113.68	318.592	263.36	501.489	115.85	361.147	1.64032	5.66875e-06	9.21068e-05	Cilp	9	65172462	65187887	+	4252	protein_coding	cartilage intermediate layer protein, nucleotide pyrophosphohydrolase [Source:MGI Symbol;Acc:MGI:2444507]	-	214	54	96	276	322	494	1.82817	0.556145	1.15657	3.33032	2.64407	5.09247
ENSMUSG00000040387	15.0605	10.1516	10.6575	39.2468	28.626	43.6519	11.9565	37.1749	1.63653	0.00215624	0.0161359	Klhl32	4	24612554	24851124	-	7826	protein_coding	kelch-like 32 [Source:MGI Symbol;Acc:MGI:3612790]	-	18	10	9	34	35	43	0.0835464	0.0559561	0.0589109	0.2229	0.156149	0.240837
ENSMUSG00000031779	119.648	186.789	143.284	326.672	683.753	387.791	149.907	466.072	1.63649	1.5e-08	4.13356e-07	Ccl22	8	95472218	95478327	+	2325	protein_coding	chemokine (C-C motif) ligand 22 [Source:MGI Symbol;Acc:MGI:1306779]	-	143	184	121	283	836	382	2.23413	3.46563	2.66597	6.24503	12.5543	7.2017
ENSMUSG00000097643	16.7339	6.09094	8.28914	42.7098	28.626	25.379	10.3713	32.2383	1.63617	0.00766062	0.0450199	A130051J06Rik	15	95685737	95689523	-	2618	lncRNA	RIKEN cDNA A130051J0 gene [Source:MGI Symbol;Acc:MGI:3642574]	-	20	6	7	37	35	25	0.277495	0.100362	0.136969	0.725108	0.466777	0.418567
ENSMUSG00000035486	34.3045	25.3789	36.7091	131.592	86.696	81.2128	32.1308	99.8337	1.63557	6.8611e-06	0.000109144	Plk5	10	80192293	80201323	+	2678	protein_coding	polo like kinase 5 [Source:MGI Symbol;Acc:MGI:3026984]	-	41	25	31	114	106	80	0.55612	0.408805	0.592986	2.18406	1.38199	1.30941
ENSMUSG00000112023	157.299	97.4551	79.3389	384.388	447.384	206.077	111.364	345.95	1.63528	4.65913e-07	9.64267e-06	Lilrb4b	10	51356728	51362799	+	5439	protein_coding	leukocyte immunoglobulin-like receptor, subfamily B, member 4B [Source:MGI Symbol;Acc:MGI:102702]	-	188	96	67	333	547	203	1.25555	0.772929	0.631028	3.1412	3.51139	1.63596
ENSMUSG00000032221	90.3632	55.8337	61.5765	233.172	233.098	177.653	69.2578	214.641	1.63188	5.49946e-09	1.65928e-07	Mns1	9	72345293	72369307	+	5363	protein_coding	meiosis-specific nuclear structural protein 1 [Source:MGI Symbol;Acc:MGI:107933]	-	108	55	52	202	285	175	0.731494	0.449099	0.496694	1.93248	1.85544	1.43029
ENSMUSG00000028786	86.1797	32.485	29.6041	77.3394	134.951	246.684	49.4229	152.991	1.6302	0.000519274	0.00484092	Tmem54	4	128999341	129005419	+	1222	protein_coding	transmembrane protein 54 [Source:MGI Symbol;Acc:MGI:1913510]	-	103	32	25	67	165	243	3.06169	1.14674	1.048	2.81303	4.71437	8.71625
ENSMUSG00000020930	40.1614	30.4547	31.9724	139.673	96.5106	81.2128	34.1962	105.799	1.62941	5.12688e-06	8.43976e-05	Ccdc103	11	102772030	102776042	+	1890	protein_coding	coiled-coil domain containing 103 [Source:MGI Symbol;Acc:MGI:1920543]	-	48	30	27	121	118	80	0.922517	0.695099	0.731805	3.28469	2.17987	1.85534
ENSMUSG00000036854	239.295	192.88	319.724	541.376	453.109	1329.86	250.633	774.781	1.62821	1.44782e-06	2.69821e-05	Hspb6	7	30251603	30254868	+	2299	protein_coding	heat shock protein, alpha-crystallin-related, B6 [Source:MGI Symbol;Acc:MGI:2685325]	-	286	190	270	469	554	1310	4.51879	3.61911	6.01614	10.4666	8.41359	24.9762
ENSMUSG00000027797	95.3833	47.7124	116.048	163.913	389.314	247.699	86.3812	266.975	1.62792	5.99373e-06	9.66036e-05	Dclk1	3	55149785	55446489	+	15296	protein_coding	doublecortin-like kinase 1 [Source:MGI Symbol;Acc:MGI:1330861]	-	114	47	98	142	476	244	0.270721	0.134557	0.328202	0.476301	1.08652	0.699208
ENSMUSG00000028278	127.178	58.8791	89.9964	288.58	235.551	328.912	92.0178	284.348	1.62767	2.4274e-08	6.51011e-07	Rragd	4	32983037	33022180	+	5173	protein_coding	Ras-related GTP binding D [Source:MGI Symbol;Acc:MGI:1098604]	-	152	58	76	250	288	324	1.06732	0.49099	0.7526	2.47952	1.94384	2.74535
ENSMUSG00000028039	47.6917	15.2274	18.9466	77.3394	38.4407	137.047	27.2885	84.2755	1.62682	0.00261252	0.0189018	Efna3	3	89221206	89230272	-	2434	protein_coding	ephrin A3 [Source:MGI Symbol;Acc:MGI:106644]	-	57	15	16	67	47	135	0.850647	0.269872	0.336738	1.41229	0.674199	2.43113
ENSMUSG00000030789	495.324	555.291	659.579	1126.62	2629.51	1519.69	570.065	1758.61	1.62523	5.55751e-10	2.05423e-08	Itgax	7	127728719	127749829	+	4803	protein_coding	integrin alpha X [Source:MGI Symbol;Acc:MGI:96609]	-	592	547	557	976	3215	1497	4.47718	4.98726	5.94067	10.4258	23.3711	13.6617
ENSMUSG00000002475	39.3247	30.4547	66.3131	151.216	136.587	130.956	45.3642	139.586	1.62153	9.23219e-07	1.79396e-05	Abhd3	18	10642092	10706771	-	2334	protein_coding	abhydrolase domain containing 3 [Source:MGI Symbol;Acc:MGI:2147183]	-	47	30	56	131	167	129	0.731462	0.562869	1.22908	2.87966	2.49819	2.42261
ENSMUSG00000047205	248.499	186.789	283.015	619.869	793.35	793.855	239.434	735.691	1.61947	4.00507e-15	3.67364e-13	Dusp18	11	3845240	3851296	+	4632	protein_coding	dual specificity phosphatase 18 [Source:MGI Symbol;Acc:MGI:1922469]	-	297	184	239	537	970	782	2.32907	1.73955	2.64315	5.94808	7.31162	7.40002
ENSMUSG00000086075	12.5504	11.1667	11.8416	43.8641	27.8082	37.5609	11.8529	36.4111	1.61913	0.00219337	0.0163657	Gm15728	5	117527198	117531563	+	3567	lncRNA	predicted gene 15728 [Source:MGI Symbol;Acc:MGI:3783171]	-	15	11	10	38	34	37	0.152751	0.135044	0.143612	0.546577	0.332802	0.454667
ENSMUSG00000035984	128.014	91.3642	100.654	406.32	283.807	292.366	106.678	327.498	1.61823	5.74571e-11	2.55532e-09	Nme5	18	34695687	34712168	-	1154	protein_coding	NME/NM23 family member 5 [Source:MGI Symbol;Acc:MGI:1922783]	-	153	90	85	352	347	288	4.81593	3.41526	3.77317	15.6498	10.4987	10.9391
ENSMUSG00000019982	169.849	93.3945	97.1014	447.876	327.973	328.912	120.115	368.253	1.61628	3.43443e-09	1.08185e-07	Myb	10	21000834	21036883	-	8933	protein_coding	myeloblastosis oncogene [Source:MGI Symbol;Acc:MGI:97249]	MYB	203	92	82	388	401	324	0.825456	0.451001	0.470229	2.22846	1.56732	1.5898
ENSMUSG00000035121	12.5504	3.04547	18.9466	36.9382	34.3512	34.5154	11.5142	35.2683	1.61496	0.00783759	0.0457246	Neil2	14	63419892	63431305	-	5017	protein_coding	nei like 2 (E. coli) [Source:MGI Symbol;Acc:MGI:2686058]	-	15	3	16	32	42	34	0.108603	0.0261857	0.163369	0.327248	0.292291	0.29705
ENSMUSG00000064307	63.5889	42.6366	71.0498	232.018	146.402	164.456	59.0918	180.959	1.61463	1.36412e-07	3.06803e-06	Lrrc51	7	101562191	101583102	-	1210	protein_coding	leucine rich repeat containing 51 [Source:MGI Symbol;Acc:MGI:1916608]	-	76	42	60	201	179	162	2.28151	1.52003	2.54015	8.52278	5.16509	5.86846
ENSMUSG00000027483	3412.88	1633.39	3018.43	8982.91	6693.59	8976.04	2688.23	8217.51	1.61204	1.08928e-11	5.38833e-10	Bpifa1	2	153984800	153991139	+	1545	protein_coding	BPI fold containing family A, member 1 [Source:MGI Symbol;Acc:MGI:1338036]	-	4079	1609	2549	7782	8184	8842	95.9004	45.6052	84.5151	258.424	184.947	250.852
ENSMUSG00000023153	15.0605	10.1516	14.21	41.5555	22.0829	56.8489	13.1407	40.1625	1.61181	0.00367489	0.0250248	Tmem52	4	155553571	155555315	+	1157	protein_coding	transmembrane protein 52 [Source:MGI Symbol;Acc:MGI:1916921]	-	18	10	12	36	27	56	0.565111	0.37849	0.531301	1.59639	0.814781	2.12153
ENSMUSG00000006642	24.2642	20.3031	24.8674	51.9444	67.8846	92.3795	23.1449	70.7362	1.61175	7.72084e-05	0.000924562	Tcf23	5	31126006	31134362	+	4116	protein_coding	transcription factor 23 [Source:MGI Symbol;Acc:MGI:1934960]	bHLH	29	20	21	45	83	91	0.255928	0.212785	0.261359	0.560929	0.704066	0.969083
ENSMUSG00000051906	66.9357	16.2425	24.8674	92.3455	91.6033	146.183	36.0152	110.044	1.6114	0.000635804	0.00572995	Cd209f	8	4152787	4155835	-	1988	protein_coding	CD209f antigen [Source:MGI Symbol;Acc:MGI:1916392]	-	80	16	21	80	112	144	1.46173	0.352445	0.541123	2.06464	1.96704	3.17498
ENSMUSG00000061171	13.3871	7.1061	10.6575	33.4753	26.1724	35.5306	10.3836	31.7261	1.61137	0.00471598	0.0308154	Slc38a11	2	65146774	65194378	-	4319	protein_coding	solute carrier family 38, member 11 [Source:MGI Symbol;Acc:MGI:2443383]	-	16	7	9	29	32	35	0.134565	0.0709745	0.106746	0.344497	0.258689	0.355205
ENSMUSG00000029189	100.404	50.7579	78.1548	161.605	310.797	227.396	76.4387	233.266	1.6096	5.90007e-07	1.19035e-05	Sel1l3	5	53264425	53371269	-	9850	protein_coding	sel-1 suppressor of lin-12-like 3 (C. elegans) [Source:MGI Symbol;Acc:MGI:1916941]	-	120	50	66	140	380	224	0.442527	0.222291	0.343242	0.729227	1.34697	0.996797
ENSMUSG00000071714	129.688	134.001	136.179	259.722	689.479	271.048	133.289	406.749	1.60958	1.49824e-06	2.78698e-05	Csf2rb2	15	78166707	78189921	-	4740	protein_coding	colony stimulating factor 2 receptor, beta 2, low-affinity (granulocyte-macrophage) [Source:MGI Symbol;Acc:MGI:1339760]	-	155	132	115	225	843	267	1.18781	1.2195	1.24283	2.43543	6.20955	2.46904
ENSMUSG00000022580	29.2844	28.4244	41.4457	118.895	105.507	78.1673	33.0515	100.857	1.60952	4.51495e-06	7.54399e-05	Rhpn1	15	75576129	75587334	+	4302	protein_coding	rhophilin, Rho GTPase binding protein 1 [Source:MGI Symbol;Acc:MGI:1098783]	-	35	28	35	103	129	77	0.295524	0.28502	0.416765	1.22839	1.04696	0.78454
ENSMUSG00000011008	22.5908	19.288	15.3941	58.8703	79.335	36.5457	19.091	58.2503	1.60938	0.000548462	0.00506354	Mcoln2	3	145855588	145901268	+	3288	protein_coding	mucolipin 2 [Source:MGI Symbol;Acc:MGI:1915529]	-	27	19	13	51	97	36	0.298282	0.253052	0.202537	0.795809	1.03003	0.479916
ENSMUSG00000020279	18.4073	19.288	23.6833	71.5678	67.8846	47.7125	20.4595	62.3883	1.6085	0.000110929	0.00127355	Il9r	11	32137541	32150279	-	4947	protein_coding	interleukin 9 receptor [Source:MGI Symbol;Acc:MGI:96564]	-	22	19	20	62	83	47	0.161538	0.16819	0.207101	0.643014	0.585797	0.416438
ENSMUSG00000027360	959.69	617.216	987.592	2447.16	3143.14	2228.27	854.833	2606.19	1.60823	1.01787e-14	8.42647e-13	Hdc	2	126435587	126461219	-	6389	protein_coding	histidine decarboxylase [Source:MGI Symbol;Acc:MGI:96062]	-	1147	608	834	2120	3843	2195	6.52117	4.16733	6.68692	17.0245	21.0014	15.059
ENSMUSG00000035295	19.244	18.2728	20.1308	87.7283	45.8017	41.6215	19.2159	58.3838	1.60327	0.000588428	0.00537799	Wdr38	2	38887488	38896180	+	2871	protein_coding	WD repeat domain 38 [Source:MGI Symbol;Acc:MGI:1923896]	-	23	18	17	76	56	41	0.290998	0.274553	0.303325	1.35816	0.681029	0.625958
ENSMUSG00000032489	130.525	74.1065	131.442	346.296	338.605	335.003	112.024	339.968	1.60159	1.21873e-10	5.06557e-09	Kif9	9	110306026	110354247	+	4298	protein_coding	kinesin family member 9 [Source:MGI Symbol;Acc:MGI:1098237]	-	156	73	111	300	414	330	1.31842	0.743779	1.32297	3.58118	3.36314	3.36544
ENSMUSG00000022790	10.877	7.1061	26.0516	38.0925	37.6228	57.8641	14.6782	44.5265	1.60098	0.0035212	0.0241754	Igsf11	16	38713033	38847521	+	4493	protein_coding	immunoglobulin superfamily, member 11 [Source:MGI Symbol;Acc:MGI:2388477]	-	13	7	22	33	46	57	0.1051	0.0682258	0.25083	0.376832	0.357464	0.556075
ENSMUSG00000032511	96.22	95.4248	164.599	393.623	291.986	394.897	118.748	360.168	1.60077	1.07438e-09	3.77617e-08	Scn5a	9	119312474	119408082	-	8764	protein_coding	sodium channel, voltage-gated, type V, alpha [Source:MGI Symbol;Acc:MGI:98251]	-	115	94	139	341	357	389	0.47664	0.469692	0.812467	1.99629	1.42225	1.94555
ENSMUSG00000038963	51.8751	29.4396	42.6299	131.592	140.677	103.546	41.3149	125.272	1.60033	1.26304e-06	2.37818e-05	Slco4a1	2	180098038	180116660	+	4799	protein_coding	solute carrier organic anion transporter family, member 4a1 [Source:MGI Symbol;Acc:MGI:1351866]	-	62	29	36	114	172	102	0.469284	0.264627	0.384277	1.21878	1.25138	0.931631
ENSMUSG00000042942	20.9174	3.04547	17.7625	32.3209	51.5269	42.6367	13.9084	42.1615	1.59997	0.00810828	0.0469483	Greb1l	18	10325177	10562940	+	11022	protein_coding	growth regulation by estrogen in breast cancer-like [Source:MGI Symbol;Acc:MGI:3576497]	-	25	3	15	28	63	42	0.08239	0.0119192	0.0697146	0.130337	0.199568	0.167026
ENSMUSG00000051314	24.2642	31.4699	43.814	64.6419	183.207	53.8034	33.1827	100.551	1.59942	0.000816924	0.00706051	Ffar2	7	30517773	30523200	-	2790	protein_coding	free fatty acid receptor 2 [Source:MGI Symbol;Acc:MGI:2441731]	-	29	31	37	56	224	53	0.377562	0.486569	0.679345	1.0298	2.8032	0.832658
ENSMUSG00000049811	163.992	115.728	189.466	659.116	345.966	416.215	156.395	473.766	1.59898	6.37853e-09	1.9016e-07	Fam161a	11	22957531	22980788	+	4396	protein_coding	family with sequence similarity 161, member A [Source:MGI Symbol;Acc:MGI:1921123]	-	196	114	160	571	423	410	1.61955	1.13562	1.86447	6.66422	3.35964	4.08809
ENSMUSG00000032091	191.603	138.061	216.702	353.222	763.906	536.004	182.122	551.044	1.59726	1.02196e-08	2.92485e-07	Tmprss4	9	45084024	45115390	-	2589	protein_coding	transmembrane protease, serine 4 [Source:MGI Symbol;Acc:MGI:2384877]	-	229	136	183	306	934	528	3.21291	2.30035	3.62086	6.06401	12.5958	8.93916
ENSMUSG00000020072	25.9376	26.3941	35.5249	124.666	101.418	39.5912	29.2855	88.5585	1.59644	0.000370679	0.00362784	Pbld2	10	62860094	62894592	+	2480	protein_coding	phenazine biosynthesis-like protein domain containing 2 [Source:MGI Symbol;Acc:MGI:1914557]	-	31	26	30	108	124	39	0.454051	0.459102	0.619673	2.23431	1.74574	0.689299
ENSMUSG00000056458	97.0567	63.9549	75.7865	313.975	192.203	209.123	78.9327	238.434	1.59489	2.60946e-08	6.95186e-07	Mok	12	110774232	110807373	-	3405	protein_coding	MOK protein kinase [Source:MGI Symbol;Acc:MGI:1336881]	-	116	63	64	272	235	206	1.23747	0.810234	0.962844	4.09848	2.40969	2.65182
ENSMUSG00000037798	97.0567	79.1823	133.81	265.493	350.873	319.775	103.35	312.047	1.59423	2.03413e-10	8.12341e-09	Mat1a	14	40826992	40846369	+	3468	protein_coding	methionine adenosyltransferase I, alpha [Source:MGI Symbol;Acc:MGI:88017]	-	116	78	113	230	429	315	1.21499	0.984924	1.66914	3.40267	4.31906	3.98131
ENSMUSG00000036594	2180.43	5245.32	7488.65	11702.5	20362.1	12861.1	4971.47	14975.2	1.59083	0.0021016	0.0157809	H2-Aa	17	34501718	34506797	-	3798	protein_coding	histocompatibility 2, class II antigen A, alpha [Source:MGI Symbol;Acc:MGI:95895]	-	2606	5167	6324	10138	24896	12669	24.9238	59.5759	85.2963	136.952	228.868	146.212
ENSMUSG00000024175	153.952	102.531	129.074	414.401	424.483	321.806	128.519	386.896	1.58997	6.25007e-12	3.22716e-10	Tekt4	17	25673589	25695576	+	1997	protein_coding	tektin 4 [Source:MGI Symbol;Acc:MGI:1919090]	-	184	101	109	359	519	317	3.34684	2.21478	2.79603	9.22332	9.07402	6.95786
ENSMUSG00000032418	1219.9	840.55	997.066	2888.11	3519.37	2796.76	1019.17	3068.08	1.58994	3.73953e-19	7.80392e-17	Me1	9	86463424	86578006	-	3848	protein_coding	malic enzyme 1, NADP(+)-dependent, cytosolic [Source:MGI Symbol;Acc:MGI:97043]	-	1458	828	842	2502	4303	2755	13.7631	9.42286	11.2091	33.3598	39.0433	31.382
ENSMUSG00000041261	982.281	693.353	825.362	2359.43	2701.48	2458.72	833.665	2506.54	1.58816	1.71903e-21	5.73983e-19	Car8	4	8143362	8239041	-	3853	protein_coding	carbonic anhydrase 8 [Source:MGI Symbol;Acc:MGI:88253]	-	1174	683	697	2044	3303	2422	11.0679	7.76263	9.26674	27.2178	29.9309	27.5531
ENSMUSG00000097814	64.4256	38.576	46.1824	133.901	211.833	102.531	49.728	149.422	1.58726	7.57502e-06	0.000119119	Panct2	1	96798851	96835521	+	4120	lncRNA	pluripotency-associated noncoding transcript 2 [Source:MGI Symbol;Acc:MGI:3643517]	-	77	38	39	116	259	101	0.678873	0.4039	0.484909	1.44455	2.19489	1.07453
ENSMUSG00000020080	71.1192	63.9549	89.9964	203.16	275.628	196.941	75.0235	225.243	1.58607	2.03377e-09	6.74579e-08	Hkdc1	10	62218916	62258270	-	5132	protein_coding	hexokinase domain containing 1 [Source:MGI Symbol;Acc:MGI:2384910]	-	85	63	76	176	337	194	0.601627	0.537578	0.758613	1.75953	2.29274	1.65695
ENSMUSG00000023169	490.304	404.033	508.006	1154.32	1758.46	1294.33	467.448	1402.37	1.58499	5.97882e-16	6.5813e-14	Slc38a1	15	96469299	96540794	-	17236	protein_coding	solute carrier family 38, member 1 [Source:MGI Symbol;Acc:MGI:2145895]	-	586	398	429	1000	2150	1275	1.23497	1.01119	1.27501	2.97669	4.35524	3.24241
ENSMUSG00000009210	78.6494	64.9701	103.022	279.345	241.277	219.274	82.2139	246.632	1.58491	5.37387e-10	1.99002e-08	Prr29	11	106256298	106268384	+	1724	protein_coding	proline rich 29 [Source:MGI Symbol;Acc:MGI:1922823]	-	94	64	87	242	295	216	1.98055	1.62566	2.58509	7.20193	5.97441	5.49176
ENSMUSG00000064147	150.605	121.819	144.468	436.333	578.246	235.517	138.964	416.699	1.58429	8.07344e-08	1.88074e-06	Rab44	17	29333119	29367954	+	5065	protein_coding	RAB44, member RAS oncogene family [Source:MGI Symbol;Acc:MGI:3045302]	-	180	120	122	378	707	232	1.29089	1.0375	1.23388	3.82898	4.87361	2.00772
ENSMUSG00000016526	65.2623	32.485	56.8398	144.29	153.763	165.471	51.5291	154.508	1.58422	4.20471e-07	8.79303e-06	Dyrk3	1	131055192	131066077	-	3178	protein_coding	dual-specificity tyrosine-(Y)-phosphorylation regulated kinase 3 [Source:MGI Symbol;Acc:MGI:1330300]	-	78	32	48	125	188	163	0.891529	0.440944	0.773714	2.01803	2.06545	2.24817
ENSMUSG00000030030	98.7301	117.758	175.256	451.339	344.33	377.639	130.582	391.103	1.5826	1.83894e-10	7.39785e-09	1700003E16Rik	6	83133386	83139927	+	2221	protein_coding	RIKEN cDNA 1700003E16 gene [Source:MGI Symbol;Acc:MGI:1919087]	-	118	116	148	391	421	372	1.92987	2.28716	3.41355	9.03231	6.61826	7.34157
ENSMUSG00000041556	35.1412	31.4699	40.2616	91.1912	129.226	99.4856	35.6242	106.634	1.58174	1.78028e-06	3.24533e-05	Fbxo2	4	148245078	148250881	+	1288	protein_coding	F-box protein 2 [Source:MGI Symbol;Acc:MGI:2446216]	-	42	31	34	79	158	98	1.18448	1.05398	1.35225	3.14689	4.28304	3.33507
ENSMUSG00000006435	139.728	124.864	133.81	362.456	314.886	514.686	132.801	397.343	1.58112	3.00192e-11	1.39862e-09	Neurl1a	19	47167259	47247880	+	7284	protein_coding	neuralized E3 ubiquitin protein ligase 1A [Source:MGI Symbol;Acc:MGI:1334263]	-	167	123	113	314	385	507	0.832802	0.739473	0.794697	2.21172	1.84545	3.05093
ENSMUSG00000079434	37.6513	12.1819	23.6833	64.6419	34.3512	120.804	24.5055	73.2657	1.58003	0.00330039	0.0230143	Neu2	1	87437611	87525567	+	2590	protein_coding	neuraminidase 2 [Source:MGI Symbol;Acc:MGI:1344417]	-	45	12	20	56	42	119	0.631114	0.202894	0.39557	1.10933	0.566187	2.01392
ENSMUSG00000034023	20.9174	40.6063	26.0516	101.58	90.7854	69.0308	29.1918	87.1321	1.57764	4.36505e-05	0.000554882	Fancd2	6	113508643	113573978	+	7937	protein_coding	Fanconi anemia, complementation group D2 [Source:MGI Symbol;Acc:MGI:2448480]	-	25	40	22	88	111	68	0.114414	0.220694	0.141991	0.568849	0.488289	0.375532
ENSMUSG00000121177	7.53026	14.2122	13.0258	27.7037	55.6163	20.3032	11.5894	34.541	1.5755	0.00837015	0.0481446	ENSMUSG00000121177	5	139470448	139471032	+	585	lncRNA	novel transcript	-	9	14	11	24	68	20	0.558832	1.048	0.96323	2.10487	4.05848	1.49854
ENSMUSG00000041431	53.5485	45.6821	40.2616	86.5739	232.28	96.4401	46.4974	138.431	1.57395	8.75428e-05	0.00103227	Ccnb1	13	100915158	100923078	-	4217	protein_coding	cyclin B1 [Source:MGI Symbol;Acc:MGI:88302]	-	64	45	34	75	284	95	0.551279	0.4673	0.413018	0.912491	2.35139	0.987449
ENSMUSG00000027199	92.8732	144.152	130.258	243.561	662.488	186.789	122.428	364.28	1.57311	4.58841e-05	0.000578503	Gatm	2	122424948	122441784	-	3001	protein_coding	glycine amidinotransferase (L-arginine:glycine amidinotransferase) [Source:MGI Symbol;Acc:MGI:1914342]	-	111	142	110	211	810	184	1.34354	2.07209	1.87767	3.60734	9.42388	2.68749
ENSMUSG00000050520	40.1614	24.3638	26.0516	92.3455	73.6098	103.546	30.1923	89.8339	1.57308	2.52225e-05	0.000349693	Cldn8	16	88357716	88360071	-	2356	protein_coding	claudin 8 [Source:MGI Symbol;Acc:MGI:1859286]	-	48	24	22	80	90	102	0.74005	0.446091	0.478344	1.74215	1.33376	1.89767
ENSMUSG00000004961	135.545	111.667	134.995	372.845	363.96	399.973	127.402	378.926	1.57253	6.41481e-15	5.56339e-13	Syt5	7	4542764	4550540	-	2380	protein_coding	synaptotagmin V [Source:MGI Symbol;Acc:MGI:1926368]	-	162	110	114	323	445	394	2.47248	2.02396	2.4537	6.963	6.5282	7.25628
ENSMUSG00000010154	74.4659	50.7579	76.9706	221.629	229.008	150.244	67.3981	200.294	1.57134	5.24021e-08	1.2679e-06	Spire2	8	124059452	124096254	+	2510	protein_coding	spire type actin nucleation factor 2 [Source:MGI Symbol;Acc:MGI:2446256]	-	89	50	65	192	280	148	1.28799	0.872335	1.32658	3.92463	3.89489	2.58454
ENSMUSG00000019945	40.1614	35.5305	52.1032	150.061	114.504	114.713	42.5984	126.426	1.56943	5.58036e-07	1.13269e-05	Cabcoco1	10	68266783	68377726	-	1262	protein_coding	ciliary associated calcium binding coiled-coil 1 [Source:MGI Symbol;Acc:MGI:1920537]	-	48	35	44	130	140	113	1.38158	1.2145	1.78602	5.28512	3.87328	3.92477
ENSMUSG00000025257	45.1816	30.4547	11.8416	111.969	78.5171	69.0308	29.1593	86.5056	1.56884	0.000615999	0.00558666	Ribc1	X	150787578	150799291	-	1547	protein_coding	RIB43A domain with coiled-coils 1 [Source:MGI Symbol;Acc:MGI:1913861]	-	54	30	10	97	96	68	1.26794	0.849216	0.331133	3.21701	2.16666	1.9267
ENSMUSG00000020878	71.9558	50.7579	66.3131	207.777	191.386	161.41	63.009	186.858	1.56831	6.74528e-09	1.99904e-07	Lrrc46	11	96925428	96932233	-	1336	protein_coding	leucine rich repeat containing 46 [Source:MGI Symbol;Acc:MGI:1916547]	-	86	50	56	180	234	159	2.33823	1.63889	2.14721	6.91253	6.11533	5.21657
ENSMUSG00000060512	158.972	150.243	207.229	495.203	565.978	469.004	172.148	510.061	1.56702	1.04527e-14	8.58232e-13	0610040J01Rik	5	63969706	64056968	+	2403	protein_coding	RIKEN cDNA 0610040J01 gene [Source:MGI Symbol;Acc:MGI:1923511]	-	190	148	175	429	692	462	2.87207	2.69709	3.73059	9.15955	10.0546	8.42719
ENSMUSG00000048416	220.051	85.2732	159.862	469.808	408.943	499.458	155.062	459.403	1.56691	5.6127e-08	1.34988e-06	Mlf1	3	67281430	67307336	+	1719	protein_coding	myeloid leukemia factor 1 [Source:MGI Symbol;Acc:MGI:1341819]	-	263	84	135	407	500	492	5.55744	2.13989	4.02301	12.1476	10.1556	12.5454
ENSMUSG00000038292	32.6311	23.3486	27.2358	111.969	77.6992	56.8489	27.7385	82.1724	1.56676	9.37128e-05	0.00109344	Kash5	7	44833048	44854316	-	2365	protein_coding	KASH domain containing 5 [Source:MGI Symbol;Acc:MGI:2687329]	-	39	23	23	97	95	56	0.599002	0.425877	0.498184	2.10432	1.4025	1.03789
ENSMUSG00000015405	217.541	121.819	181.177	382.08	529.991	629.399	173.512	513.823	1.56623	1.44277e-09	4.91573e-08	Ace2	X	162922328	162971416	+	3762	protein_coding	angiotensin I converting enzyme (peptidyl-dipeptidase A) 2 [Source:MGI Symbol;Acc:MGI:1917258]	-	260	120	153	331	648	620	2.51044	1.39685	2.08337	4.51419	6.01405	7.22383
ENSMUSG00000114278	18.4073	13.197	5.92082	49.6357	22.9008	38.5761	12.5084	37.0375	1.56609	0.00856443	0.0490228	Gm49027	5	123650145	123663551	-	1956	protein_coding	predicted gene, 49027 [Source:MGI Symbol;Acc:MGI:6118396]	-	22	13	5	43	28	38	0.408553	0.291046	0.130947	1.1279	0.499804	0.851549
ENSMUSG00000032908	389.9	301.502	421.562	874.974	1320.07	1099.42	370.988	1098.15	1.56564	1.6908e-14	1.34954e-12	Sgpp2	1	78286982	78396926	+	4002	protein_coding	sphingosine-1-phosphate phosphatase 2 [Source:MGI Symbol;Acc:MGI:3589109]	-	466	297	356	758	1614	1083	4.22964	3.24987	4.55686	9.71769	14.0811	11.8617
ENSMUSG00000020758	602.421	398.957	537.61	967.319	1626.78	1951.14	512.996	1515.08	1.56237	2.56726e-10	1.00848e-08	Itgb4	11	115865535	115899238	+	7015	protein_coding	integrin beta 4 [Source:MGI Symbol;Acc:MGI:96613]	-	720	393	454	838	1989	1922	3.72821	2.45331	3.31529	6.12896	9.8996	12.0094
ENSMUSG00000029161	39.3247	21.3183	21.3149	53.0987	103.054	85.2734	27.3193	80.4753	1.55862	0.000256015	0.00266166	Cgref1	5	31090487	31102935	-	2082	protein_coding	cell growth regulator with EF hand domain 1 [Source:MGI Symbol;Acc:MGI:1915817]	-	47	21	18	46	126	84	0.819997	0.441698	0.442879	1.13357	2.113	1.76845
ENSMUSG00000026579	112.954	99.4854	107.759	152.37	580.7	210.138	106.733	314.403	1.55861	7.02968e-05	0.000849412	F5	1	163979407	164047846	+	7430	protein_coding	coagulation factor V [Source:MGI Symbol;Acc:MGI:88382]	-	135	98	91	132	710	207	0.659994	0.577596	0.627402	0.911498	3.33642	1.22117
ENSMUSG00000049608	33.4678	25.3789	21.3149	63.4876	126.772	45.6822	26.7206	78.6474	1.55745	0.000697774	0.00616911	Gpr55	1	85866039	85888729	-	3722	protein_coding	G protein-coupled receptor 55 [Source:MGI Symbol;Acc:MGI:2685064]	-	40	25	18	55	155	45	0.390372	0.294138	0.247736	0.758153	1.45401	0.529945
ENSMUSG00000078234	459.346	171.562	253.411	671.814	1068.98	859.84	294.773	866.877	1.55622	2.10718e-07	4.5936e-06	Klhdc7a	4	139687531	139695337	-	7807	protein_coding	kelch domain containing 7A [Source:MGI Symbol;Acc:MGI:2444612]	-	549	169	214	582	1307	847	2.55437	0.947959	1.40418	3.82481	5.84524	4.75548
ENSMUSG00000030708	125.504	99.4854	131.442	400.549	323.883	322.821	118.811	349.084	1.55491	1.92097e-12	1.10271e-10	Dnajb13	7	100150923	100164167	-	2732	protein_coding	DnaJ heat shock protein family (Hsp40) member B13 [Source:MGI Symbol;Acc:MGI:1916637]	-	150	98	111	347	396	318	1.99437	1.57084	2.0813	6.51658	5.06087	5.10201
ENSMUSG00000028391	59.4054	40.6063	49.7349	133.901	169.303	136.031	49.9155	146.412	1.55247	1.50961e-07	3.37164e-06	Wdr31	4	62366890	62389133	-	4738	protein_coding	WD repeat domain 31 [Source:MGI Symbol;Acc:MGI:1918604]	-	71	40	42	116	207	134	0.544325	0.369702	0.454096	1.25613	1.52541	1.23967
ENSMUSG00000045036	62.7522	38.576	79.3389	203.16	143.948	182.729	60.2224	176.612	1.55221	6.39409e-07	1.27843e-05	Tmem232	17	65562994	65847777	-	3134	protein_coding	transmembrane protein 232 [Source:MGI Symbol;Acc:MGI:2685786]	-	75	38	67	176	176	180	0.869275	0.530972	1.09514	2.88127	1.96076	2.51749
ENSMUSG00000034292	445.122	299.471	357.617	1327.47	934.027	968.462	367.404	1076.65	1.55111	1.06062e-13	7.48184e-12	Traf3ip1	1	91422369	91457029	+	3712	protein_coding	TRAF3 interacting protein 1 [Source:MGI Symbol;Acc:MGI:1921269]	-	532	295	302	1150	1142	954	5.20593	3.48018	4.16766	15.895	10.7416	11.2651
ENSMUSG00000050473	11.7137	7.1061	13.0258	34.6296	22.0829	36.5457	10.6152	31.0861	1.55014	0.00735291	0.0436134	Slc35d3	10	19723662	19727205	-	2630	protein_coding	solute carrier family 35, member D3 [Source:MGI Symbol;Acc:MGI:1923407]	-	14	7	11	30	27	36	0.19336	0.116555	0.214255	0.585243	0.358442	0.599987
ENSMUSG00000035769	59.4054	35.5305	87.6281	181.228	166.849	185.774	60.8547	177.95	1.54804	1.23102e-06	2.32238e-05	Xylb	9	119186447	119222863	+	4106	protein_coding	xylulokinase homolog (H. influenzae) [Source:MGI Symbol;Acc:MGI:2142985]	-	71	35	74	157	204	183	0.628108	0.373281	0.923222	1.96179	1.73469	1.95356
ENSMUSG00000037259	85.343	56.8488	66.3131	257.413	143.948	208.108	69.5016	203.156	1.54747	2.95127e-07	6.31686e-06	Dzank1	2	144312477	144369334	-	8262	protein_coding	double zinc ribbon and ankyrin repeat domains 1 [Source:MGI Symbol;Acc:MGI:2139080]	-	102	56	56	223	176	205	0.448446	0.296818	0.347213	1.38481	0.743769	1.08759
ENSMUSG00000039126	70.2825	63.9549	44.9982	162.759	170.12	189.835	59.7452	174.238	1.54417	2.84077e-08	7.42976e-07	Prune2	19	16933482	17201296	+	20297	protein_coding	prune homolog 2 [Source:MGI Symbol;Acc:MGI:1925004]	-	84	63	38	141	208	187	0.150329	0.135924	0.0959058	0.356417	0.357801	0.403836
ENSMUSG00000041798	30.9577	20.3031	29.6041	80.8023	89.9675	64.9702	26.955	78.58	1.54361	4.57872e-05	0.000577645	Gck	11	5850820	5900081	-	3033	protein_coding	glucokinase [Source:MGI Symbol;Acc:MGI:1270854]	-	37	20	25	70	110	64	0.443123	0.288765	0.422241	1.18412	1.26628	0.924916
ENSMUSG00000028378	550.546	300.487	272.358	885.363	912.762	1476.04	374.463	1091.39	1.54327	2.58986e-08	6.90882e-07	Ptgr1	4	58965439	58987119	-	2296	protein_coding	prostaglandin reductase 1 [Source:MGI Symbol;Acc:MGI:1914353]	-	658	296	230	767	1116	1454	10.41	5.64556	5.13156	17.1393	16.9708	27.7579
ENSMUSG00000029074	55.2219	20.3031	34.3407	130.438	104.69	84.2582	36.6219	106.462	1.53956	0.000114206	0.00130594	Ttll10	4	156119297	156143871	-	3985	protein_coding	tubulin tyrosine ligase-like family, member 10 [Source:MGI Symbol;Acc:MGI:1921855]	-	66	20	29	113	128	83	0.601604	0.21978	0.372789	1.45486	1.12148	0.912945
ENSMUSG00000037868	85.343	70.0459	104.206	198.543	258.452	297.442	86.5317	251.479	1.53914	3.97347e-09	1.23802e-07	Egr2	10	67371305	67378018	+	3398	protein_coding	early growth response 2 [Source:MGI Symbol;Acc:MGI:95296]	zf-C2H2	102	69	88	172	316	293	1.09036	0.889228	1.32664	2.59702	3.24694	3.77954
ENSMUSG00000037541	135.545	94.4096	144.468	327.827	332.88	427.382	124.807	362.696	1.53906	7.63202e-11	3.30238e-09	Shank2	7	143555665	143978231	+	11137	protein_coding	SH3 and multiple ankyrin repeat domains 2 [Source:MGI Symbol;Acc:MGI:2671987]	-	162	93	122	284	407	421	0.528374	0.365681	0.561157	1.30834	1.27596	1.65695
ENSMUSG00000027297	21.7541	22.3335	23.6833	83.111	62.9773	50.758	22.5903	65.6154	1.53833	0.000160647	0.00177127	Ltk	2	119581801	119590912	-	3594	protein_coding	leukocyte tyrosine kinase [Source:MGI Symbol;Acc:MGI:96840]	-	26	22	20	72	77	50	0.262779	0.26806	0.285066	1.02784	0.748037	0.609799
ENSMUSG00000026994	141.402	78.1671	144.468	313.975	384.407	358.351	121.346	352.244	1.53746	2.19666e-09	7.23815e-08	Galnt3	2	65913110	65955338	-	4374	protein_coding	polypeptide N-acetylgalactosaminyltransferase 3 [Source:MGI Symbol;Acc:MGI:894695]	-	169	77	122	272	470	353	1.40347	0.770902	1.42881	3.19052	3.75171	3.53745
ENSMUSG00000097572	15.8972	10.1516	16.5783	49.6357	42.5301	31.4699	14.209	41.2119	1.53625	0.00227195	0.0168329	Gm26797	9	122124935	122139994	-	4293	lncRNA	predicted gene, 26797 [Source:MGI Symbol;Acc:MGI:5477291]	-	19	10	14	43	52	31	0.160764	0.102006	0.167055	0.5139	0.422915	0.316516
ENSMUSG00000009670	20.9174	8.12126	24.8674	40.4012	58.07	57.8641	17.9687	52.1117	1.53612	0.00181754	0.0139672	Tex11	X	99882254	100103273	-	3624	protein_coding	testis expressed gene 11 [Source:MGI Symbol;Acc:MGI:1933237]	-	25	8	21	35	71	57	0.25058	0.0966694	0.296841	0.495508	0.684039	0.689416
ENSMUSG00000034917	492.814	299.471	563.662	1201.65	1496.73	1233.42	451.982	1310.6	1.53589	6.68422e-12	3.41611e-10	Tjp3	10	81109041	81127415	-	3714	protein_coding	tight junction protein 3 [Source:MGI Symbol;Acc:MGI:1351650]	-	589	295	476	1041	1830	1215	5.76061	3.4783	6.56535	14.3807	17.2036	14.3393
ENSMUSG00000107546	22.5908	22.3335	20.1308	108.506	31.0797	48.7277	21.685	62.7711	1.5334	0.00280792	0.020141	Gm20560	6	72989026	72997343	+	3513	lncRNA	predicted gene, 20560 [Source:MGI Symbol;Acc:MGI:5295667]	-	27	22	17	94	38	48	0.279178	0.274241	0.247893	1.37284	0.377673	0.598905
ENSMUSG00000091712	56.8953	26.3941	43.814	106.197	94.8749	166.486	42.3678	122.519	1.53197	4.35049e-05	0.000553382	Sec14l5	16	4964973	5005135	+	5740	protein_coding	SEC14-like lipid binding 5 [Source:MGI Symbol;Acc:MGI:3616084]	-	68	26	37	92	116	164	0.43032	0.198358	0.330204	0.822331	0.705597	1.25235
ENSMUSG00000042269	85.343	68.0155	97.1014	312.82	220.012	190.85	83.4866	241.227	1.53078	2.6481e-08	7.03609e-07	Cibar2	8	120893136	120904205	-	1395	protein_coding	CBY1 interacting BAR domain containing 2 [Source:MGI Symbol;Acc:MGI:3588213]	-	102	67	82	271	269	188	2.65596	2.10324	3.01115	9.96703	6.73269	5.90716
ENSMUSG00000079227	87.8531	116.743	86.4439	178.919	464.56	195.926	97.0134	279.802	1.52815	1.19949e-05	0.000180546	Ccr5	9	123921580	123947736	+	8434	protein_coding	chemokine (C-C motif) receptor 5 [Source:MGI Symbol;Acc:MGI:107182]	-	105	115	73	155	568	193	0.452221	0.597106	0.443386	0.942907	2.35139	1.00304
ENSMUSG00000037887	436.755	437.533	446.43	1402.5	1381.41	1023.28	440.239	1269.06	1.5274	1.77613e-18	3.12131e-16	Dusp8	7	141633227	141649580	-	4870	protein_coding	dual specificity phosphatase 8 [Source:MGI Symbol;Acc:MGI:106626]	-	522	431	377	1215	1689	1008	3.89347	3.87557	3.96557	12.8002	12.1091	9.07249
ENSMUSG00000017607	56.0586	28.4244	26.0516	51.9444	103.054	163.441	36.8449	106.146	1.52652	0.00087342	0.00749467	Tns4	11	98956504	98980132	-	5167	protein_coding	tensin 4 [Source:MGI Symbol;Acc:MGI:2144377]	-	67	28	22	45	126	161	0.471011	0.237305	0.218111	0.446833	0.851418	1.36578
ENSMUSG00000030325	10.0404	33.5002	17.7625	45.0184	69.5204	61.9247	20.4343	58.8212	1.52534	0.00182997	0.0140358	Klrb1c	6	128755448	128766178	-	2961	protein_coding	killer cell lectin-like receptor subfamily B member 1C [Source:MGI Symbol;Acc:MGI:107538]	-	12	33	15	39	85	61	0.14721	0.488048	0.259505	0.675767	1.00228	0.902997
ENSMUSG00000025089	156.462	90.349	164.599	259.722	390.132	531.944	137.137	393.932	1.52233	3.34749e-07	7.11928e-06	Gfra1	19	58224036	58444341	-	5476	protein_coding	glial cell line derived neurotrophic factor family receptor alpha 1 [Source:MGI Symbol;Acc:MGI:1100842]	-	187	89	139	225	477	524	1.24043	0.711728	1.3003	2.10809	3.04134	4.19433
ENSMUSG00000026807	87.0164	57.864	88.8123	234.327	226.555	210.138	77.8975	223.673	1.52174	2.61112e-09	8.46458e-08	Ak8	2	28590176	28703177	+	1873	protein_coding	adenylate kinase 8 [Source:MGI Symbol;Acc:MGI:1916120]	-	104	57	75	203	277	207	2.01693	1.33268	2.05124	5.56069	5.1636	4.84426
ENSMUSG00000010601	11.7137	13.197	17.7625	27.7037	57.2521	37.5609	14.2244	40.8389	1.52157	0.00324349	0.0226569	Apol7a	15	77272419	77283310	-	3029	protein_coding	apolipoprotein L 7a [Source:MGI Symbol;Acc:MGI:1923011]	-	14	13	15	24	70	37	0.16789	0.187945	0.253679	0.406521	0.806881	0.535423
ENSMUSG00000001027	47.6917	56.8488	34.3407	87.7283	44.9838	265.972	46.2937	132.895	1.52139	0.00314499	0.0220998	Scn4a	11	106209418	106244114	-	7041	protein_coding	sodium channel, voltage-gated, type IV, alpha [Source:MGI Symbol;Acc:MGI:98250]	-	57	56	29	76	55	262	0.29406	0.34829	0.210988	0.553796	0.272734	1.63103
ENSMUSG00000073795	15.8972	14.2122	14.21	62.3332	30.2618	34.5154	14.7731	42.3702	1.52007	0.00334421	0.0232525	Spef1l	7	139552216	139558668	-	1990	protein_coding	sperm flagellar 1 like [Source:MGI Symbol;Acc:MGI:2685939]	-	19	14	12	54	37	34	0.346813	0.308079	0.308902	1.39223	0.649171	0.748894
ENSMUSG00000099655	101.24	49.7427	116.048	310.512	247.82	206.077	89.0103	254.803	1.51734	1.10614e-06	2.12061e-05	2310034G01Rik	19	46336640	46338741	-	1373	protein_coding	RIKEN cDNA 2310034G01 gene [Source:MGI Symbol;Acc:MGI:1922829]	-	121	49	98	269	303	203	3.20118	1.56283	3.65636	10.052	7.70518	6.48067
ENSMUSG00000038663	62.7522	21.3183	71.0498	132.747	133.316	177.653	51.7068	147.905	1.51625	8.33492e-05	0.000989229	Fsd2	7	81183056	81216692	-	3985	protein_coding	fibronectin type III and SPRY domain containing 2 [Source:MGI Symbol;Acc:MGI:2444310]	-	75	21	60	115	163	175	0.683641	0.230769	0.771287	1.48061	1.42814	1.92488
ENSMUSG00000042734	314.598	219.274	245.122	616.406	787.625	821.264	259.664	741.765	1.51431	1.20294e-13	8.36794e-12	Ttc9	12	81678023	81714331	+	4778	protein_coding	tetratricopeptide repeat domain 9 [Source:MGI Symbol;Acc:MGI:1916730]	-	376	216	207	534	963	809	2.85849	1.97968	2.21931	5.73411	7.03705	7.42159
ENSMUSG00000061414	517.078	379.669	487.875	1612.58	1326.61	1012.11	461.541	1317.1	1.51284	2.28522e-13	1.51096e-11	Cracr2a	6	127538301	127651211	+	7824	protein_coding	calcium release activated channel regulator 2A [Source:MGI Symbol;Acc:MGI:2685919]	-	618	374	412	1397	1622	997	2.86916	2.09329	2.6975	9.1609	7.23823	5.58549
ENSMUSG00000022534	19.244	27.4093	31.9724	65.7962	108.779	49.7428	26.2086	74.7726	1.51247	0.000419318	0.00404264	Mefv	16	3525082	3535961	-	3251	protein_coding	Mediterranean fever [Source:MGI Symbol;Acc:MGI:1859396]	-	23	27	27	57	133	49	0.256984	0.363692	0.425442	0.899557	1.42839	0.660654
ENSMUSG00000040189	163.992	85.2732	166.967	566.771	296.075	322.821	138.744	395.222	1.51024	1.1301e-06	2.16241e-05	Odad1	7	45573496	45598387	+	6086	protein_coding	outer dynein arm docking complex subunit 1 [Source:MGI Symbol;Acc:MGI:2446120]	-	196	84	141	491	362	318	1.16982	0.604414	1.18681	4.13924	2.07676	2.29029
ENSMUSG00000029182	73.6292	77.152	94.7331	264.339	245.366	188.82	81.8381	232.842	1.5085	2.36131e-09	7.7172e-08	Fam166c	5	30623391	30641432	+	1038	protein_coding	family with sequence similarity 166, member C [Source:MGI Symbol;Acc:MGI:1922684]	-	88	76	80	229	300	186	3.0795	3.2063	3.94808	11.319	10.091	7.85435
ENSMUSG00000044006	25.9376	12.1819	22.4991	80.8023	33.5334	57.8641	20.2062	57.3999	1.50625	0.0024125	0.0177105	Cilp2	8	70333019	70340337	-	4314	protein_coding	cartilage intermediate layer protein 2 [Source:MGI Symbol;Acc:MGI:1915959]	-	31	12	19	70	41	57	0.261022	0.121812	0.225614	0.832508	0.331829	0.579148
ENSMUSG00000005338	46.855	21.3183	34.3407	42.7098	102.236	146.183	34.1713	97.0429	1.50584	0.00126348	0.0103401	Cadm3	1	173160825	173195261	-	7248	protein_coding	cell adhesion molecule 3 [Source:MGI Symbol;Acc:MGI:2137858]	-	56	21	29	37	125	144	0.28065	0.126879	0.204962	0.261911	0.602147	0.870841
ENSMUSG00000046093	76.1393	43.6518	46.1824	113.123	161.942	195.926	55.3245	156.997	1.50475	6.6972e-06	0.000106825	Hpcal4	4	123077020	123088494	+	5339	protein_coding	hippocalcin-like 4 [Source:MGI Symbol;Acc:MGI:2157521]	-	91	43	39	98	198	193	0.619122	0.352692	0.374195	0.941753	1.29484	1.5845
ENSMUSG00000048922	38.488	18.2728	21.3149	56.5616	120.229	44.667	26.0253	73.8193	1.50409	0.00206341	0.0155232	Cdca2	14	67913780	67953290	-	5715	protein_coding	cell division cycle associated 2 [Source:MGI Symbol;Acc:MGI:1919787]	-	46	18	18	49	147	44	0.292373	0.137925	0.161343	0.439897	0.898073	0.337467
ENSMUSG00000001508	35.1412	11.1667	56.8398	77.3394	56.4342	158.365	34.3826	97.3795	1.50194	0.00394876	0.0265825	Sgca	11	94853617	94867153	-	1735	protein_coding	sarcoglycan, alpha (dystrophin-associated glycoprotein) [Source:MGI Symbol;Acc:MGI:894698]	-	42	11	48	67	69	156	0.879316	0.277639	1.41721	1.98128	1.38855	3.94112
ENSMUSG00000054203	50.2018	51.773	41.4457	50.79	273.174	81.2128	47.8068	135.059	1.4983	0.00263886	0.0190718	Ifi205	1	173839564	173859376	-	4177	protein_coding	interferon activated gene 205 [Source:MGI Symbol;Acc:MGI:101847]	-	60	51	35	44	334	80	0.521773	0.534679	0.429237	0.540454	2.79185	0.839499
ENSMUSG00000108322	16.7339	15.2274	39.0774	98.1171	33.5334	69.0308	23.6796	66.8938	1.49823	0.00353851	0.0242693	5430431A17Rik	7	44122960	44135599	+	2323	lncRNA	RIKEN cDNA 5430431A17 gene [Source:MGI Symbol;Acc:MGI:1918618]	-	20	15	33	85	41	68	0.312734	0.282767	0.727709	1.87733	0.616233	1.28308
ENSMUSG00000019122	317.108	244.653	243.938	557.536	1239.92	478.14	268.566	758.531	1.49793	1.00447e-06	1.93868e-05	Ccl9	11	83463745	83469462	-	3045	protein_coding	chemokine (C-C motif) ligand 9 [Source:MGI Symbol;Acc:MGI:104533]	-	379	241	206	483	1516	471	4.52113	3.46591	3.46556	8.13824	17.3829	6.77998
ENSMUSG00000043164	245.152	189.834	286.568	839.19	616.687	581.686	240.518	679.188	1.49767	9.41698e-12	4.71649e-10	Tmem212	3	27920215	27950517	-	716	protein_coding	transmembrane protein 212 [Source:MGI Symbol;Acc:MGI:2685410]	-	293	187	242	727	754	573	14.8645	11.4371	17.3139	52.0945	36.7679	35.0781
ENSMUSG00000074673	35.1412	23.3486	46.1824	109.66	87.5139	97.4553	34.8907	98.2098	1.49302	2.5841e-05	0.000357034	Ttll9	2	152804405	152850402	+	3491	protein_coding	tubulin tyrosine ligase-like family, member 9 [Source:MGI Symbol;Acc:MGI:1913589]	-	42	23	39	95	107	96	0.437013	0.288513	0.572279	1.39619	1.07015	1.20536
ENSMUSG00000089712	30.9577	26.3941	9.47331	91.1912	45.8017	50.758	22.275	62.5836	1.49036	0.00323678	0.0226352	Gm15889	8	95104458	95106951	+	2494	lncRNA	predicted gene 15889 [Source:MGI Symbol;Acc:MGI:3802159]	-	37	26	8	79	56	50	0.53889	0.456525	0.164319	1.62518	0.783975	0.878756
ENSMUSG00000026691	314.598	142.122	384.853	814.949	585.607	963.386	280.524	787.981	1.49003	8.04297e-07	1.58284e-05	Fmo3	1	162781369	162812097	-	2413	protein_coding	flavin containing monooxygenase 3 [Source:MGI Symbol;Acc:MGI:1100496]	-	376	140	325	706	716	949	5.66012	2.54073	6.89952	15.0113	10.3602	17.2387
ENSMUSG00000036411	36.8146	17.2577	28.4199	100.426	63.7952	67.0005	27.4974	77.0738	1.48695	0.000358437	0.00351834	9530077C05Rik	9	22322809	22355977	+	4856	protein_coding	RIKEN cDNA 9530077C05 gene [Source:MGI Symbol;Acc:MGI:1915533]	-	44	17	24	87	78	66	0.329131	0.153305	0.253178	0.919203	0.560824	0.595744
ENSMUSG00000041608	66.9357	31.4699	48.5507	88.8826	170.12	152.274	48.9854	137.092	1.48472	5.28974e-05	0.000661514	Entpd3	9	120368884	120397393	+	3755	protein_coding	ectonucleoside triphosphate diphosphohydrolase 3 [Source:MGI Symbol;Acc:MGI:1321386]	-	80	31	41	77	208	150	0.773883	0.361526	0.559329	1.05209	1.93403	1.75096
ENSMUSG00000041343	97.0567	54.8185	93.5489	259.722	221.647	204.047	81.808	228.472	1.4817	7.93726e-08	1.85549e-06	Ankrd42	7	92230931	92286350	-	5099	protein_coding	ankyrin repeat domain 42 [Source:MGI Symbol;Acc:MGI:1921095]	-	116	54	79	225	271	201	0.826357	0.463763	0.793661	2.26396	1.85564	1.72785
ENSMUSG00000005220	30.9577	21.3183	39.0774	105.043	94.057	55.8338	30.4511	84.9779	1.48059	0.000213898	0.00227938	Corin	5	72457368	72661816	-	5400	protein_coding	corin, serine peptidase [Source:MGI Symbol;Acc:MGI:1349451]	-	37	21	33	91	115	55	0.248887	0.170299	0.31305	0.864606	0.743558	0.446441
ENSMUSG00000019734	739.639	641.579	786.284	1505.23	2651.59	1890.23	722.501	2015.68	1.4802	1.30761e-12	7.77348e-11	Tmc4	7	3668789	3680552	-	4280	protein_coding	transmembrane channel-like gene family 4 [Source:MGI Symbol;Acc:MGI:2669035]	-	884	632	664	1304	3242	1862	7.50246	6.46637	7.94726	15.6316	26.4472	19.0691
ENSMUSG00000028845	56.8953	68.0155	67.4973	226.247	133.316	176.638	64.1361	178.733	1.4786	3.75187e-07	7.91209e-06	Tekt2	4	126215914	126219481	-	1900	protein_coding	tektin 2 [Source:MGI Symbol;Acc:MGI:1346335]	-	68	67	57	196	163	174	1.30002	1.54422	1.53679	5.29265	2.99533	4.01412
ENSMUSG00000034156	62.7522	44.6669	95.9172	247.024	155.398	163.441	67.7788	188.621	1.47659	6.1307e-06	9.86525e-05	Tspoap1	11	87651367	87676754	+	9499	protein_coding	TSPO associated protein 1 [Source:MGI Symbol;Acc:MGI:2450877]	-	75	44	81	214	190	161	0.286799	0.202844	0.436818	1.15586	0.698371	0.742921
ENSMUSG00000036062	106.26	73.0913	121.969	217.012	224.919	395.912	100.44	279.281	1.47538	9.14958e-07	1.77964e-05	Phf24	4	42916660	42944752	+	7118	protein_coding	PHD finger protein 24 [Source:MGI Symbol;Acc:MGI:2140712]	-	127	72	103	188	275	390	0.648098	0.442957	0.741263	1.3551	1.34892	2.4016
ENSMUSG00000035211	20.0807	19.288	9.47331	48.4814	54.7984	32.4851	16.2807	45.255	1.47492	0.00346895	0.023915	Xrra1	7	99508323	99567029	+	4398	protein_coding	X-ray radiation resistance associated 1 [Source:MGI Symbol;Acc:MGI:2181647]	-	24	19	8	42	67	32	0.198222	0.189185	0.0931811	0.489965	0.5319	0.318926
ENSMUSG00000073421	3045.57	6110.23	7482.73	13560.9	20194.4	12456	5546.18	15403.8	1.47372	6.20901e-08	1.47909e-06	H2-Ab1	17	34476663	34488393	+	2568	protein_coding	histocompatibility 2, class II antigen A, beta 1 [Source:MGI Symbol;Acc:MGI:103070]	-	3640	6019	6319	11748	24691	12270	51.4874	102.64	126.051	234.714	335.702	209.433
ENSMUSG00000070883	43.5082	10.1516	21.3149	98.1171	49.0732	60.9096	24.9916	69.3666	1.4728	0.00474104	0.0309387	Ccdc173	2	69588377	69619919	-	2558	protein_coding	coiled-coil domain containing 173 [Source:MGI Symbol;Acc:MGI:1923100]	-	52	10	18	85	60	60	0.73841	0.171193	0.360467	1.70486	0.818957	1.02812
ENSMUSG00000033849	14.2238	11.1667	37.8932	64.6419	33.5334	77.1521	21.0946	58.4424	1.47014	0.0057303	0.0359576	B3galt2	1	143516402	143530352	+	9288	protein_coding	UDP-Gal:betaGlcNAc beta 1,3-galactosyltransferase, polypeptide 2 [Source:MGI Symbol;Acc:MGI:1349461]	-	17	11	32	56	41	76	0.0664847	0.051863	0.17649	0.30934	0.154125	0.358663
ENSMUSG00000052974	21788.4	11615.4	21179.9	36069	51045.1	64081.9	18194.6	50398.7	1.46988	2.32232e-09	7.60217e-08	Cyp2f2	7	26819334	26833085	+	2025	protein_coding	cytochrome P450, family 2, subfamily f, polypeptide 2 [Source:MGI Symbol;Acc:MGI:88608]	-	26041	11442	17886	31247	62411	63125	467.119	247.437	452.461	791.688	1076.09	1366.38
ENSMUSG00000032680	115.464	98.4703	97.1014	371.691	305.072	184.759	103.679	287.174	1.46981	1.803e-07	3.9825e-06	6820408C15Rik	2	152257507	152286250	+	1787	protein_coding	RIKEN cDNA 6820408C15 gene [Source:MGI Symbol;Acc:MGI:3045333]	-	138	97	82	322	373	182	2.80511	2.37703	2.35062	9.2449	7.28777	4.46418
ENSMUSG00000024353	16.7339	14.2122	27.2358	73.8764	55.6163	31.4699	19.394	53.6542	1.46808	0.00270822	0.0195167	Mzb1	18	35780320	35782420	-	1215	protein_coding	marginal zone B and B1 cell-specific protein 1 [Source:MGI Symbol;Acc:MGI:1917066]	-	20	14	23	64	68	31	0.597928	0.50459	0.969716	2.70255	1.95408	1.11836
ENSMUSG00000014602	113.791	45.6821	106.575	148.907	310.797	275.108	88.6825	244.937	1.46569	4.24155e-05	0.000541934	Kif1a	1	92943186	93029673	-	9330	protein_coding	kinesin family member 1A [Source:MGI Symbol;Acc:MGI:108391]	-	136	45	90	129	380	271	0.529483	0.211212	0.494145	0.70938	1.42204	1.27316
ENSMUSG00000072596	525.445	385.76	669.052	1515.62	1594.88	1247.63	526.752	1452.71	1.46355	2.28823e-12	1.30605e-10	Ear2	14	44340111	44340991	+	719	protein_coding	eosinophil-associated, ribonuclease A family, member 2 [Source:MGI Symbol;Acc:MGI:108020]	-	628	380	565	1313	1950	1229	31.7268	23.1442	40.2543	93.6929	94.6927	74.9234
ENSMUSG00000026090	414.164	314.699	428.667	1015.8	1086.97	1089.27	385.843	1064.01	1.46343	2.29431e-17	3.43016e-15	Cracdl	1	37650758	37759166	-	5075	protein_coding	capping protein inhibiting regulator of actin like [Source:MGI Symbol;Acc:MGI:1919347]	-	495	310	362	880	1329	1073	3.54294	2.67493	3.65398	8.89646	9.14323	9.26741
ENSMUSG00000029657	889.408	621.276	761.417	1845.76	2898.59	1513.6	757.367	2085.98	1.46166	4.49642e-10	1.68376e-08	Hsph1	5	149537752	149559841	-	7266	protein_coding	heat shock 105kDa/110kDa protein 1 [Source:MGI Symbol;Acc:MGI:105053]	-	1063	612	643	1599	3544	1491	5.31414	3.68844	4.53324	11.2908	17.0298	8.9945
ENSMUSG00000040693	352.249	286.274	355.249	838.036	1078.79	819.234	331.257	912.021	1.46111	3.82424e-15	3.53063e-13	Slco4c1	1	96743995	96799896	-	4908	protein_coding	solute carrier organic anion transporter family, member 4C1 [Source:MGI Symbol;Acc:MGI:2442784]	-	421	282	300	726	1319	807	3.11582	2.51612	3.13119	7.58932	9.3832	7.20715
ENSMUSG00000026809	75.3026	58.8791	71.0498	192.771	199.564	172.577	68.4105	188.304	1.46078	9.62819e-09	2.77941e-07	Spaca9	2	28582092	28589739	-	747	protein_coding	sperm acrosome associated 9 [Source:MGI Symbol;Acc:MGI:1917237]	-	90	58	60	167	244	170	4.3764	3.40012	4.11456	11.4701	11.4046	9.97523
ENSMUSG00000042377	107.934	70.0459	67.4973	106.197	179.935	387.791	81.8256	224.641	1.457	0.000296542	0.00300958	Fam83g	11	61574917	61600777	+	6659	protein_coding	family with sequence similarity 83, member G [Source:MGI Symbol;Acc:MGI:1916890]	-	129	69	57	92	220	382	0.703681	0.453761	0.438489	0.708842	1.15352	2.51449
ENSMUSG00000037129	79.4861	36.5457	26.0516	128.129	50.709	211.153	47.3611	129.997	1.45671	0.00371381	0.0252554	Tmprss13	9	45230398	45258879	+	3245	protein_coding	transmembrane protease, serine 13 [Source:MGI Symbol;Acc:MGI:2682935]	-	95	36	22	111	62	208	1.06342	0.48582	0.347297	1.75501	0.667095	2.80959
ENSMUSG00000000167	53.5485	42.6366	46.1824	163.913	104.69	120.804	47.4558	129.802	1.45166	4.23808e-06	7.10508e-05	Pih1d2	9	50528621	50536300	+	2813	protein_coding	PIH1 domain containing 2 [Source:MGI Symbol;Acc:MGI:1919864]	-	64	42	39	142	128	119	0.826428	0.653833	0.710212	2.58994	1.58873	1.85427
ENSMUSG00000042817	84.5063	78.1671	95.9172	221.629	291.168	193.895	86.1969	235.564	1.45041	1.39031e-08	3.87393e-07	Flt3	5	147267551	147337299	-	6176	protein_coding	FMS-like tyrosine kinase 3 [Source:MGI Symbol;Acc:MGI:95559]	-	101	77	81	192	356	191	0.594031	0.545972	0.671848	1.59501	2.01258	1.35557
ENSMUSG00000021198	30.1211	21.3183	71.0498	73.8764	134.951	125.88	40.8297	111.569	1.45025	0.000820343	0.007087	Unc79	12	102915118	103150324	+	14265	protein_coding	unc-79 homolog [Source:MGI Symbol;Acc:MGI:2684729]	-	36	21	60	64	165	124	0.0916697	0.0644666	0.215463	0.230186	0.403853	0.381017
ENSMUSG00000115902	35.1412	26.3941	40.2616	79.648	141.494	56.8489	33.9323	92.6638	1.44935	0.000457016	0.00435785	D730005E14Rik	15	79773733	79777321	+	3589	lncRNA	RIKEN cDNA D730005E14 gene [Source:NCBI gene (formerly Entrezgene);Acc:109361]	-	42	26	34	69	173	56	0.42508	0.317239	0.485287	0.986385	1.683	0.683926
ENSMUSG00000002324	135.545	120.804	92.3647	372.845	333.698	245.669	116.238	317.404	1.44924	6.92696e-09	2.04381e-07	Rec8	14	55855494	55862852	+	2935	protein_coding	REC8 meiotic recombination protein [Source:MGI Symbol;Acc:MGI:1929645]	-	162	119	78	323	408	242	2.00494	1.77552	1.36138	5.64632	4.85359	3.61412
ENSMUSG00000061322	80.3228	84.2581	124.337	250.487	255.999	282.214	96.306	262.9	1.44882	3.40807e-09	1.07523e-07	Dnai1	4	41569775	41638158	+	2782	protein_coding	dynein axonemal intermediate chain 1 [Source:MGI Symbol;Acc:MGI:1916172]	-	96	83	105	217	313	278	1.25346	1.3065	1.93342	4.00197	3.92824	4.38008
ENSMUSG00000042808	425.042	258.865	274.726	780.32	806.436	1029.37	319.544	872.043	1.44838	8.66513e-11	3.70934e-09	Gpx2	12	76839107	76842273	-	3167	protein_coding	glutathione peroxidase 2 [Source:MGI Symbol;Acc:MGI:106609]	-	508	255	232	676	986	1014	5.82654	3.52598	3.75261	10.9514	10.8702	14.0341
ENSMUSG00000073433	299.537	307.593	376.564	930.381	966.742	786.749	327.898	894.624	1.44803	2.42942e-16	2.96774e-14	Arhgdig	17	26418157	26426760	-	1566	protein_coding	Rho GDP dissociation inhibitor (GDI) gamma [Source:MGI Symbol;Acc:MGI:108430]	-	358	303	318	806	1182	775	8.30398	8.47302	10.4023	26.4067	26.3534	21.6923
ENSMUSG00000026649	218.378	205.062	245.122	655.653	602.783	565.444	222.854	607.96	1.44788	3.26242e-16	3.84466e-14	Cfap126	1	170941487	170954536	+	1774	protein_coding	cilia and flagella associated protein 126 [Source:MGI Symbol;Acc:MGI:1922722]	-	261	202	207	568	737	557	5.34419	4.98638	5.97737	16.4273	14.5052	13.7625
ENSMUSG00000012350	418.348	227.395	281.831	726.067	785.171	1018.2	309.191	843.148	1.44729	1.21107e-09	4.20494e-08	Ehf	2	103093778	103133623	-	5576	protein_coding	ets homologous factor [Source:MGI Symbol;Acc:MGI:1270840]	ETS	500	224	238	629	960	1003	3.25718	1.75919	2.18649	5.7876	6.01117	7.88448
ENSMUSG00000031444	116.301	139.077	123.153	277.037	574.157	180.698	126.177	343.964	1.44681	3.04656e-05	0.000409618	F10	8	13087308	13106676	+	2731	protein_coding	coagulation factor X [Source:MGI Symbol;Acc:MGI:103107]	-	139	137	104	240	702	178	1.84879	2.19678	1.95076	4.50879	8.97483	2.85689
ENSMUSG00000073910	294.517	225.365	271.173	741.073	799.075	615.187	263.685	718.445	1.44606	2.78054e-14	2.14252e-12	Mob3b	4	34949074	35157484	-	6200	protein_coding	MOB kinase activator 3B [Source:MGI Symbol;Acc:MGI:2664539]	-	352	222	229	642	977	606	2.06227	1.56801	1.89207	5.31268	5.50191	4.28426
ENSMUSG00000037224	25.1009	20.3031	29.6041	56.5616	77.6992	70.046	25.0027	68.1023	1.44562	0.000205595	0.00220143	Zfyve28	5	34352237	34445793	-	5756	protein_coding	zinc finger, FYVE domain containing 28 [Source:MGI Symbol;Acc:MGI:2684992]	-	30	20	25	49	95	69	0.18932	0.152159	0.222491	0.436763	0.576253	0.52544
ENSMUSG00000028654	248.499	190.85	293.673	572.542	663.306	760.354	244.34	665.401	1.44533	5.00736e-12	2.64251e-10	Mycl	4	122889445	122896278	+	4038	protein_coding	v-myc avian myelocytomatosis viral oncogene lung carcinoma derived [Source:MGI Symbol;Acc:MGI:96799]	bHLH	297	188	248	496	811	749	2.67168	2.03882	3.14614	6.30211	7.01238	8.13037
ENSMUSG00000057135	42.6715	32.485	54.4715	79.648	184.025	89.334	43.2093	117.669	1.44532	0.000236717	0.00248944	Scimp	11	70681758	70703412	-	1080	protein_coding	SLP adaptor and CSK interacting membrane protein [Source:MGI Symbol;Acc:MGI:3610314]	-	51	32	46	69	225	88	1.71531	1.29752	2.18186	3.2779	7.27393	3.57152
ENSMUSG00000018927	1673.39	1312.6	1410.34	3258.64	5761.19	2921.63	1465.44	3980.49	1.44161	7.17289e-10	2.58922e-08	Ccl6	11	83478708	83483913	-	1795	protein_coding	chemokine (C-C motif) ligand 6 [Source:MGI Symbol;Acc:MGI:98263]	-	2000	1293	1191	2823	7044	2878	40.4725	31.5443	33.9892	80.6895	137.014	70.2783
ENSMUSG00000024352	26.7743	17.2577	37.8932	70.4135	80.9708	71.0612	27.3084	74.1485	1.44107	0.000259644	0.00269101	Spata24	18	35789742	35795239	-	1003	protein_coding	spermatogenesis associated 24 [Source:MGI Symbol;Acc:MGI:1918492]	-	32	17	32	61	99	70	1.15889	0.742224	1.63434	3.12032	3.44623	3.05909
ENSMUSG00000022456	112.954	110.652	137.363	267.802	353.327	358.351	120.323	326.493	1.44014	1.58325e-10	6.4469e-09	Septin3	15	82153003	82178775	+	8319	protein_coding	septin 3 [Source:MGI Symbol;Acc:MGI:1345148]	-	135	109	116	232	432	353	0.589464	0.573776	0.714299	1.43083	1.81311	1.85994
ENSMUSG00000064115	10.877	18.2728	17.7625	51.9444	24.5366	50.758	15.6374	42.413	1.4395	0.00595564	0.0371352	Cadm2	16	66452307	67417796	-	9809	protein_coding	cell adhesion molecule 2 [Source:MGI Symbol;Acc:MGI:2442722]	-	13	18	15	45	30	50	0.0481408	0.0803591	0.0783357	0.235374	0.106784	0.223429
ENSMUSG00000054752	160.646	116.743	157.494	400.549	374.592	404.033	144.961	393.058	1.43908	4.65479e-12	2.49461e-10	Fsd1l	4	53631471	53707009	+	9739	protein_coding	fibronectin type III and SPRY domain containing 1-like [Source:MGI Symbol;Acc:MGI:2442443]	-	192	115	133	347	458	398	0.716113	0.517095	0.699569	1.82804	1.64196	1.79128
ENSMUSG00000009092	25.9376	24.3638	28.4199	63.4876	98.1464	51.7731	26.2404	71.1357	1.43878	0.000397521	0.00386411	Derl3	10	75729247	75731775	+	1993	protein_coding	Der1-like domain family, member 3 [Source:MGI Symbol;Acc:MGI:1917627]	-	31	24	24	55	120	51	0.565001	0.527341	0.616875	1.41588	2.10225	1.12165
ENSMUSG00000021200	187.42	140.092	348.144	470.962	455.563	903.492	225.219	610.006	1.4375	1.231e-05	0.000184461	Asb2	12	103287401	103322260	-	3542	protein_coding	ankyrin repeat and SOCS box-containing 2 [Source:MGI Symbol;Acc:MGI:1929743]	-	224	138	294	408	557	890	2.29718	1.70615	4.25199	5.90993	5.49057	11.0138
ENSMUSG00000037196	71.1192	38.576	75.7865	182.382	171.756	148.213	61.8272	167.451	1.43742	2.53517e-06	4.50263e-05	Pacrg	17	10621941	11059198	-	1572	protein_coding	PARK2 co-regulated [Source:MGI Symbol;Acc:MGI:1916560]	-	85	38	64	158	210	146	1.96409	1.05857	2.08555	5.15674	4.6642	4.07094
ENSMUSG00000000791	28.4477	27.4093	21.3149	48.4814	125.955	34.5154	25.724	69.6505	1.43702	0.00464599	0.0304375	Il12rb1	8	71261093	71274068	+	4105	protein_coding	interleukin 12 receptor, beta 1 [Source:MGI Symbol;Acc:MGI:104579]	-	34	27	18	42	154	34	0.300857	0.28803	0.224622	0.524937	1.30984	0.363045
ENSMUSG00000026069	86.1797	114.713	114.864	220.475	454.745	179.683	105.252	284.968	1.43695	1.49727e-05	0.000219754	Il1rl1	1	40468730	40504575	+	6894	protein_coding	interleukin 1 receptor-like 1 [Source:MGI Symbol;Acc:MGI:98427]	-	103	113	97	191	556	177	0.542701	0.717785	0.720765	1.42145	2.81588	1.12537
ENSMUSG00000040055	112.117	58.8791	58.024	178.919	169.303	269.017	76.3401	205.746	1.43035	1.23684e-05	0.000184642	Gjb6	14	57360760	57371068	-	2674	protein_coding	gap junction protein, beta 6 [Source:MGI Symbol;Acc:MGI:107588]	-	134	58	49	155	207	265	1.82028	0.949847	0.938702	2.974	2.70284	4.34389
ENSMUSG00000032507	30.1211	18.2728	41.4457	96.9628	73.6098	71.0612	29.9465	80.5446	1.4274	0.000305142	0.00308593	Fbxl2	9	113792705	113875259	-	4444	protein_coding	F-box and leucine-rich repeat protein 2 [Source:MGI Symbol;Acc:MGI:1919429]	-	36	18	35	84	90	70	0.294255	0.177372	0.403448	0.969786	0.707097	0.690429
ENSMUSG00000037280	187.42	220.289	169.335	495.203	644.495	412.155	192.348	517.284	1.42724	1.43166e-10	5.87743e-09	Galnt6	15	100589694	100627257	-	3871	protein_coding	polypeptide N-acetylgalactosaminyltransferase 6 [Source:MGI Symbol;Acc:MGI:1891640]	-	224	217	143	429	788	406	2.10194	2.45484	1.89237	5.68597	7.10745	4.59724
ENSMUSG00000039099	42.6715	39.5911	92.3647	170.839	156.216	142.122	58.2091	156.393	1.42586	2.95283e-05	0.000398632	Wdr93	7	79392911	79435698	+	2285	protein_coding	WD repeat domain 93 [Source:MGI Symbol;Acc:MGI:3646885]	-	51	39	78	148	191	140	0.810735	0.747422	1.74864	3.32312	2.91849	2.68557
ENSMUSG00000097740	15.8972	12.1819	24.8674	58.8703	33.5334	49.7428	17.6488	47.3821	1.42477	0.00344191	0.0237695	E030044B06Rik	19	40856748	40871083	+	2504	lncRNA	RIKEN cDNA E030044B06 gene [Source:MGI Symbol;Acc:MGI:2686464]	-	19	12	21	51	41	49	0.275622	0.209862	0.429614	1.04498	0.571689	0.857742
ENSMUSG00000044694	127.178	71.061	121.969	400.549	232.28	226.381	106.736	286.403	1.424	3.05203e-06	5.31229e-05	2010007H06Rik	9	51189813	51195510	+	4934	lncRNA	RIKEN cDNA 2010007H06 gene [Source:MGI Symbol;Acc:MGI:1917099]	-	152	70	103	347	284	223	1.11902	0.621278	1.06938	3.60829	2.00969	1.98107
ENSMUSG00000085971	33.4678	18.2728	18.9466	75.0307	41.7122	72.0763	23.5624	62.9398	1.41748	0.0018071	0.013903	Gm15411	5	148932461	148952678	-	5723	lncRNA	predicted gene 15411 [Source:MGI Symbol;Acc:MGI:3705213]	-	40	18	16	65	51	71	0.253882	0.137732	0.143215	0.582721	0.311141	0.543788
ENSMUSG00000051606	59.4054	34.5154	47.3665	138.518	118.594	119.789	47.0958	125.634	1.41555	7.39231e-06	0.00011652	2010001K21Rik	13	47133384	47164671	+	4165	lncRNA	RIKEN cDNA 2010001K21 gene [Source:MGI Symbol;Acc:MGI:1917079]	-	71	34	40	120	145	118	0.619211	0.35748	0.491969	1.47821	1.21552	1.24183
ENSMUSG00000031725	120.484	38.576	47.3665	183.537	170.12	195.926	68.8089	183.194	1.41271	0.00020848	0.00222877	Ces1f	8	93982864	94006375	-	3285	protein_coding	carboxylesterase 1F [Source:MGI Symbol;Acc:MGI:2142687]	-	144	38	40	159	208	193	1.59229	0.506565	0.62376	2.48332	2.21074	2.57523
ENSMUSG00000028115	133.035	60.9094	63.9448	182.382	214.286	289.32	85.963	228.663	1.41144	2.22368e-05	0.000311969	Bnipl	3	95148582	95158504	-	2297	protein_coding	BCL2/adenovirus E1B 19kD interacting protein like [Source:MGI Symbol;Acc:MGI:2384749]	-	159	60	54	158	262	285	2.51438	1.14387	1.20428	3.52912	3.98246	5.43849
ENSMUSG00000031910	50.2018	43.6518	40.2616	117.741	98.9643	139.077	44.705	118.594	1.40752	6.67835e-06	0.000106609	Has3	8	107596874	107611198	+	6380	protein_coding	hyaluronan synthase 3 [Source:MGI Symbol;Acc:MGI:109599]	-	60	43	34	102	121	137	0.341606	0.295145	0.272993	0.820257	0.662179	0.941228
ENSMUSG00000041523	20.9174	8.12126	28.4199	34.6296	59.7057	57.8641	19.1529	50.7331	1.40537	0.00606034	0.0376707	Upk2	9	44364012	44366273	-	1083	protein_coding	uroplakin 2 [Source:MGI Symbol;Acc:MGI:98913]	-	25	8	24	30	73	57	0.838507	0.323481	1.13521	1.42123	2.35345	2.30697
ENSMUSG00000045259	22.5908	15.2274	33.1566	65.7962	58.8879	62.9399	23.6582	62.5413	1.40247	0.000777376	0.00677128	Klhdc9	1	171186014	171188366	-	1558	protein_coding	kelch domain containing 9 [Source:MGI Symbol;Acc:MGI:1916124]	-	27	15	28	57	72	62	0.629494	0.42161	0.920627	1.87706	1.61352	1.74429
ENSMUSG00000030283	40.9981	42.6366	29.6041	64.6419	159.488	75.1218	37.7463	99.7505	1.40199	0.000686818	0.00609376	St8sia1	6	142767271	142910178	-	9341	protein_coding	ST8 alpha-N-acetyl-neuraminide alpha-2,8-sialyltransferase 1 [Source:MGI Symbol;Acc:MGI:106011]	-	49	42	25	56	195	74	0.190545	0.196899	0.137101	0.307585	0.728873	0.347243
ENSMUSG00000024186	169.013	109.637	174.072	667.196	198.746	323.836	150.907	396.593	1.394	0.000113539	0.0012998	Rgs11	17	26421925	26430298	+	4206	protein_coding	regulator of G-protein signaling 11 [Source:MGI Symbol;Acc:MGI:1354739]	-	202	108	147	578	243	319	1.74452	1.12445	1.79036	7.05065	2.01719	3.32442
ENSMUSG00000032725	20.9174	25.3789	13.0258	60.0246	33.5334	61.9247	19.774	51.8276	1.39011	0.00380249	0.0257623	Folr2	7	101489195	101506401	-	1546	protein_coding	folate receptor 2 (fetal) [Source:MGI Symbol;Acc:MGI:95569]	-	25	25	11	52	41	61	0.587389	0.708138	0.364482	1.7257	0.925945	1.72948
ENSMUSG00000037035	243.479	301.502	239.201	769.931	649.402	634.475	261.394	684.603	1.38904	5.27656e-14	3.88642e-12	Inhbb	1	119343195	119349978	-	4255	protein_coding	inhibin beta-B [Source:MGI Symbol;Acc:MGI:96571]	-	291	297	202	667	794	625	2.48421	3.05664	2.4319	8.04261	6.51526	6.43836
ENSMUSG00000028860	242.642	105.576	92.3647	313.975	255.181	584.732	146.861	384.629	1.38902	0.000185984	0.00201514	Sytl1	4	132980401	132990424	-	2518	protein_coding	synaptotagmin-like 1 [Source:MGI Symbol;Acc:MGI:1933365]	-	290	104	78	272	312	576	4.18348	1.80869	1.58684	5.54222	4.32623	10.0268
ENSMUSG00000110266	15.8972	27.4093	16.5783	48.4814	39.2586	69.0308	19.9616	52.2569	1.3884	0.00289741	0.0206866	Gm32742	9	51041607	51076817	-	8516	protein_coding	predicted gene, 32742 [Source:MGI Symbol;Acc:MGI:5591901]	-	19	27	14	42	48	68	0.0810425	0.13884	0.0842142	0.253037	0.196796	0.35
ENSMUSG00000030867	81.9962	79.1823	93.5489	175.457	325.519	164.456	84.9091	221.81	1.38534	5.78834e-06	9.37083e-05	Plk1	7	121758662	121769096	+	2199	protein_coding	polo like kinase 1 [Source:MGI Symbol;Acc:MGI:97621]	-	98	78	79	152	398	162	1.61881	1.5533	1.84033	3.54641	6.31929	3.22912
ENSMUSG00000085069	76.1393	68.0155	40.2616	141.981	169.303	168.516	61.4721	159.933	1.37947	5.08754e-06	8.3888e-05	Prdm16os	4	154722033	154729181	+	3542	lncRNA	Prdm16 opposite strand transcript [Source:MGI Symbol;Acc:MGI:3651882]	-	91	67	34	123	207	166	0.933228	0.828349	0.491726	1.78167	2.04048	2.05425
ENSMUSG00000031312	70.2825	23.3486	62.7607	107.352	50.709	248.714	52.1306	135.592	1.37907	0.00732966	0.0435346	Itgb1bp2	X	100492694	100497147	+	1799	protein_coding	integrin beta 1 binding protein 2 [Source:MGI Symbol;Acc:MGI:1353420]	-	84	23	53	93	62	245	1.69607	0.559866	1.50917	2.6523	1.20329	5.96939
ENSMUSG00000021587	15.8972	23.3486	21.3149	33.4753	75.2456	48.7277	20.1869	52.4828	1.37842	0.00338128	0.0234153	Pcsk1	13	75237945	75282980	+	5604	protein_coding	proprotein convertase subtilisin/kexin type 1 [Source:MGI Symbol;Acc:MGI:97511]	-	19	23	18	29	92	48	0.123155	0.179729	0.164538	0.265504	0.573192	0.375438
ENSMUSG00000000562	28.4477	18.2728	15.3941	49.6357	84.2423	27.4093	20.7049	53.7625	1.37663	0.00821952	0.0474553	Adora3	3	105778174	105816242	+	3729	protein_coding	adenosine A3 receptor [Source:MGI Symbol;Acc:MGI:104847]	-	34	18	13	43	103	27	0.331193	0.211382	0.178585	0.591625	0.964396	0.31737
ENSMUSG00000021097	333.842	179.683	349.328	692.591	803.165	741.066	287.618	745.608	1.37426	7.80053e-09	2.29144e-07	Clmn	12	104729376	104831335	-	12409	protein_coding	calmin [Source:MGI Symbol;Acc:MGI:2136957]	-	399	177	295	600	982	730	1.16797	0.624631	1.21781	2.48076	2.76303	2.57858
ENSMUSG00000057265	83.6696	24.3638	71.0498	174.302	109.597	179.683	59.6944	154.527	1.3722	0.000603808	0.0054935	Bbof1	12	84455845	84489661	+	4257	protein_coding	basal body orientation factor 1 [Source:MGI Symbol;Acc:MGI:1920123]	-	100	24	60	151	134	177	0.85328	0.246885	0.722006	1.81989	1.09904	1.82249
ENSMUSG00000006342	228.418	193.895	254.595	462.882	642.041	646.657	225.636	583.86	1.37162	3.62955e-11	1.67159e-09	Susd2	10	75472540	75479842	-	3435	protein_coding	sushi domain containing 2 [Source:MGI Symbol;Acc:MGI:1918983]	-	273	191	215	401	785	637	2.88689	2.43497	3.20631	5.98947	7.97909	8.12844
ENSMUSG00000041617	81.9962	51.773	92.3647	238.944	172.574	173.592	75.378	195.037	1.37153	2.58852e-06	4.57708e-05	Ccdc74a	16	17464334	17468602	+	2289	protein_coding	coiled-coil domain containing 74A [Source:MGI Symbol;Acc:MGI:1919565]	-	98	51	78	207	211	171	1.55516	0.97569	1.74559	4.63976	3.21845	3.2745
ENSMUSG00000046991	35.9779	34.5154	36.7091	129.284	67.8846	80.1976	35.7341	92.4553	1.37145	0.000227094	0.00239958	Wdr27	17	15038781	15163420	-	5703	protein_coding	WD repeat domain 27 [Source:MGI Symbol;Acc:MGI:1918932]	-	43	34	31	112	83	79	0.27388	0.261074	0.278453	1.00759	0.508142	0.607181
ENSMUSG00000004952	141.402	198.971	140.915	371.691	535.716	331.957	160.429	413.121	1.36463	3.94596e-08	9.89873e-07	Rasa4	5	136112770	136140714	+	7485	protein_coding	RAS p21 protein activator 4 [Source:MGI Symbol;Acc:MGI:1858600]	-	169	196	119	322	655	327	0.820144	1.1467	0.81442	2.20716	3.05534	1.91492
ENSMUSG00000037509	76.976	32.485	63.9448	135.055	118.594	192.88	57.802	148.843	1.3646	0.000123402	0.00139359	Arhgef4	1	34717269	34852390	+	9861	protein_coding	Rho guanine nucleotide exchange factor (GEF) 4 [Source:MGI Symbol;Acc:MGI:2442507]	-	92	32	54	117	145	190	0.338892	0.142107	0.280521	0.608745	0.513402	0.844554
ENSMUSG00000002032	26.7743	25.3789	21.3149	79.648	51.5269	57.8641	24.4894	63.013	1.36349	0.000836416	0.00720721	Tmem25	9	44705066	44710604	-	3212	protein_coding	transmembrane protein 25 [Source:MGI Symbol;Acc:MGI:1918937]	-	32	25	18	69	63	57	0.361884	0.340841	0.287072	1.10216	0.684819	0.777847
ENSMUSG00000025757	718.722	479.154	537.61	1262.83	1626.78	1572.48	578.495	1487.36	1.36238	1.64082e-12	9.72547e-11	Hspa4l	3	40699814	40750538	+	11501	protein_coding	heat shock protein 4 like [Source:MGI Symbol;Acc:MGI:107422]	-	859	472	454	1094	1989	1549	2.71302	1.79719	2.02215	4.88037	6.03823	5.90351
ENSMUSG00000041605	86.1797	59.8943	93.5489	178.919	203.654	233.487	79.8743	205.353	1.36231	3.01557e-07	6.43669e-06	Inava	1	136141269	136162002	-	4977	protein_coding	innate immunity activator [Source:MGI Symbol;Acc:MGI:1921579]	-	103	59	79	155	249	230	0.751735	0.519125	0.813116	1.59785	1.7468	2.02561
ENSMUSG00000032261	371.493	310.638	277.094	645.264	902.129	918.719	319.742	822.038	1.3623	1.70281e-11	8.22028e-10	Sh3bgrl2	9	83430380	83520854	+	7865	protein_coding	SH3 domain binding glutamic acid-rich protein like 2 [Source:MGI Symbol;Acc:MGI:1915350]	-	444	306	234	559	1103	905	2.05059	1.70377	1.52409	3.64656	4.89652	5.04365
ENSMUSG00000101304	27.611	18.2728	27.2358	58.8703	67.8846	60.9096	24.3732	62.5548	1.35983	0.000632063	0.00570137	Plet1os	9	50400083	50419123	-	1405	lncRNA	placenta expressed transcript 1, opposite strand [Source:MGI Symbol;Acc:MGI:1916881]	-	33	18	23	51	83	60	0.853164	0.561027	0.83858	1.86236	2.06259	1.87184
ENSMUSG00000099564	70.2825	77.152	98.2856	218.166	171.756	240.593	81.9067	210.172	1.35952	2.09632e-07	4.57492e-06	Gm28729	9	96368054	96407317	-	1964	protein_coding	predicted gene 28729 [Source:MGI Symbol;Acc:MGI:5579435]	-	84	76	83	189	210	237	1.55358	1.69457	2.16486	4.93732	3.73326	5.28934
ENSMUSG00000031722	12006.6	9066.37	10799.6	23796.3	30676.5	27288.5	10624.2	27253.8	1.3591	1.49412e-17	2.26767e-15	Hp	8	110301760	110305804	-	1606	protein_coding	haptoglobin [Source:MGI Symbol;Acc:MGI:96211]	-	14350	8931	9120	20615	37507	26881	324.565	243.524	290.899	658.58	815.413	733.66
ENSMUSG00000078486	109.607	39.5911	89.9964	153.524	100.6	359.366	79.7316	204.497	1.35886	0.0022464	0.0166683	Perm1	4	156300325	156305764	+	3901	protein_coding	PPARGC1 and ESRR induced regulator, muscle 1 [Source:MGI Symbol;Acc:MGI:1921433]	-	131	39	76	133	123	354	1.2198	0.4378	0.998001	1.74923	1.10088	3.97761
ENSMUSG00000052430	98.7301	65.9852	133.81	175.457	260.906	328.912	99.5086	255.091	1.35812	1.21705e-05	0.000182913	Bmpr1b	3	141542897	141875186	-	5962	protein_coding	bone morphogenetic protein receptor, type 1B [Source:MGI Symbol;Acc:MGI:107191]	-	118	65	113	152	319	324	0.718927	0.477429	0.970911	1.30804	1.86814	2.38203
ENSMUSG00000034435	366.473	299.471	382.485	829.955	911.126	946.129	349.476	895.737	1.35788	1.33111e-15	1.33338e-13	Tmem30b	12	73590176	73593166	-	2991	protein_coding	transmembrane protein 30B [Source:MGI Symbol;Acc:MGI:2442082]	-	438	295	323	719	1114	932	5.31928	4.3191	5.53196	12.3334	13.0041	13.6582
ENSMUSG00000043613	389.9	274.093	354.065	825.338	1057.53	725.839	339.353	869.568	1.35751	5.09466e-11	2.29879e-09	Mmp3	9	7445822	7455975	+	1801	protein_coding	matrix metallopeptidase 3 [Source:MGI Symbol;Acc:MGI:97010]	-	466	270	299	715	1293	715	9.39869	6.56504	8.50454	20.3687	25.0666	17.4015
ENSMUSG00000038020	172.359	77.152	59.2082	229.71	186.478	373.579	102.906	263.255	1.35513	0.000349225	0.00344569	Rapgefl1	11	98727611	98744523	+	5677	protein_coding	Rap guanine nucleotide exchange factor (GEF)-like 1 [Source:MGI Symbol;Acc:MGI:3611446]	-	206	76	50	199	228	368	1.31808	0.586249	0.451174	1.79848	1.40225	2.84134
ENSMUSG00000026894	22.5908	20.3031	28.4199	80.8023	47.4374	53.8034	23.7713	60.6811	1.35203	0.00140908	0.0113463	Morn5	2	35939470	35969730	+	714	protein_coding	MORN repeat containing 5 [Source:MGI Symbol;Acc:MGI:1922745]	-	27	20	24	70	58	53	1.3736	1.22665	1.72189	5.03003	2.83622	3.25366
ENSMUSG00000063558	410.818	257.85	317.356	827.647	658.399	1026.33	328.674	837.457	1.34936	2.59561e-09	8.42795e-08	Aox1	1	58069090	58145572	+	8690	protein_coding	aldehyde oxidase 1 [Source:MGI Symbol;Acc:MGI:88035]	-	491	254	268	717	805	1011	2.05237	1.27997	1.57982	4.23321	3.23435	5.09948
ENSMUSG00000039013	102.914	89.3339	111.311	210.086	310.797	251.76	101.186	257.548	1.34783	3.6628e-08	9.25353e-07	Siglecf	7	43000765	43008955	+	2790	protein_coding	sialic acid binding Ig-like lectin F [Source:MGI Symbol;Acc:MGI:2681107]	-	123	88	94	182	380	248	1.60139	1.38123	1.7259	3.34686	4.75543	3.89621
ENSMUSG00000006411	261.049	142.122	197.755	472.117	417.122	639.55	200.309	509.596	1.34713	1.37512e-07	3.08846e-06	Nectin4	1	171197667	171216166	+	3746	protein_coding	nectin cell adhesion molecule 4 [Source:MGI Symbol;Acc:MGI:1918990]	-	312	140	167	409	510	630	3.02539	1.63662	2.28371	5.60178	4.75349	7.3717
ENSMUSG00000042684	36.8146	27.4093	35.5249	80.8023	99.7822	73.0915	33.2496	84.5587	1.34662	0.000135845	0.00152211	Npl	1	153378761	153425791	-	2961	protein_coding	N-acetylneuraminate pyruvate lyase [Source:MGI Symbol;Acc:MGI:1921341]	-	44	27	30	70	122	72	0.539771	0.399312	0.51901	1.21291	1.43857	1.06583
ENSMUSG00000025432	47.6917	29.4396	46.1824	101.58	111.233	100.501	41.1045	104.438	1.34527	4.17237e-05	0.000534458	Avil	10	126836578	126856863	+	3398	protein_coding	advillin [Source:MGI Symbol;Acc:MGI:1333798]	-	57	29	39	88	136	99	0.609321	0.373733	0.587942	1.32871	1.39742	1.27705
ENSMUSG00000039628	51.0385	35.5305	36.7091	124.666	75.2456	112.683	41.0927	104.198	1.34238	0.00013832	0.00154724	Hs3st6	17	24971962	24977658	+	1358	protein_coding	heparan sulfate (glucosamine) 3-O-sulfotransferase 6 [Source:MGI Symbol;Acc:MGI:3580487]	-	61	35	31	108	92	111	1.63164	1.12864	1.16938	4.08032	2.36537	3.58276
ENSMUSG00000029822	372.33	268.002	351.697	821.875	886.589	800.961	330.676	836.475	1.3389	1.21522e-13	8.42414e-12	Osbpl3	6	50270310	50433181	-	9021	protein_coding	oxysterol binding protein-like 3 [Source:MGI Symbol;Acc:MGI:1918970]	-	445	264	297	712	1084	789	1.79184	1.28155	1.68653	4.04945	4.19551	3.83369
ENSMUSG00000032591	35.1412	29.4396	34.3407	84.2653	65.4309	100.501	32.9738	83.399	1.33871	0.000199172	0.00214297	Mst1	9	107957635	107962202	+	2262	protein_coding	macrophage stimulating 1 (hepatocyte growth factor-like) [Source:MGI Symbol;Acc:MGI:96080]	-	42	29	29	73	80	99	0.674453	0.561426	0.656748	1.65577	1.23483	1.91839
ENSMUSG00000005237	212.521	160.395	211.965	482.505	430.208	563.413	194.96	492.042	1.3356	9.67568e-11	4.09815e-09	Dnah2	11	69311635	69439936	-	14968	protein_coding	dynein, axonemal, heavy chain 2 [Source:MGI Symbol;Acc:MGI:107731]	-	254	158	179	418	526	555	0.616403	0.462254	0.612608	1.43279	1.22697	1.62526
ENSMUSG00000078597	36.8146	13.197	41.4457	78.4937	50.709	101.516	30.4858	76.9062	1.33496	0.0039252	0.0264595	Cyp4a12b	4	115268821	115296231	+	2395	protein_coding	cytochrome P450, family 4, subfamily a, polypeptide 12B [Source:MGI Symbol;Acc:MGI:3611747]	-	44	13	35	68	62	100	0.667332	0.237698	0.74861	1.45671	0.903851	1.83016
ENSMUSG00000032400	25.1009	23.3486	13.0258	36.9382	75.2456	42.6367	20.4918	51.6068	1.33252	0.00625814	0.0385652	Zwilch	9	64044426	64080386	-	4283	protein_coding	zwilch kinetochore protein [Source:MGI Symbol;Acc:MGI:1915264]	-	30	23	11	32	92	42	0.25443	0.235162	0.131564	0.38333	0.749981	0.429829
ENSMUSG00000042116	140.565	107.607	104.206	322.055	245.366	318.76	117.459	295.394	1.33048	1.91806e-08	5.21389e-07	Vwa1	4	155852606	155859155	-	3623	protein_coding	von Willebrand factor A domain containing 1 [Source:MGI Symbol;Acc:MGI:2179729]	-	168	106	88	279	300	314	1.68436	1.28122	1.24425	3.951	2.8911	3.79888
ENSMUSG00000056900	107.097	89.3339	125.521	200.852	124.319	484.231	107.317	269.8	1.33001	0.000780309	0.00678798	Usp13	3	32871695	32992220	+	7599	protein_coding	ubiquitin specific peptidase 13 (isopeptidase T-3) [Source:MGI Symbol;Acc:MGI:1919857]	-	128	88	106	174	152	477	0.611855	0.507123	0.714566	1.1748	0.69839	2.75142
ENSMUSG00000090626	31.7944	25.3789	28.4199	85.4196	60.5236	69.0308	28.5311	71.658	1.32859	0.000429485	0.00413073	Tex9	9	72357676	72399494	-	8798	protein_coding	testis expressed gene 9 [Source:MGI Symbol;Acc:MGI:1201610]	-	38	25	24	74	74	68	0.15689	0.124435	0.13974	0.431537	0.293669	0.338782
ENSMUSG00000031391	157.299	132.986	162.23	244.716	440.023	450.731	150.838	378.49	1.32725	3.28148e-07	6.98632e-06	L1cam	X	72897384	72939711	-	7347	protein_coding	L1 cell adhesion molecule [Source:MGI Symbol;Acc:MGI:96721]	-	188	131	137	212	538	444	0.929486	0.780816	0.955221	1.48046	2.55672	2.64891
ENSMUSG00000102758	29.2844	31.4699	29.6041	61.1789	76.8814	88.3189	30.1194	75.4597	1.32501	0.000275658	0.00282338	Naaladl2	3	23852266	25198425	-	10411	protein_coding	N-acetylated alpha-linked acidic dipeptidase-like 2 [Source:MGI Symbol;Acc:MGI:2685867]	-	35	31	25	53	94	87	0.122115	0.130394	0.12301	0.261189	0.315243	0.366287
ENSMUSG00000029695	77.8127	53.8033	69.8656	129.284	233.098	142.122	67.1606	168.168	1.32422	2.66332e-05	0.000366077	Aass	6	23072172	23132985	-	3817	protein_coding	aminoadipate-semialdehyde synthase [Source:MGI Symbol;Acc:MGI:1353573]	-	93	53	59	112	285	140	0.885025	0.608052	0.791814	1.50545	2.60695	1.60768
ENSMUSG00000025877	118.811	90.349	87.6281	175.457	428.573	138.062	98.9293	247.364	1.32216	0.000414774	0.00400655	Hk3	13	55153798	55169198	-	3682	protein_coding	hexokinase 3 [Source:MGI Symbol;Acc:MGI:2670962]	-	142	89	74	152	524	136	1.40088	1.05851	1.02953	2.11802	4.96888	1.61901
ENSMUSG00000064294	1434.1	936.99	1306.13	2522.19	3333.71	3324.65	1225.74	3060.18	1.31996	6.51692e-12	3.33913e-10	Aox3	1	58152289	58239857	+	7033	protein_coding	aldehyde oxidase 3 [Source:MGI Symbol;Acc:MGI:1918974]	-	1714	923	1103	2185	4076	3275	8.85248	5.74709	8.03393	15.9398	20.235	20.4111
ENSMUSG00000030029	493.651	374.593	457.087	1093.14	1106.6	1096.37	441.777	1098.7	1.31441	1.02027e-15	1.04821e-13	Lrig1	6	94581510	94677139	-	5585	protein_coding	leucine-rich repeats and immunoglobulin-like domains 1 [Source:MGI Symbol;Acc:MGI:107935]	-	590	369	386	947	1353	1080	3.83728	2.89328	3.54044	8.69956	8.45834	8.47609
ENSMUSG00000017491	51.8751	32.485	35.5249	50.79	111.233	136.031	39.9617	99.3513	1.31392	0.00148835	0.0118701	Rarb	14	5650540	6038924	+	5265	protein_coding	retinoic acid receptor, beta [Source:MGI Symbol;Acc:MGI:97857]	THR-like	62	32	30	44	136	134	0.427748	0.266158	0.291888	0.428771	0.901885	1.11558
ENSMUSG00000053279	12126.2	9920.12	11613.1	21846.6	34207.3	27570.7	11219.8	27874.9	1.31292	2.10308e-13	1.39514e-11	Aldh1a1	19	20470079	20620829	+	4937	protein_coding	aldehyde dehydrogenase family 1, subfamily A1 [Source:MGI Symbol;Acc:MGI:1353450]	-	14493	9772	9807	18926	41824	27159	106.633	86.6777	101.757	196.683	295.783	241.127
ENSMUSG00000026065	23.4275	28.4244	28.4199	68.1048	58.07	73.0915	26.7573	66.4221	1.31173	0.000540553	0.00501298	Slc9a4	1	40619241	40669885	+	4562	protein_coding	solute carrier family 9 (sodium/hydrogen exchanger), member 4 [Source:MGI Symbol;Acc:MGI:105074]	-	28	28	24	59	71	72	0.222945	0.268776	0.269494	0.66354	0.543393	0.691786
ENSMUSG00000027298	385.717	224.35	376.564	726.067	792.532	928.871	328.877	815.823	1.31071	4.57212e-09	1.40427e-07	Tyro3	2	119628214	119648585	+	6198	protein_coding	TYRO3 protein tyrosine kinase 3 [Source:MGI Symbol;Acc:MGI:104294]	-	461	221	318	629	969	915	2.70174	1.56145	2.62826	5.20679	5.45862	6.47089
ENSMUSG00000031278	1293.53	1029.37	1092.98	2748.43	3188.94	2534.85	1138.63	2824.08	1.31048	2.1159e-16	2.63291e-14	Acsl4	X	141100989	141173531	-	5405	protein_coding	acyl-CoA synthetase long-chain family member 4 [Source:MGI Symbol;Acc:MGI:1354713]	-	1546	1014	923	2381	3899	2497	10.3898	8.21542	8.74781	22.6014	25.1865	20.2497
ENSMUSG00000023341	61.9155	45.6821	48.5507	90.0369	245.366	51.7731	52.0494	129.059	1.31007	0.00554659	0.0350648	Mx2	16	97336508	97362100	+	3612	protein_coding	MX dynamin-like GTPase 2 [Source:MGI Symbol;Acc:MGI:97244]	-	74	45	41	78	300	51	0.744182	0.545572	0.581473	1.10794	2.89991	0.618895
ENSMUSG00000031174	92.8732	62.9398	97.1014	243.561	157.852	225.365	84.3048	208.926	1.30931	3.51503e-06	6.03946e-05	Rpgr	X	9939860	10083159	-	7247	protein_coding	retinitis pigmentosa GTPase regulator [Source:MGI Symbol;Acc:MGI:1344037]	-	111	62	82	211	193	222	0.556365	0.374646	0.579627	1.49381	0.929843	1.34273
ENSMUSG00000031445	51.0385	63.9549	60.3923	137.364	157.034	140.092	58.4619	144.83	1.30879	1.65519e-06	3.04222e-05	Proz	8	13110914	13126026	+	5549	protein_coding	protein Z, vitamin K-dependent plasma glycoprotein [Source:MGI Symbol;Acc:MGI:1860488]	-	61	63	51	119	192	138	0.39931	0.497179	0.470813	1.10028	1.20808	1.09008
ENSMUSG00000003617	3433.8	3374.38	3898.27	6068.26	12050.7	8376.08	3568.82	8831.69	1.30724	1.53824e-09	5.20558e-08	Cp	3	20011218	20063309	+	9566	protein_coding	ceruloplasmin [Source:MGI Symbol;Acc:MGI:88476]	-	4104	3324	3292	5257	14734	8251	15.5837	15.2166	17.6288	28.1954	53.7775	37.8069
ENSMUSG00000056888	123.831	104.561	113.68	244.716	388.496	213.183	114.024	282.132	1.30703	1.36747e-06	2.55798e-05	Glipr1	10	111821353	111838536	-	1543	protein_coding	GLI pathogenesis-related 1 (glioma) [Source:MGI Symbol;Acc:MGI:1920940]	-	148	103	96	212	475	210	3.4841	2.9232	3.18712	7.04921	10.7483	5.96552
ENSMUSG00000038453	215.868	164.456	251.043	547.147	399.129	615.187	210.455	520.488	1.30635	1.92982e-08	5.23875e-07	Srcin1	11	97400166	97467012	-	10980	protein_coding	SRC kinase signaling inhibitor 1 [Source:MGI Symbol;Acc:MGI:1933179]	-	258	162	212	474	488	606	0.853517	0.6461	0.989069	2.21486	1.55177	2.41916
ENSMUSG00000029553	33.4678	27.4093	42.6299	76.1851	100.6	79.1824	34.5023	85.3225	1.30623	0.000215185	0.00229065	Tfec	6	16833372	16898440	-	5594	protein_coding	transcription factor EC [Source:MGI Symbol;Acc:MGI:1333760]	bHLH	40	27	36	66	123	78	0.259736	0.211363	0.329665	0.60533	0.767703	0.611177
ENSMUSG00000020415	468.55	327.896	151.573	952.313	727.101	658.838	316.006	779.418	1.30244	2.72699e-05	0.000373683	Pttg1	11	43311077	43317078	-	2000	protein_coding	pituitary tumor-transforming gene 1 [Source:MGI Symbol;Acc:MGI:1353578]	-	560	323	128	825	889	649	10.1708	7.07229	3.27848	21.1638	15.5197	14.2236
ENSMUSG00000033538	97.8934	130.955	138.547	275.882	417.94	210.138	122.465	301.32	1.29892	4.65315e-06	7.75551e-05	Casp4	9	5308828	5336783	+	3710	protein_coding	caspase 4, apoptosis-related cysteine peptidase [Source:MGI Symbol;Acc:MGI:107700]	-	117	129	117	239	511	207	1.14553	1.52266	1.61549	3.30518	4.80903	2.44563
ENSMUSG00000030218	7801.35	13187.9	7496.94	28045.3	24619.2	17287.1	9495.4	23317.2	1.2961	2.71836e-08	7.20365e-07	Mgp	6	136849433	136852821	-	1187	protein_coding	matrix Gla protein [Source:MGI Symbol;Acc:MGI:96976]	-	9324	12991	6331	24296	30101	17029	285.329	479.269	273.221	1050.16	885.403	628.83
ENSMUSG00000032010	153.115	111.667	174.072	395.931	322.247	359.366	146.285	359.182	1.29593	1.08978e-08	3.09684e-07	Usp2	9	43978318	44006924	+	4818	protein_coding	ubiquitin specific peptidase 2 [Source:MGI Symbol;Acc:MGI:1858178]	-	183	110	147	343	394	354	1.37968	0.9998	1.56294	3.65257	2.85522	3.22056
ENSMUSG00000004473	181.563	149.228	182.361	409.783	501.365	347.185	171.051	419.444	1.29405	2.10188e-09	6.93726e-08	Clec11a	7	43952111	43956326	-	2978	protein_coding	C-type lectin domain family 11, member a [Source:MGI Symbol;Acc:MGI:1298219]	-	217	147	154	355	613	342	2.64685	2.16162	2.64904	6.1161	7.18698	5.0338
ENSMUSG00000029075	25.1009	32.485	29.6041	73.8764	106.325	33.5003	29.0633	71.234	1.29337	0.00478783	0.0311528	Tnfrsf4	4	156098300	156101069	+	1365	protein_coding	tumor necrosis factor receptor superfamily, member 4 [Source:MGI Symbol;Acc:MGI:104512]	-	30	32	25	64	130	33	0.798332	1.02661	0.938211	2.40557	3.32523	1.05968
ENSMUSG00000024087	174.033	57.864	92.3647	193.926	300.164	300.487	108.087	264.859	1.29303	0.000243395	0.00255297	Cyp1b1	17	80008966	80022490	-	5840	protein_coding	cytochrome P450, family 1, subfamily b, polypeptide 1 [Source:MGI Symbol;Acc:MGI:88590]	-	208	57	78	168	367	296	1.29374	0.427415	0.684187	1.47593	2.19414	2.22164
ENSMUSG00000020096	28.4477	13.197	65.129	87.7283	87.5139	86.2885	35.5912	87.1769	1.29242	0.00555655	0.0351056	Tbata	10	61007733	61024620	+	2426	protein_coding	thymus, brain and testes associated [Source:MGI Symbol;Acc:MGI:1923820]	-	34	13	55	76	107	85	0.509077	0.23466	1.16136	1.60729	1.53994	1.53576
ENSMUSG00000025537	30.1211	35.5305	37.8932	117.741	34.3512	101.516	34.5149	84.5359	1.29234	0.0047863	0.0311528	Phkg1	5	129892262	129927390	-	6509	protein_coding	phosphorylase kinase gamma 1 [Source:MGI Symbol;Acc:MGI:97579]	-	36	35	32	102	42	100	0.200902	0.235473	0.251842	0.804001	0.225292	0.673411
ENSMUSG00000042589	73.6292	67.0004	62.7607	189.308	142.312	166.486	67.7968	166.036	1.2922	1.31982e-06	2.47577e-05	Cux2	5	121994429	122188165	-	10082	protein_coding	cut-like homeobox 2 [Source:MGI Symbol;Acc:MGI:107321]	CUT	88	66	53	164	174	164	0.317052	0.286671	0.269291	0.83458	0.602578	0.713004
ENSMUSG00000020102	269.416	186.789	272.358	512.518	637.952	633.459	242.854	594.643	1.29193	4.68417e-10	1.7508e-08	Slc16a7	10	125055139	125225334	-	11839	protein_coding	solute carrier family 16 (monocarboxylic acid transporters), member 7 [Source:MGI Symbol;Acc:MGI:1330284]	-	322	184	230	444	780	624	0.987952	0.680597	0.99519	1.92415	2.30033	2.31028
ENSMUSG00000038167	92.0365	79.1823	72.234	185.845	166.849	242.623	81.1509	198.439	1.29002	1.16532e-06	2.2171e-05	Plekhg6	6	125339623	125357756	-	3299	protein_coding	pleckstrin homology domain containing, family G (with RhoGef domain) member 6 [Source:MGI Symbol;Acc:MGI:2682298]	-	110	78	61	161	204	239	1.21117	1.03538	0.947198	2.50388	2.15903	3.17549
ENSMUSG00000074802	32.6311	28.4244	16.5783	46.1728	98.9643	44.667	25.8779	63.268	1.28975	0.00642949	0.0392589	Gas2l3	10	89244685	89279829	-	7032	protein_coding	growth arrest-specific 2 like 3 [Source:MGI Symbol;Acc:MGI:1918780]	-	39	28	14	40	121	44	0.201456	0.174368	0.101986	0.291845	0.600782	0.274264
ENSMUSG00000026429	26.7743	14.2122	17.7625	62.3332	46.6195	34.5154	19.583	47.8227	1.2881	0.00775969	0.04541	Ube2t	1	134890303	134901900	+	4836	protein_coding	ubiquitin-conjugating enzyme E2T [Source:MGI Symbol;Acc:MGI:1914446]	-	32	14	15	54	57	34	0.240358	0.126774	0.158891	0.572899	0.411528	0.308168
ENSMUSG00000022629	366.473	247.698	286.568	726.067	615.869	856.795	300.246	732.91	1.28749	7.0234e-10	2.54213e-08	Kif21a	15	90817479	90934151	-	6476	protein_coding	kinesin family member 21A [Source:MGI Symbol;Acc:MGI:109188]	-	438	244	242	629	753	844	2.45676	1.64995	1.91426	4.98327	4.05974	5.71255
ENSMUSG00000026683	25.1009	32.485	37.8932	43.8641	137.405	51.7731	31.8264	77.6807	1.28733	0.00654785	0.0398061	Nuf2	1	169325503	169359033	-	6341	protein_coding	NUF2, NDC80 kinetochore complex component [Source:MGI Symbol;Acc:MGI:1914227]	-	30	32	32	38	168	51	0.171854	0.220993	0.258515	0.307466	0.925043	0.352539
ENSMUSG00000087366	88.6898	52.7882	65.129	154.679	192.203	157.35	68.869	168.077	1.2872	7.84301e-06	0.000122948	Junos	4	94939771	95055555	+	5595	lncRNA	jun proto-oncogene, opposite strand [Source:MGI Symbol;Acc:MGI:2652837]	-	106	52	55	134	235	155	0.688178	0.406996	0.503565	1.22878	1.46649	1.2143
ENSMUSG00000019737	76.976	45.6821	84.0756	198.543	170.12	135.016	68.9112	167.893	1.28473	2.66294e-05	0.000366077	Syne4	7	30014232	30018471	+	2946	protein_coding	spectrin repeat containing, nuclear envelope family member 4 [Source:MGI Symbol;Acc:MGI:2141950]	-	92	45	71	172	208	133	1.13436	0.668909	1.23458	2.99548	2.46514	1.97885
ENSMUSG00000067616	81.1595	47.7124	27.2358	129.284	59.7057	190.85	52.0359	126.613	1.28285	0.00540712	0.0343299	Klk11	7	43424028	43428687	+	1467	protein_coding	kallikrein related-peptidase 11 [Source:MGI Symbol;Acc:MGI:1929977]	-	97	47	23	112	73	188	2.4018	1.40299	0.803139	3.91705	1.73741	5.61723
ENSMUSG00000037157	30.1211	27.4093	39.0774	45.0184	76.8814	112.683	32.2026	78.1942	1.27989	0.00221875	0.0165121	Il22ra1	4	135455483	135479451	+	2569	protein_coding	interleukin 22 receptor, alpha 1 [Source:MGI Symbol;Acc:MGI:2663588]	-	36	27	33	39	94	111	0.509018	0.460243	0.658026	0.778881	1.27754	1.89389
ENSMUSG00000015766	389.064	415.199	433.404	814.949	1159.76	1027.34	412.556	1000.68	1.27833	1.21274e-12	7.25255e-11	Eps8	6	137454243	137631874	-	12355	protein_coding	epidermal growth factor receptor pathway substrate 8 [Source:MGI Symbol;Acc:MGI:104684]	-	465	409	366	706	1418	1012	1.36712	1.44967	1.51751	2.93179	4.00723	3.59031
ENSMUSG00000046179	31.7944	26.3941	20.1308	38.0925	103.054	48.7277	26.1064	63.2913	1.2776	0.00721989	0.043023	E2f8	7	48516177	48531344	-	5443	protein_coding	E2F transcription factor 8 [Source:MGI Symbol;Acc:MGI:1922038]	E2F	38	26	17	33	126	48	0.253595	0.209181	0.159994	0.311062	0.808245	0.386543
ENSMUSG00000000154	194.95	152.274	200.124	310.512	578.246	436.519	182.449	441.759	1.27576	3.74239e-07	7.90043e-06	Slc22a18	7	143027473	143053071	+	1699	protein_coding	solute carrier family 22 (organic cation transporter), member 18 [Source:MGI Symbol;Acc:MGI:1336884]	-	233	150	169	269	707	430	4.98147	3.86621	5.0955	8.12325	14.529	11.0935
ENSMUSG00000085558	42.6715	17.2577	37.8932	91.1912	69.5204	76.137	32.6075	78.9495	1.27573	0.00167957	0.013116	4930412C18Rik	4	9770585	9823414	+	7084	lncRNA	RIKEN cDNA 4930412C18 gene [Source:MGI Symbol;Acc:MGI:2443490]	-	51	17	32	79	85	75	0.261509	0.105089	0.231401	0.572162	0.418939	0.464064
ENSMUSG00000019989	38.488	36.5457	72.234	81.9567	153.763	120.804	49.0892	118.841	1.27556	0.000540984	0.00501298	Enpp3	10	24648304	24718721	-	6017	protein_coding	ectonucleotide pyrophosphatase/phosphodiesterase 3 [Source:MGI Symbol;Acc:MGI:2143702]	-	46	36	61	71	188	119	0.277698	0.262005	0.519329	0.605409	1.09091	0.866885
ENSMUSG00000086429	153.115	139.077	36.7091	368.228	194.657	232.471	109.634	265.119	1.27395	0.00178345	0.0137774	Gt(ROSA)26Sor	6	113043843	113054294	-	3075	lncRNA	gene trap ROSA 26, Philippe Soriano [Source:MGI Symbol;Acc:MGI:104735]	-	183	137	31	319	238	229	2.16173	1.95102	0.516428	5.32251	2.70236	3.26426
ENSMUSG00000032285	389.9	281.199	336.302	717.986	818.705	898.416	335.8	811.702	1.27335	9.85939e-12	4.91351e-10	Dnaja4	9	54606157	54623599	+	3589	protein_coding	DnaJ heat shock protein family (Hsp40) member A4 [Source:MGI Symbol;Acc:MGI:1927638]	-	466	277	284	622	1001	885	4.71637	3.37982	4.05357	8.89176	9.73803	10.8085
ENSMUSG00000029321	248.499	242.623	296.041	708.752	702.565	486.261	262.387	632.526	1.26943	7.77819e-10	2.78763e-08	Slc10a6	5	103753577	103777269	-	2124	protein_coding	solute carrier family 10 (sodium/bile acid cotransporter family), member 6 [Source:MGI Symbol;Acc:MGI:1923000]	-	297	239	250	614	859	479	5.07922	4.92755	6.02946	14.8315	14.1205	9.88498
ENSMUSG00000053070	64.4256	58.8791	69.8656	147.753	144.766	172.577	64.3901	155.032	1.26765	1.77835e-06	3.24477e-05	Cfap300	9	8021673	8042824	-	1592	protein_coding	cilia and flagella associated protein 300 [Source:MGI Symbol;Acc:MGI:3045346]	-	77	58	59	128	177	170	1.75688	1.59541	1.89846	4.12513	3.88187	4.68059
ENSMUSG00000025813	62.7522	28.4244	75.7865	102.734	133.316	164.456	55.6544	133.502	1.26229	0.000602043	0.00547993	Homer2	7	81250229	81357275	-	12621	protein_coding	homer scaffolding protein 2 [Source:MGI Symbol;Acc:MGI:1347354]	-	75	28	64	89	163	162	0.215855	0.0971519	0.259764	0.361799	0.450925	0.562621
ENSMUSG00000020363	254.356	194.91	273.542	502.129	681.3	550.216	240.936	577.882	1.26213	1.11395e-09	3.90838e-08	Gfpt2	11	49685005	49729440	+	5591	protein_coding	glutamine fructose-6-phosphate transaminase 2 [Source:MGI Symbol;Acc:MGI:1338883]	-	304	192	231	435	833	542	1.97505	1.50383	2.11649	3.99182	5.20195	4.24917
ENSMUSG00000042616	154.789	137.046	144.468	312.82	359.87	373.579	145.434	348.756	1.26185	3.62605e-10	1.3837e-08	Oscp1	4	125952358	125985988	+	5254	protein_coding	organic solute carrier partner 1 [Source:MGI Symbol;Acc:MGI:1916308]	-	185	135	122	271	440	368	1.27902	1.1252	1.1895	2.64637	2.92397	3.0701
ENSMUSG00000020399	78.6494	71.061	76.9706	170.839	231.462	141.107	75.5604	181.136	1.26137	5.86448e-06	9.48256e-05	Havcr2	11	46345762	46372082	+	2721	protein_coding	hepatitis A virus cellular receptor 2 [Source:MGI Symbol;Acc:MGI:2159682]	-	94	70	65	148	283	139	1.25486	1.12657	1.22371	2.79064	3.63135	2.23914
ENSMUSG00000037579	63.5889	48.7276	76.9706	191.617	131.68	129.94	63.0957	151.079	1.25969	3.38518e-05	0.00044824	Kcnh3	15	99122742	99140698	+	5756	protein_coding	potassium voltage-gated channel, subfamily H (eag-related), member 3 [Source:MGI Symbol;Acc:MGI:1341723]	-	76	48	65	166	161	128	0.47961	0.365181	0.578476	1.47965	0.976598	0.974729
ENSMUSG00000058755	16.7339	17.2577	23.6833	46.1728	61.3415	30.4548	19.225	45.9897	1.25833	0.00805979	0.0467351	Osm	11	4186420	4191026	+	2272	protein_coding	oncostatin M [Source:MGI Symbol;Acc:MGI:104749]	-	20	17	20	40	75	30	0.319754	0.327663	0.450936	0.90328	1.15256	0.578772
ENSMUSG00000028441	210.847	198.971	191.834	543.684	489.096	406.064	200.551	479.615	1.25791	1.05998e-10	4.45193e-09	1110017D15Rik	4	41505009	41517333	-	1421	protein_coding	RIKEN cDNA 1110017D15 gene [Source:MGI Symbol;Acc:MGI:1920971]	-	252	196	162	471	598	400	6.44171	6.04017	5.84002	17.0058	14.6932	12.3385
ENSMUSG00000004730	497.834	534.988	464.192	756.079	1593.24	1226.31	499.005	1191.88	1.25611	1.36449e-07	3.06803e-06	Adgre1	17	57665691	57790527	+	3238	protein_coding	adhesion G protein-coupled receptor E1 [Source:MGI Symbol;Acc:MGI:106912]	-	595	527	392	655	1948	1208	6.67475	7.12723	6.20158	10.3785	21.005	16.3525
ENSMUSG00000005547	594.054	197.956	363.538	750.307	897.222	1109.57	385.183	919.033	1.25457	3.95473e-05	0.000512477	Cyp2a5	7	26534730	26542973	+	2073	protein_coding	cytochrome P450, family 2, subfamily a, polypeptide 5 [Source:MGI Symbol;Acc:MGI:88597]	-	710	195	307	650	1097	1093	12.441	4.11929	7.58634	16.0874	18.4764	23.1108
ENSMUSG00000034792	123.831	115.728	112.496	210.086	358.234	271.048	117.351	279.789	1.2535	6.62556e-07	1.32339e-05	Gna15	10	81338140	81360059	-	2135	protein_coding	guanine nucleotide binding protein, alpha 15 [Source:MGI Symbol;Acc:MGI:95770]	-	148	114	95	182	438	267	2.51802	2.33827	2.27939	4.37365	7.16287	5.48161
ENSMUSG00000079017	479.427	566.458	368.275	843.807	1648.86	868.976	471.386	1120.55	1.24922	1.85226e-06	3.36736e-05	Ifi27l2a	12	103408426	103409939	-	463	protein_coding	interferon, alpha-inducible protein 27 like 2A [Source:MGI Symbol;Acc:MGI:1924183]	-	573	558	311	731	2016	856	44.954	52.7765	34.409	81.0041	152.027	81.0378
ENSMUSG00000023087	185.746	143.137	124.337	386.697	380.317	308.608	151.074	358.541	1.24689	4.0595e-08	1.01154e-06	Noct	3	51131868	51159065	+	10658	protein_coding	nocturnin [Source:MGI Symbol;Acc:MGI:109382]	-	222	141	105	335	465	304	0.75661	0.579336	0.504669	1.61265	1.52331	1.25024
ENSMUSG00000024268	26.7743	22.3335	26.0516	69.2591	40.0765	69.0308	25.0531	59.4555	1.24682	0.00325323	0.0227091	Celf4	18	25610689	25887214	-	8583	protein_coding	CUGBP, Elav-like family member 4 [Source:MGI Symbol;Acc:MGI:1932407]	-	32	22	22	60	49	68	0.135427	0.112246	0.131304	0.35866	0.199328	0.347268
ENSMUSG00000003665	51.0385	55.8337	79.3389	170.839	166.849	103.546	62.0704	147.078	1.24461	8.18852e-05	0.000974162	Has1	17	18063585	18075467	-	4518	protein_coding	hyaluronan synthase 1 [Source:MGI Symbol;Acc:MGI:106590]	-	61	55	67	148	204	102	0.490432	0.533094	0.759664	1.68068	1.5765	0.989575
ENSMUSG00000042216	90.3632	98.4703	112.496	221.629	236.369	255.82	100.443	237.94	1.24422	4.25739e-08	1.05198e-06	Sgsm1	5	113391086	113458652	-	7466	protein_coding	small G protein signaling modulator 1 [Source:MGI Symbol;Acc:MGI:107320]	-	108	97	95	192	289	252	0.525449	0.568946	0.651822	1.31942	1.35151	1.47947
ENSMUSG00000027555	102.077	50.7579	43.814	115.432	168.485	181.714	65.5496	155.21	1.24356	0.000526559	0.00489971	Car13	3	14706787	14728062	+	2299	protein_coding	carbonic anhydrase 13 [Source:MGI Symbol;Acc:MGI:1931322]	-	122	50	37	100	206	179	1.9276	0.952398	0.824434	2.23168	3.12852	3.41278
ENSMUSG00000032068	363.126	289.32	354.065	793.017	802.347	786.749	335.504	794.038	1.24288	1.00727e-13	7.13063e-12	Plet1	9	50405825	50416782	+	1947	protein_coding	placenta expressed transcript 1 [Source:MGI Symbol;Acc:MGI:1923759]	-	434	285	299	687	981	775	8.0969	6.41012	7.8668	18.1035	17.5919	17.4474
ENSMUSG00000030124	61.9155	81.2126	82.8914	136.21	306.708	91.3643	75.3398	178.094	1.24115	0.00161036	0.0126617	Lag3	6	124881324	124888668	-	2109	protein_coding	lymphocyte-activation gene 3 [Source:MGI Symbol;Acc:MGI:106588]	-	74	80	70	118	375	90	1.27453	1.66112	1.70026	2.87062	6.20819	1.87051
ENSMUSG00000034467	264.396	232.471	248.674	804.56	489.914	465.958	248.514	586.811	1.23957	1.29896e-07	2.93718e-06	Dynlrb2	8	117231713	117242654	+	556	protein_coding	dynein light chain roadblock-type 2 [Source:MGI Symbol;Acc:MGI:1922715]	-	316	229	210	697	599	459	20.6446	18.0363	19.3481	64.3174	37.6151	36.1853
ENSMUSG00000020656	128.851	57.864	80.5231	163.913	174.21	292.366	89.0794	210.163	1.23834	0.000271591	0.00279028	Grhl1	12	24622282	24667390	+	5539	protein_coding	grainyhead like transcription factor 1 [Source:MGI Symbol;Acc:MGI:2182540]	CP2	154	57	68	142	213	288	1.00991	0.450641	0.628884	1.31531	1.34264	2.27906
ENSMUSG00000030351	886.061	834.459	736.55	1619.51	2173.94	1999.86	819.023	1931.11	1.23745	9.72249e-14	6.93169e-12	Tspan11	6	127864552	127930940	+	5326	protein_coding	tetraspanin 11 [Source:MGI Symbol;Acc:MGI:1915748]	-	1059	822	622	1403	2658	1970	7.22254	6.75862	5.9825	13.5153	17.4247	16.2129
ENSMUSG00000020185	45.1816	32.485	33.1566	70.4135	110.415	80.1976	36.9411	87.0086	1.23593	0.000615566	0.00558526	E2f7	10	110581300	110623245	+	9009	protein_coding	E2F transcription factor 7 [Source:MGI Symbol;Acc:MGI:1289147]	E2F	54	32	28	61	135	79	0.217727	0.155547	0.159212	0.347395	0.5232	0.384366
ENSMUSG00000032577	476.08	458.851	513.927	985.789	1298.8	1126.83	482.953	1137.14	1.23546	1.19597e-13	8.34843e-12	Mapkapk3	9	107132126	107167076	-	5542	protein_coding	mitogen-activated protein kinase-activated protein kinase 3 [Source:MGI Symbol;Acc:MGI:2143163]	-	569	452	434	854	1588	1110	3.72942	3.57157	4.01159	7.9061	10.0045	8.77912
ENSMUSG00000027377	292.007	142.122	189.466	298.969	507.908	660.869	207.865	489.248	1.23492	6.55567e-05	0.000798397	Mall	2	127546306	127571852	-	2006	protein_coding	mal, T cell differentiation protein-like [Source:MGI Symbol;Acc:MGI:2385152]	-	349	140	160	259	621	651	6.3196	3.05622	4.08585	6.62429	10.8086	14.2248
ENSMUSG00000009378	136.381	75.1216	151.573	275.882	313.251	264.957	121.025	284.697	1.23412	5.07067e-06	8.36786e-05	Slc16a12	19	34645803	34724689	-	4170	protein_coding	solute carrier family 16 (monocarboxylic acid transporters), member 12 [Source:MGI Symbol;Acc:MGI:2147716]	-	163	74	128	239	383	261	1.41986	0.777111	1.57241	2.94058	3.20681	2.74346
ENSMUSG00000046971	138.892	46.6972	94.7331	138.518	210.197	310.639	93.4406	219.785	1.23397	0.00121253	0.00998846	Pla2g4f	2	120130438	120144646	-	3203	protein_coding	phospholipase A2, group IVF [Source:MGI Symbol;Acc:MGI:2685493]	-	166	46	80	120	257	306	1.88255	0.628909	1.27946	1.92218	2.80148	4.18754
ENSMUSG00000020175	154.789	104.561	190.65	428.252	303.436	325.866	150	352.518	1.23273	1.68694e-06	3.09489e-05	Rab36	10	74872890	74890580	+	6179	protein_coding	RAB36, member RAS oncogene family [Source:MGI Symbol;Acc:MGI:1924127]	-	185	103	161	371	371	321	1.08755	0.729972	1.33475	3.08054	2.09636	2.2771
ENSMUSG00000069792	78.6494	45.6821	48.5507	192.771	96.5106	116.743	57.6274	135.342	1.23178	0.000667387	0.00595446	Wfdc17	11	83594817	83597094	+	533	protein_coding	WAP four-disulfide core domain 17 [Source:MGI Symbol;Acc:MGI:3649773]	-	94	45	41	167	118	115	6.40613	3.6972	3.94049	16.0753	7.72975	9.45726
ENSMUSG00000040537	104.587	86.2884	85.2598	238.944	184.025	225.365	92.045	216.111	1.23136	5.40752e-07	1.10208e-05	Adam22	5	8122352	8418160	-	14348	protein_coding	a disintegrin and metallopeptidase domain 22 [Source:MGI Symbol;Acc:MGI:1340046]	-	125	85	72	207	225	222	0.316456	0.259427	0.25706	0.740201	0.547522	0.678198
ENSMUSG00000089997	18.4073	14.2122	34.3407	62.3332	49.0732	45.6822	22.3201	52.3629	1.2302	0.00735227	0.0436134	1810020O05Rik	6	87652572	87699783	-	3681	protein_coding	Riken cDNA 1810020O05 gene [Source:MGI Symbol;Acc:MGI:3586838]	-	22	14	29	54	60	45	0.217096	0.166552	0.403576	0.75266	0.56911	0.535848
ENSMUSG00000074604	130.525	126.895	137.363	416.709	233.098	276.123	131.594	308.643	1.22985	1.77799e-06	3.24477e-05	Mgst2	3	51567781	51590098	+	3703	protein_coding	microsomal glutathione S-transferase 2 [Source:MGI Symbol;Acc:MGI:2448481]	-	156	125	116	361	285	272	1.53026	1.47824	1.60471	5.00178	2.68721	3.21966
ENSMUSG00000031647	285.313	186.789	206.044	365.919	468.649	754.263	226.049	529.611	1.2283	8.08635e-06	0.000126367	Mfap3l	8	61085861	61129763	+	6837	protein_coding	microfibrillar-associated protein 3-like [Source:MGI Symbol;Acc:MGI:1918556]	-	341	184	174	317	573	743	1.81169	1.17853	1.3037	2.37884	2.92617	4.76341
ENSMUSG00000098132	74.4659	46.6972	58.024	139.673	123.501	156.335	59.7291	139.836	1.22723	3.70267e-05	0.000486741	Rassf10	7	112553169	112556664	+	3496	protein_coding	Ras association (RalGDS/AF-6) domain family (N-terminal) member 10 [Source:MGI Symbol;Acc:MGI:1925998]	-	89	46	49	121	151	154	0.924727	0.576201	0.717989	1.77576	1.50805	1.93083
ENSMUSG00000033684	3271.48	3797.7	3537.1	6224.09	11656.5	6939.63	3535.43	8273.41	1.2266	1.41674e-08	3.93662e-07	Qsox1	1	155651775	155688635	-	8291	protein_coding	quiescin Q6 sulfhydryl oxidase 1 [Source:MGI Symbol;Acc:MGI:1330818]	-	3910	3741	2987	5392	14252	6836	17.1303	19.7591	18.4553	33.3667	60.0177	36.1401
ENSMUSG00000078776	44.3449	62.9398	82.8914	195.08	119.411	129.94	63.392	148.144	1.22463	0.000182648	0.00198652	9530053A07Rik	7	27828891	27864236	+	11843	protein_coding	RIKEN cDNA 9530053A07 gene [Source:MGI Symbol;Acc:MGI:2442118]	-	53	62	70	169	146	128	0.162558	0.229254	0.302782	0.732143	0.430429	0.473743
ENSMUSG00000025888	98.7301	77.152	80.5231	193.926	223.283	181.714	85.4684	199.641	1.22394	8.64483e-07	1.68637e-05	Casp1	9	5298508	5307290	+	3136	protein_coding	caspase 1 [Source:MGI Symbol;Acc:MGI:96544]	-	118	76	68	168	273	179	1.36679	1.06127	1.11077	2.74855	3.03947	2.50191
ENSMUSG00000029304	435.082	418.245	687.999	1305.53	955.292	1339	513.775	1199.94	1.22375	4.10946e-08	1.02018e-06	Spp1	5	104582984	104588916	+	1648	protein_coding	secreted phosphoprotein 1 [Source:MGI Symbol;Acc:MGI:98389]	-	520	412	581	1131	1168	1319	11.4615	10.9478	18.0598	35.2108	24.7455	35.0818
ENSMUSG00000075302	97.0567	110.652	104.206	323.209	175.846	229.426	103.972	242.827	1.22374	7.3148e-06	0.00011548	Erich2	2	70339163	70371228	+	2948	protein_coding	glutamate rich 2 [Source:MGI Symbol;Acc:MGI:1913998]	-	116	109	88	280	215	226	1.42931	1.61915	1.52914	4.87305	2.54637	3.36028
ENSMUSG00000023905	244.315	291.35	356.433	874.974	776.992	429.412	297.366	693.793	1.22226	2.51249e-06	4.46847e-05	Tnfrsf12a	17	23894419	23896442	-	1932	protein_coding	tumor necrosis factor receptor superfamily, member 12a [Source:MGI Symbol;Acc:MGI:1351484]	-	292	287	301	758	950	423	5.48998	6.50522	7.98091	20.1295	17.1683	9.59683
ENSMUSG00000074591	18.4073	22.3335	15.3941	40.4012	49.8911	40.6064	18.7116	43.6329	1.22148	0.00737728	0.0437009	Ankub1	3	57564814	57600220	-	4231	protein_coding	ankyrin repeat and ubiquitin domain containing 1 [Source:MGI Symbol;Acc:MGI:2685256]	-	22	22	13	35	61	40	0.188875	0.227702	0.157396	0.42442	0.503382	0.414392
ENSMUSG00000071324	72.7925	51.773	86.4439	177.765	170.12	144.153	70.3365	164.013	1.22146	1.46861e-05	0.000216181	Armc2	10	41790986	41894438	-	7188	protein_coding	armadillo repeat containing 2 [Source:MGI Symbol;Acc:MGI:1916449]	-	87	51	73	154	208	142	0.439649	0.310706	0.520245	1.09922	1.01034	0.865915
ENSMUSG00000033282	167.339	169.531	144.468	331.29	356.599	434.488	160.446	374.125	1.22143	4.23153e-09	1.3123e-07	Rpgrip1l	8	91943658	92039890	-	14688	protein_coding	Rpgrip1-like [Source:MGI Symbol;Acc:MGI:1920563]	-	200	167	122	287	436	428	0.494609	0.497899	0.425491	1.00251	1.03642	1.27725
ENSMUSG00000078552	75.3026	77.152	117.232	309.358	161.124	158.365	89.8956	209.615	1.22142	0.000167656	0.00184146	Dcdc2b	4	129502124	129508050	-	1371	protein_coding	doublecortin domain containing 2b [Source:MGI Symbol;Acc:MGI:2686212]	-	90	76	99	268	197	156	2.38451	2.42752	3.69906	10.0292	5.01695	4.98749
ENSMUSG00000056832	102.077	72.0762	82.8914	211.24	171.756	216.229	85.6815	199.742	1.22108	2.21103e-06	3.96559e-05	Ttc26	6	38358404	38404582	+	4673	protein_coding	tetratricopeptide repeat domain 26 [Source:MGI Symbol;Acc:MGI:2444853]	-	122	71	70	183	210	213	0.948329	0.665349	0.767353	2.00921	1.56904	1.99792
ENSMUSG00000108417	36.8146	52.7882	47.3665	113.123	119.411	86.2885	45.6564	106.274	1.2189	0.000154418	0.00171107	Gm30928	7	125947348	125950791	-	807	lncRNA	predicted gene, 30928 [Source:MGI Symbol;Acc:MGI:5590087]	-	44	52	40	98	146	85	1.9805	2.82174	2.5391	6.2305	6.3167	4.61679
ENSMUSG00000029727	73.6292	34.5154	36.7091	87.7283	115.322	134.001	48.2846	112.35	1.21837	0.00113719	0.00943372	Cyp3a13	5	137891194	137919881	-	2956	protein_coding	cytochrome P450, family 3, subfamily a, polypeptide 13 [Source:MGI Symbol;Acc:MGI:88610]	-	88	34	31	76	141	132	1.08137	0.503688	0.537218	1.31911	1.66543	1.95733
ENSMUSG00000097339	34.3045	19.288	35.5249	106.197	44.1659	56.8489	29.7058	69.0707	1.21733	0.00766324	0.0450221	Gm26671	3	57520118	57533245	-	1609	lncRNA	predicted gene, 26671 [Source:MGI Symbol;Acc:MGI:5477165]	-	41	19	30	92	54	56	0.925599	0.517112	0.955121	2.93361	1.17179	1.52555
ENSMUSG00000046240	25.9376	17.2577	63.9448	87.7283	76.0635	85.2734	35.7134	83.0217	1.21702	0.00626566	0.0385879	Hepacam	9	37278647	37297871	+	3347	protein_coding	hepatocyte cell adhesion molecule [Source:MGI Symbol;Acc:MGI:1920177]	-	31	17	54	76	93	84	0.336435	0.222423	0.826478	1.16501	0.970148	1.10006
ENSMUSG00000001249	220.888	184.759	214.334	540.221	478.464	419.261	206.66	479.315	1.21372	4.04602e-10	1.54103e-08	Hpn	7	30798150	30814715	-	4101	protein_coding	hepsin [Source:MGI Symbol;Acc:MGI:1196620]	-	264	182	181	468	585	413	2.33835	1.94343	2.2609	5.855	4.98054	4.41423
ENSMUSG00000037279	45.1816	24.3638	39.0774	96.9628	77.6992	77.1521	36.2076	83.9381	1.21303	0.000962856	0.00815639	Ovol2	2	144147095	144174066	-	2113	protein_coding	ovo like zinc finger 2 [Source:MGI Symbol;Acc:MGI:1338039]	zf-C2H2	54	24	33	84	95	76	0.928302	0.497392	0.800032	2.03963	1.56977	1.57655
ENSMUSG00000031847	35.9779	39.5911	74.6023	101.58	123.501	122.834	50.0571	115.972	1.21213	0.000417908	0.00403293	1700030J22Rik	8	117696333	117705698	-	2996	protein_coding	RIKEN cDNA 1700030J22 gene [Source:MGI Symbol;Acc:MGI:1916778]	-	43	39	63	88	151	121	0.521341	0.570046	1.07719	1.50699	1.75973	1.77027
ENSMUSG00000027375	394.084	256.835	376.564	549.456	990.461	837.506	342.494	792.474	1.21028	6.81291e-07	1.35541e-05	Mal	2	127475146	127498615	-	2778	protein_coding	myelin and lymphocyte protein, T cell differentiation protein [Source:MGI Symbol;Acc:MGI:892970]	-	471	253	318	476	1211	825	6.15862	3.98819	5.86392	8.79114	15.2203	13.0172
ENSMUSG00000013523	81.9962	71.061	46.1824	174.302	127.59	158.365	66.4132	153.419	1.20794	7.01001e-05	0.000847547	Bcas1	2	170188911	170269765	-	3775	protein_coding	brain enriched myelin associated protein 1 [Source:MGI Symbol;Acc:MGI:1924210]	-	98	70	39	151	156	156	0.942984	0.812023	0.529226	2.05225	1.44284	1.81135
ENSMUSG00000021789	48995.2	42142.2	52182.5	83495.4	148321	99001.4	47773.3	110273	1.2068	2.70702e-09	8.73307e-08	Sftpa1	14	40853739	40858409	+	2860	protein_coding	surfactant associated protein A1 [Source:MGI Symbol;Acc:MGI:109518]	-	58558	41513	44067	72333	181347	97523	743.73	635.631	789.297	1297.6	2213.88	1494.64
ENSMUSG00000048330	19.244	38.576	39.0774	65.7962	69.5204	88.3189	32.2991	74.5451	1.20662	0.00216112	0.0161612	Ric3	7	108633519	108682538	-	8561	protein_coding	RIC3 acetylcholine receptor chaperone [Source:MGI Symbol;Acc:MGI:2443887]	-	23	38	33	57	85	87	0.0975884	0.194378	0.197462	0.341603	0.346661	0.44544
ENSMUSG00000026893	124.668	67.0004	85.2598	188.154	252.727	197.956	92.3093	212.946	1.20594	2.55345e-05	0.000353531	Gca	2	62494629	62524453	+	3409	protein_coding	grancalcin [Source:MGI Symbol;Acc:MGI:1918521]	-	149	66	72	163	309	195	1.58765	0.847821	1.08193	2.45319	3.16477	2.50728
ENSMUSG00000032786	3438.82	2602.86	2877.52	7231.81	7221.12	6078.77	2973.07	6843.9	1.20287	1.34257e-14	1.08456e-12	Alas1	9	106110654	106125853	-	6174	protein_coding	aminolevulinic acid synthase 1 [Source:MGI Symbol;Acc:MGI:87989]	-	4110	2564	2430	6265	8829	5988	24.1808	18.1861	20.162	52.0625	49.9293	42.5118
ENSMUSG00000020155	87.8531	60.9094	94.7331	195.08	194.657	169.532	81.1652	186.423	1.19965	5.47115e-06	8.95499e-05	Kcnmb1	11	33913013	33923641	+	4191	protein_coding	potassium large conductance calcium-activated channel, subfamily M, beta member 1 [Source:MGI Symbol;Acc:MGI:1334203]	-	105	60	80	169	238	167	0.910053	0.626933	0.977835	2.0689	1.98276	1.7466
ENSMUSG00000083899	66.099	70.0459	56.8398	126.975	175.846	140.092	64.3282	147.638	1.19854	1.88243e-05	0.000270274	Gm12346	11	77184270	77186724	+	2255	transcribed_processed_pseudogene	predicted gene 12346 [Source:MGI Symbol;Acc:MGI:3649810]	-	79	69	48	110	215	138	1.27255	1.33995	1.0904	2.50275	3.32891	2.68242
ENSMUSG00000003585	199.134	136.031	175.256	289.734	491.55	389.821	170.14	390.368	1.19811	1.50303e-06	2.7933e-05	Sec14l2	11	4047039	4073415	-	3505	protein_coding	SEC14-like lipid binding 2 [Source:MGI Symbol;Acc:MGI:1915065]	-	238	134	148	251	601	384	2.46652	1.67419	2.16305	3.67415	5.98683	4.80217
ENSMUSG00000059562	56.8953	54.8185	75.7865	144.29	111.233	174.607	62.5001	143.377	1.19788	6.73779e-05	0.000816939	Ccdc154	17	25381435	25390887	+	2635	protein_coding	coiled-coil domain containing 154 [Source:MGI Symbol;Acc:MGI:2685163]	-	68	54	64	125	136	172	0.937396	0.89743	1.24421	2.43389	1.80206	2.86116
ENSMUSG00000005470	50.2018	47.7124	65.129	88.8826	182.389	102.531	54.3477	124.601	1.19702	0.000628002	0.00567752	Asf1b	8	84682136	84696826	+	2338	protein_coding	anti-silencing function 1B histone chaperone [Source:MGI Symbol;Acc:MGI:1914179]	-	60	47	55	77	223	101	0.932184	0.88032	1.20507	1.68973	3.33021	1.89353
ENSMUSG00000019942	71.1192	74.1065	78.1548	166.222	230.644	114.713	74.4601	170.526	1.19545	9.15486e-05	0.00107256	Cdk1	10	69170976	69188768	-	4934	protein_coding	cyclin-dependent kinase 1 [Source:MGI Symbol;Acc:MGI:88351]	-	85	73	66	144	282	113	0.62577	0.647904	0.685232	1.49739	1.99554	1.00386
ENSMUSG00000026578	376.513	272.062	434.588	823.03	857.963	797.915	361.054	826.303	1.19445	1.06173e-09	3.73825e-08	Ccdc181	1	164103154	164115416	+	1909	protein_coding	coiled-coil domain containing 181 [Source:MGI Symbol;Acc:MGI:1922145]	-	450	268	367	713	1049	786	8.56252	6.14775	9.84812	19.1626	19.1858	18.0473
ENSMUSG00000047415	66.099	65.9852	76.9706	140.827	248.638	88.3189	69.6849	159.261	1.19248	0.000996342	0.00840805	Gpr68	12	100842941	100874457	-	7159	protein_coding	G protein-coupled receptor 68 [Source:MGI Symbol;Acc:MGI:2441763]	-	79	65	65	122	304	87	0.400839	0.397602	0.465108	0.874336	1.48263	0.532674
ENSMUSG00000025610	38.488	34.5154	42.6299	90.0369	107.143	67.0005	38.5444	88.0602	1.19197	0.000611483	0.00555576	Map3k7cl	16	87350218	87392224	+	1652	protein_coding	Map3k7 C-terminal like [Source:MGI Symbol;Acc:MGI:2446584]	-	46	34	36	78	131	66	1.01145	0.901273	1.11631	2.42245	2.76867	1.75117
ENSMUSG00000028256	137.218	111.667	137.363	427.098	225.737	229.426	128.749	294.087	1.19168	2.94355e-05	0.000397647	Odf2l	3	144824349	144859676	+	11140	protein_coding	outer dense fiber of sperm tails 2-like [Source:MGI Symbol;Acc:MGI:1098600]	-	164	110	116	370	276	226	0.534754	0.432409	0.533416	1.70407	0.865037	0.889238
ENSMUSG00000072676	847.573	820.247	1932.55	2439.08	3034.36	2750.07	1200.12	2741.17	1.19161	1.36458e-05	0.000202055	Tmem254	14	25923724	25928096	-	2569	protein_coding	transmembrane protein 254 [Source:MGI Symbol;Acc:MGI:1196450]	-	1013	808	1632	2113	3710	2709	14.3232	13.7732	32.5424	42.1994	50.422	46.221
ENSMUSG00000031494	138.892	151.258	246.306	352.067	555.345	317.745	178.819	408.386	1.19144	2.19006e-05	0.000308116	Cd209a	8	3793397	3798984	-	1583	protein_coding	CD209a antigen [Source:MGI Symbol;Acc:MGI:2157942]	-	166	149	208	305	679	313	3.8091	4.12185	6.73094	9.88529	14.9761	8.66679
ENSMUSG00000042873	29.2844	34.5154	22.4991	78.4937	59.7057	58.8792	28.7663	65.6929	1.19136	0.00230694	0.017048	Lhfpl4	6	113145051	113172345	-	5813	protein_coding	lipoma HMGIC fusion partner-like protein 4 [Source:MGI Symbol;Acc:MGI:3057108]	-	35	34	19	68	73	58	0.218707	0.256133	0.167435	0.600177	0.438463	0.437343
ENSMUSG00000027296	153.952	75.1216	114.864	282.808	242.094	258.866	114.646	261.256	1.18828	1.54643e-05	0.000225975	Itpka	2	119572818	119581744	+	1818	protein_coding	inositol 1,4,5-trisphosphate 3-kinase A [Source:MGI Symbol;Acc:MGI:1333822]	-	184	74	97	245	296	255	3.67637	1.78248	2.7332	6.91422	5.68471	6.1481
ENSMUSG00000099553	28.4477	20.3031	28.4199	63.4876	53.1626	58.8792	25.7236	58.5098	1.18559	0.00295858	0.0210409	Gm29538	1	88371691	88390342	-	483	lncRNA	predicted gene 29538 [Source:MGI Symbol;Acc:MGI:5580244]	-	34	20	24	55	65	58	2.55698	1.8133	2.54541	5.84233	4.69869	5.26351
ENSMUSG00000028139	79.4861	56.8488	62.7607	238.944	112.05	100.501	66.3652	150.498	1.18125	0.00128484	0.0104806	Riiad1	3	94372290	94387648	-	813	protein_coding	regulatory subunit of type II PKA R-subunit (RIIa) domain containing 1 [Source:MGI Symbol;Acc:MGI:1913603]	-	95	56	53	207	137	99	4.24451	3.01637	3.33948	13.0632	5.88357	5.33752
ENSMUSG00000022758	109.607	136.031	118.416	316.283	237.187	272.063	121.352	275.178	1.18117	2.12211e-07	4.62114e-06	P2rx6	16	17379749	17395664	+	3995	protein_coding	purinergic receptor P2X, ligand-gated ion channel, 6 [Source:MGI Symbol;Acc:MGI:1337113]	-	131	134	100	274	290	268	1.1911	1.46884	1.28226	3.51888	2.5345	2.94044
ENSMUSG00000084960	150.605	110.652	124.337	322.055	206.925	345.154	128.532	291.378	1.18077	5.96712e-06	9.62522e-05	B430010I23Rik	8	41470505	41477253	+	3270	lncRNA	RIKEN cDNA B430010I23 gene [Source:MGI Symbol;Acc:MGI:1926099]	-	180	109	105	279	253	340	1.99949	1.45971	1.64488	4.37751	2.70137	4.55749
ENSMUSG00000071713	498.671	501.488	524.584	769.931	1639.86	1046.63	508.248	1152.14	1.18071	9.78122e-07	1.89204e-05	Csf2rb	15	78209952	78238047	+	7277	protein_coding	colony stimulating factor 2 receptor, beta, low-affinity (granulocyte-macrophage) [Source:MGI Symbol;Acc:MGI:1339759]	-	596	494	443	667	2005	1031	2.97501	2.97277	3.11849	4.70267	9.61995	6.21013
ENSMUSG00000008136	98.7301	48.7276	156.31	219.321	223.283	245.669	101.256	229.424	1.18001	0.000493635	0.00463642	Fhl2	1	43162234	43236144	-	1897	protein_coding	four and a half LIM domains 2 [Source:MGI Symbol;Acc:MGI:1338762]	-	118	48	132	190	273	242	2.25949	1.10805	3.56451	5.13874	5.02465	5.59169
ENSMUSG00000028128	541.342	480.169	428.667	1053.89	1141.77	1084.19	483.393	1093.28	1.1774	1.40782e-13	9.56074e-12	F3	3	121517186	121528697	+	2527	protein_coding	coagulation factor III [Source:MGI Symbol;Acc:MGI:88381]	-	647	473	362	913	1396	1068	9.30024	8.19678	7.33832	18.5369	19.2882	18.5251
ENSMUSG00000027452	1019.93	783.702	939.042	1949.64	2219.74	2030.32	914.225	2066.57	1.17662	4.97405e-14	3.69074e-12	Acss1	2	150460025	150510420	-	4128	protein_coding	acyl-CoA synthetase short-chain family member 1 [Source:MGI Symbol;Acc:MGI:1915988]	-	1219	772	793	1689	2714	2000	10.7265	8.18964	9.84071	20.9923	22.9552	21.2366
ENSMUSG00000025161	283.64	272.062	251.043	518.289	656.763	644.626	268.915	606.56	1.1735	1.03071e-10	4.34723e-09	Slc16a3	11	120839306	120851694	+	5318	protein_coding	solute carrier family 16 (monocarboxylic acid transporters), member 3 [Source:MGI Symbol;Acc:MGI:1933438]	-	339	268	212	449	803	635	2.31551	2.20685	2.04212	4.3318	5.27203	5.23384
ENSMUSG00000022504	486.957	603.004	549.452	739.919	1908.95	1047.64	546.471	1232.17	1.17299	2.35886e-05	0.000329321	Ciita	16	10297923	10346282	+	9535	protein_coding	class II transactivator [Source:MGI Symbol;Acc:MGI:108445]	-	582	594	464	641	2334	1032	2.21716	2.72805	2.49282	3.44912	8.54655	4.7441
ENSMUSG00000033998	174.033	105.576	124.337	270.111	350.056	290.336	134.649	303.501	1.1725	2.33964e-06	4.18381e-05	Kcnk1	8	126721909	126757424	+	2235	protein_coding	potassium channel, subfamily K, member 1 [Source:MGI Symbol;Acc:MGI:109322]	-	208	104	105	234	428	286	3.3805	2.03771	2.40661	5.37167	6.68616	5.60897
ENSMUSG00000073413	35.1412	27.4093	52.1032	139.673	63.7952	54.8186	38.2179	86.0955	1.17169	0.00777321	0.0454549	Ly6g6d	17	35290419	35297041	-	1172	protein_coding	lymphocyte antigen 6 complex, locus G6D [Source:MGI Symbol;Acc:MGI:2148931]	-	42	27	44	121	78	54	1.30172	1.00884	1.92317	5.29698	2.32369	2.01958
ENSMUSG00000021182	728.762	555.291	769.706	1452.13	1585.06	1588.72	684.586	1541.97	1.17147	3.08331e-12	1.72064e-10	Ccdc88c	12	100877782	100995315	-	11386	protein_coding	coiled-coil domain containing 88C [Source:MGI Symbol;Acc:MGI:1915589]	-	871	547	650	1258	1938	1565	2.7787	2.10379	2.92439	5.66866	5.94283	6.02473
ENSMUSG00000091575	60.2421	27.4093	49.7349	111.969	108.779	88.3189	45.7954	103.022	1.16968	0.00107885	0.00901318	2010016I18Rik	3	106389298	106393229	-	3697	lncRNA	RIKEN cDNA 2010016I18 gene [Source:MGI Symbol;Acc:MGI:1916456]	-	72	27	42	97	133	87	0.707421	0.319817	0.58196	1.34615	1.25607	1.03149
ENSMUSG00000036887	1075.99	1394.83	1040.88	2189.74	3710.75	1996.82	1170.57	2632.44	1.16919	3.96759e-07	8.34068e-06	C1qa	4	136623228	136626114	-	1040	protein_coding	complement component 1, q subcomponent, alpha polypeptide [Source:MGI Symbol;Acc:MGI:88223]	-	1286	1374	879	1897	4537	1967	44.9162	57.855	43.2961	93.5847	152.316	82.9021
ENSMUSG00000047246	36.8146	32.485	36.7091	86.5739	70.3383	81.2128	35.3362	79.375	1.16754	0.000678374	0.00603756	H2bc6	13	23767653	23805107	-	4446	protein_coding	H2B clustered histone 6 [Source:MGI Symbol;Acc:MGI:2448380]	-	44	32	31	75	86	80	0.359483	0.315187	0.357179	0.865491	0.675367	0.788706
ENSMUSG00000029660	25.1009	19.288	42.6299	79.648	67.0667	48.7277	29.0062	65.1475	1.16735	0.00600462	0.0373708	Tex26	5	149363125	149394444	+	2065	protein_coding	testis expressed 26 [Source:MGI Symbol;Acc:MGI:1923110]	-	30	19	36	69	82	48	0.527711	0.402922	0.89305	1.71435	1.38645	1.01886
ENSMUSG00000036896	789.841	920.748	712.866	1551.4	2434.03	1449.65	807.818	1811.69	1.16524	4.12731e-08	1.02335e-06	C1qc	4	136617115	136620376	-	1931	protein_coding	complement component 1, q subcomponent, C chain [Source:MGI Symbol;Acc:MGI:88225]	-	944	907	602	1344	2976	1428	17.7576	20.569	15.9701	35.7098	53.8098	32.4146
ENSMUSG00000029772	1229.11	1083.17	1045.62	2013.13	3291.99	2225.23	1119.3	2510.12	1.16516	3.34079e-09	1.05734e-07	Ahcyl2	6	29768010	29912309	+	18255	protein_coding	S-adenosylhomocysteine hydrolase-like 2 [Source:MGI Symbol;Acc:MGI:1921590]	-	1469	1067	883	1744	4025	2192	2.92304	2.55959	2.47783	4.90157	7.6983	5.26324
ENSMUSG00000031698	115.464	94.4096	158.678	233.172	226.555	366.473	122.851	275.4	1.16462	3.08671e-05	0.000413363	Mylk3	8	86050932	86112974	-	4283	protein_coding	myosin light chain kinase 3 [Source:MGI Symbol;Acc:MGI:2443063]	-	138	93	134	202	277	361	1.17038	0.950872	1.60269	2.41977	2.2581	3.69448
ENSMUSG00000079019	51.8751	40.6063	46.1824	169.685	76.8814	63.955	46.2213	103.507	1.1631	0.00445521	0.0293894	Insl3	8	72141858	72143219	+	623	protein_coding	insulin-like 3 [Source:MGI Symbol;Acc:MGI:108427]	-	62	40	39	147	94	63	3.61492	2.81164	3.20678	12.106	5.26806	4.43248
ENSMUSG00000025481	47.6917	47.7124	66.3131	124.666	118.594	118.774	53.9057	120.678	1.16265	7.34369e-05	0.000884155	Urah	7	140414931	140417879	+	1427	protein_coding	urate (5-hydroxyiso-) hydrolase [Source:MGI Symbol;Acc:MGI:1916142]	-	57	47	56	108	145	117	1.45093	1.44232	2.01028	3.88303	3.54776	3.59382
ENSMUSG00000018500	193.277	198.971	197.755	420.172	534.898	365.457	196.668	440.176	1.16232	2.18027e-08	5.87091e-07	Adora2b	11	62139810	62157279	+	1845	protein_coding	adenosine A2b receptor [Source:MGI Symbol;Acc:MGI:99403]	-	231	196	167	364	654	360	4.5479	4.65208	4.63675	10.1222	12.3763	8.55265
ENSMUSG00000042510	1003.2	867.96	832.467	1784.58	2564.89	1697.35	901.208	2015.61	1.16128	8.9054e-10	3.16331e-08	AA986860	1	130659713	130672359	+	3640	protein_coding	expressed sequence AA986860 [Source:MGI Symbol;Acc:MGI:2138143]	-	1199	855	703	1546	3136	1672	11.965	10.2861	9.89343	21.7911	30.0805	20.134
ENSMUSG00000024989	43.5082	38.576	28.4199	73.8764	125.137	47.7125	36.8347	82.2419	1.15881	0.00627193	0.0386042	Cep55	19	38043459	38062871	+	2905	protein_coding	centrosomal protein 55 [Source:MGI Symbol;Acc:MGI:1921357]	-	52	38	24	64	153	47	0.650208	0.572829	0.423212	1.13033	1.83889	0.709164
ENSMUSG00000016496	214.194	255.82	179.993	310.512	839.97	300.487	216.669	483.656	1.15849	0.000705693	0.00623362	Cd274	19	29344855	29365495	+	3622	protein_coding	CD274 antigen [Source:MGI Symbol;Acc:MGI:1926446]	-	256	252	152	269	1027	296	2.56736	3.04677	2.14975	3.81043	9.89994	3.5821
ENSMUSG00000021234	83.6696	67.0004	97.1014	202.006	179.117	171.562	82.5905	184.228	1.15745	6.34076e-06	0.000101787	Fam161b	12	84392083	84408607	-	4656	protein_coding	family with sequence similarity 161, member B [Source:MGI Symbol;Acc:MGI:2443027]	-	100	66	82	175	219	169	0.780157	0.620752	0.902182	1.92839	1.64226	1.59099
ENSMUSG00000093587	42.6715	25.3789	50.919	87.7283	101.418	76.137	39.6565	88.4277	1.15694	0.00141119	0.0113587	Gm20554	13	72774332	72776758	-	2427	lncRNA	predicted gene, 20554 [Source:MGI Symbol;Acc:MGI:5295661]	-	51	25	43	76	124	75	0.7633	0.451084	0.907594	1.60662	1.78387	1.35452
ENSMUSG00000073856	45.1816	34.5154	43.814	109.66	85.8781	79.1824	41.1703	91.5736	1.15333	0.000598485	0.00545003	Iqck	7	118454975	118571875	+	6423	protein_coding	IQ motif containing K [Source:MGI Symbol;Acc:MGI:3612188]	-	54	34	37	95	105	78	0.305387	0.231808	0.295092	0.758851	0.570771	0.532294
ENSMUSG00000110218	58.5687	56.8488	75.7865	199.697	92.4212	132.986	63.7347	141.701	1.1527	0.000658209	0.00588423	Tincr	17	56858414	56861387	-	1269	protein_coding	TINCR ubiquitin domain containing [Source:MGI Symbol;Acc:MGI:5012404]	-	70	56	64	173	113	131	2.00369	1.93247	2.58352	6.99448	3.10905	4.52485
ENSMUSG00000026009	71.9558	77.152	42.6299	103.889	223.283	98.4705	63.9126	141.881	1.15051	0.00253056	0.0184086	Icos	1	61017086	61039479	+	3430	protein_coding	inducible T cell co-stimulator [Source:MGI Symbol;Acc:MGI:1858745]	-	86	76	36	90	273	97	0.91075	0.970302	0.537652	1.34623	2.77894	1.23957
ENSMUSG00000028572	179.053	122.834	172.888	323.209	408.943	320.79	158.258	350.981	1.14911	4.5737e-07	9.47565e-06	Hook1	4	95855477	95913650	+	8318	protein_coding	hook microtubule tethering protein 1 [Source:MGI Symbol;Acc:MGI:1925213]	-	214	121	146	280	500	316	0.934523	0.637021	0.89914	1.72707	2.09875	1.66519
ENSMUSG00000028158	41.8348	43.6518	58.024	94.6542	91.6033	131.971	47.8369	106.076	1.1489	0.000405237	0.00392958	Mttp	3	137795615	137850729	-	6206	protein_coding	microsomal triglyceride transfer protein [Source:MGI Symbol;Acc:MGI:106926]	-	50	43	49	82	112	130	0.292653	0.30342	0.404462	0.677911	0.630111	0.918177
ENSMUSG00000070780	368.983	263.941	258.148	768.777	621.594	583.717	297.024	658.029	1.14757	3.43557e-08	8.76793e-07	Rbm47	5	66173892	66330461	-	7163	protein_coding	RNA binding motif protein 47 [Source:MGI Symbol;Acc:MGI:2384294]	-	441	260	218	666	760	575	2.23634	1.58952	1.55903	4.77035	3.7045	3.51858
ENSMUSG00000001128	503.691	530.927	614.581	1028.5	1618.6	993.841	549.733	1213.65	1.14254	6.30166e-08	1.49582e-06	Cfp	X	20791693	20797794	-	1736	protein_coding	complement factor properdin [Source:MGI Symbol;Acc:MGI:97545]	-	602	523	519	891	1979	979	12.5963	13.1929	15.3148	26.3329	39.8022	24.7188
ENSMUSG00000021795	8367.8	7588.3	9243.58	16317.5	21943.1	17351.1	8399.89	18537.2	1.14198	5.9468e-13	3.72307e-11	Sftpd	14	40894171	40907106	-	2417	protein_coding	surfactant associated protein D [Source:MGI Symbol;Acc:MGI:109515]	-	10001	7475	7806	14136	26829	17092	150.301	135.432	165.442	300.069	387.56	309.964
ENSMUSG00000112148	153.952	85.2732	131.442	289.734	323.065	205.062	123.556	272.621	1.14173	4.21456e-05	0.00053883	Lilrb4a	10	51367052	51372707	+	5227	protein_coding	leukocyte immunoglobulin-like receptor, subfamily B, member 4A [Source:MGI Symbol;Acc:MGI:102701]	-	184	84	111	251	395	202	1.27868	0.703743	1.08784	2.46372	2.63849	1.69392
ENSMUSG00000040428	184.073	176.637	196.571	320.901	547.984	360.382	185.761	409.755	1.14132	1.61225e-06	2.97694e-05	Plekha4	7	45175754	45203653	+	6371	protein_coding	pleckstrin homology domain containing, family A (phosphoinositide binding specific) member 4 [Source:MGI Symbol;Acc:MGI:1916467]	-	220	174	166	278	670	355	1.25432	1.19599	1.33473	2.23876	3.67179	2.44239
ENSMUSG00000037490	173.196	175.622	175.256	352.067	397.493	405.049	174.691	384.87	1.13956	1.5078e-09	5.11987e-08	Slc2a12	10	22520910	22580184	+	4237	protein_coding	solute carrier family 2 (facilitated glucose transporter), member 12 [Source:MGI Symbol;Acc:MGI:3052471]	-	207	173	148	305	486	399	1.77463	1.78803	1.78935	3.69328	4.00487	4.12771
ENSMUSG00000022595	1202.33	1374.52	1435.21	2907.73	3417.13	2513.53	1337.35	2946.13	1.13944	2.4025e-12	1.3635e-10	Lypd2	15	74604096	74606178	-	679	protein_coding	Ly6/Plaur domain containing 2 [Source:MGI Symbol;Acc:MGI:1915561]	-	1437	1354	1212	2519	4178	2476	76.8744	87.3245	91.4378	190.34	214.837	159.836
ENSMUSG00000035451	630.032	509.609	755.496	1310.15	1530.27	1331.89	631.712	1390.77	1.13854	2.52096e-10	9.9419e-09	Foxa1	12	57587414	57593702	-	3327	protein_coding	forkhead box A1 [Source:MGI Symbol;Acc:MGI:1347472]	Fork_head	753	502	638	1135	1871	1312	8.22124	6.60752	9.82338	17.5031	19.635	17.2853
ENSMUSG00000028392	359.779	233.486	332.75	580.623	728.737	728.884	308.672	679.415	1.13822	4.61958e-08	1.13002e-06	Bspry	4	62398290	62415535	+	2352	protein_coding	B-box and SPRY domain containing [Source:MGI Symbol;Acc:MGI:2177191]	-	430	230	281	503	891	718	6.64089	4.28231	6.12015	10.9724	13.2267	13.3808
ENSMUSG00000022621	199.97	149.228	175.256	434.024	334.516	385.761	174.818	384.767	1.13813	7.97124e-08	1.86126e-06	Rabl2	15	89466736	89476126	-	2960	protein_coding	RAB, member RAS oncogene family-like 2 [Source:MGI Symbol;Acc:MGI:1915958]	-	239	147	148	376	409	380	2.93293	2.17477	2.56132	6.51729	4.82439	5.62713
ENSMUSG00000074476	40.1614	52.7882	41.4457	72.7221	161.124	61.9247	44.7984	98.5902	1.138	0.00543138	0.0344655	Spc24	9	21666738	21671599	-	2573	protein_coding	SPC24, NDC80 kinetochore complex component, homolog (S. cerevisiae) [Source:MGI Symbol;Acc:MGI:1914879]	-	48	52	35	63	197	61	0.677636	0.885015	0.696821	1.25624	2.67323	1.03917
ENSMUSG00000025196	66.9357	35.5305	44.9982	108.506	102.236	113.698	49.1548	108.147	1.13758	0.000672327	0.0059864	Cpn1	19	43944746	43974995	-	3688	protein_coding	carboxypeptidase N, polypeptide 1 [Source:MGI Symbol;Acc:MGI:2135874]	-	80	35	38	94	125	112	0.787942	0.415589	0.52782	1.3077	1.18339	1.33113
ENSMUSG00000056220	216.704	192.88	172.888	379.771	475.192	423.321	194.157	426.095	1.13395	1.05865e-08	3.02121e-07	Pla2g4a	1	149705369	149837041	-	6391	protein_coding	phospholipase A2, group IVA (cytosolic, calcium-dependent) [Source:MGI Symbol;Acc:MGI:1195256]	-	259	190	146	329	581	417	1.47206	1.30188	1.17025	2.64118	3.17408	2.85997
ENSMUSG00000089669	73.6292	73.0913	59.2082	121.204	148.855	181.714	68.6429	150.591	1.13345	6.59342e-05	0.000802417	Tnfsf13	11	69573672	69576610	-	1637	protein_coding	tumor necrosis factor (ligand) superfamily, member 13 [Source:MGI Symbol;Acc:MGI:1916833]	-	88	72	50	105	182	179	1.95267	1.92607	1.56464	3.29087	3.8818	4.79291
ENSMUSG00000057176	145.585	110.652	181.177	348.604	319.794	290.336	145.805	319.578	1.13213	1.22122e-06	2.30977e-05	Ccdc189	7	127181555	127187767	-	3426	protein_coding	coiled-coil domain containing 189 [Source:MGI Symbol;Acc:MGI:2685012]	-	174	109	153	302	391	286	1.84483	1.39324	2.28769	4.52262	3.98474	3.65909
ENSMUSG00000006310	38.488	36.5457	31.9724	85.4196	81.7887	67.0005	35.6687	78.0696	1.1301	0.00116166	0.0096089	Zbtb32	7	30289106	30298334	-	2357	protein_coding	zinc finger and BTB domain containing 32 [Source:MGI Symbol;Acc:MGI:1891838]	ZBTB	46	36	27	74	100	66	0.708913	0.668852	0.58681	1.6108	1.48133	1.22738
ENSMUSG00000029925	204.99	156.334	222.623	298.969	639.587	339.063	194.649	425.873	1.12955	8.72364e-05	0.00102987	Tbxas1	6	38852338	39061519	+	9094	protein_coding	thromboxane A synthase 1, platelet [Source:MGI Symbol;Acc:MGI:98497]	-	245	154	188	259	782	334	0.978602	0.741571	1.059	1.46122	3.00236	1.60985
ENSMUSG00000037624	370.656	395.911	394.326	734.147	812.162	981.659	386.965	842.656	1.12274	1.03061e-10	4.34723e-09	Kcnk2	1	188940127	189134470	-	4943	protein_coding	potassium channel, subfamily K, member 2 [Source:MGI Symbol;Acc:MGI:109366]	-	443	390	333	636	993	967	3.25543	3.4551	3.45101	6.60142	7.01406	8.57493
ENSMUSG00000029186	886.061	719.747	856.15	1968.11	1735.56	1655.72	820.653	1786.46	1.12226	6.21036e-13	3.86393e-11	Pi4k2b	5	52898916	52926682	+	3760	protein_coding	phosphatidylinositol 4-kinase type 2 beta [Source:MGI Symbol;Acc:MGI:1914323]	-	1059	709	723	1705	2122	1631	10.2306	8.25744	9.85017	23.2652	19.7046	19.0134
ENSMUSG00000022763	50.2018	38.576	44.9982	106.197	100.6	84.2582	44.592	97.0186	1.12148	0.000456994	0.00435785	Aifm3	16	17307475	17325349	+	4688	protein_coding	apoptosis-inducing factor, mitochondrion-associated 3 [Source:MGI Symbol;Acc:MGI:1919418]	-	60	38	38	92	123	83	0.464899	0.354963	0.41523	1.00686	0.916069	0.776042
ENSMUSG00000026409	333.005	250.744	338.671	797.635	696.84	511.64	307.473	668.705	1.12091	2.14778e-07	4.67195e-06	Pfkfb2	1	130616919	130656990	-	7254	protein_coding	6-phosphofructo-2-kinase/fructose-2,6-biphosphatase 2 [Source:MGI Symbol;Acc:MGI:107815]	-	398	247	286	691	852	504	1.99297	1.4911	2.01968	4.88732	4.10084	3.04542
ENSMUSG00000027456	79.4861	56.8488	54.4715	173.148	83.4245	158.365	63.6021	138.312	1.12078	0.00126234	0.010335	Sdcbp2	2	151414542	151431925	+	1399	protein_coding	syndecan binding protein (syntenin) 2 [Source:MGI Symbol;Acc:MGI:2385156]	-	95	56	46	150	102	156	2.46661	1.7529	1.68435	5.50103	2.54562	4.88767
ENSMUSG00000070661	245.152	175.622	261.7	541.376	466.195	476.11	227.491	494.56	1.12033	5.5289e-08	1.33132e-06	Rnf186	4	138694423	138695676	+	1254	protein_coding	ring finger protein 186 [Source:MGI Symbol;Acc:MGI:1914075]	-	293	173	221	469	570	469	8.48721	6.04138	9.02792	19.1887	15.8704	16.3934
ENSMUSG00000038370	692.784	646.655	824.178	1596.42	1435.39	1669.94	721.206	1567.25	1.11975	1.73798e-12	1.01217e-10	Pcp4l1	1	171000831	171023837	-	1577	protein_coding	Purkinje cell protein 4-like 1 [Source:MGI Symbol;Acc:MGI:1913675]	-	828	637	696	1383	1755	1645	19.0719	17.6887	22.6084	44.9947	38.8558	45.7224
ENSMUSG00000037580	246.825	236.532	262.884	564.462	680.482	376.624	248.747	540.523	1.11968	1.20961e-06	2.29482e-05	Gch1	14	47391352	47426870	-	6251	protein_coding	GTP cyclohydrolase 1 [Source:MGI Symbol;Acc:MGI:95675]	-	295	233	222	489	832	371	1.71422	1.63228	1.81927	4.01356	4.64713	2.60147
ENSMUSG00000086158	102.914	71.061	60.3923	214.703	134.133	160.395	78.1223	169.744	1.11955	0.000273385	0.0028044	Ccpg1os	9	72887004	72892664	-	2404	protein_coding	cell cycle progression 1, opposite strand [Source:MGI Symbol;Acc:MGI:3648770]	-	123	70	51	186	164	158	1.85851	1.27512	1.08675	3.96962	2.38188	2.88083
ENSMUSG00000095041	1979.62	1052.72	2354.12	5232.53	2521.55	3942.88	1795.49	3898.98	1.11872	7.65435e-05	0.000918797	ENSMUSG00000095041	JH584304.1	52190	59690	-	4238	protein_coding	-	-	2366	1037	1988	4533	3083	3884	20.2791	10.7153	24.0297	54.8776	25.3994	40.171
ENSMUSG00000027340	1836.55	1498.37	1760.85	3269.03	3624.06	4172.31	1698.59	3688.46	1.11868	6.53563e-13	4.05371e-11	Slc23a2	2	131894416	131987028	-	7951	protein_coding	solute carrier family 23 (nucleobase transporters), member 2 [Source:MGI Symbol;Acc:MGI:1859682]	-	2195	1476	1487	2832	4431	4110	10.0278	8.12928	9.58037	18.2744	19.4577	22.6576
ENSMUSG00000026866	50.2018	35.5305	41.4457	58.8703	151.309	65.9854	42.3927	92.0549	1.11868	0.00767022	0.0450499	Kynu	2	43445341	43572734	+	6156	protein_coding	kynureninase [Source:MGI Symbol;Acc:MGI:1918039]	-	60	35	35	51	185	65	0.354036	0.248976	0.291248	0.425052	1.04926	0.462817
ENSMUSG00000033502	408.308	301.502	435.772	810.332	817.887	858.825	381.86	829.015	1.11835	9.80558e-10	3.46464e-08	Cdc14a	3	116066202	116222394	-	12456	protein_coding	CDC14 cell division cycle 14A [Source:MGI Symbol;Acc:MGI:2442676]	-	488	297	368	702	1000	846	1.4231	1.04416	1.51343	2.89154	2.80306	2.97705
ENSMUSG00000025324	266.069	205.062	313.803	375.154	809.708	518.746	261.645	567.869	1.11795	4.33375e-05	0.000551603	Atp10a	7	58305914	58479168	+	5587	protein_coding	ATPase, class V, type 10A [Source:MGI Symbol;Acc:MGI:1330809]	-	318	202	265	325	990	511	2.06749	1.58329	2.42974	2.98453	6.18682	4.00901
ENSMUSG00000019876	61.9155	48.7276	68.6815	139.673	144.766	104.561	59.7748	129.667	1.1172	0.000171157	0.00187888	Pkib	10	57508077	57617208	+	11800	protein_coding	protein kinase inhibitor beta, cAMP dependent, testis specific [Source:MGI Symbol;Acc:MGI:101937]	-	74	48	58	121	177	103	0.227795	0.178134	0.25179	0.526107	0.523723	0.382604
ENSMUSG00000024675	122.994	115.728	110.127	184.691	413.033	158.365	116.283	252.03	1.11595	0.000918418	0.00782961	Ms4a4c	19	11382134	11404610	+	1751	protein_coding	membrane-spanning 4-domains, subfamily A, member 4C [Source:MGI Symbol;Acc:MGI:1927656]	-	147	114	93	160	505	156	3.04948	2.85106	2.72076	4.68818	10.0697	3.90511
ENSMUSG00000087380	50.2018	25.3789	28.4199	86.5739	60.5236	78.1673	34.6669	75.0883	1.11503	0.00552305	0.034938	2210408F21Rik	6	31197244	31346635	+	8475	lncRNA	RIKEN cDNA 2210408F21 gene [Source:MGI Symbol;Acc:MGI:1920902]	-	60	25	24	75	74	77	0.257162	0.129178	0.145066	0.454038	0.304862	0.398241
ENSMUSG00000086390	314.598	211.153	314.987	971.937	382.771	464.943	280.246	606.55	1.11393	0.000325094	0.00324672	1810019D21Rik	8	106862013	106865358	+	3346	lncRNA	RIKEN cDNA 1810019D21 gene [Source:MGI Symbol;Acc:MGI:1917021]	-	376	208	266	842	468	458	4.08185	2.72223	4.07239	12.9109	4.88349	5.99977
ENSMUSG00000069601	782.311	575.594	791.021	1085.06	1523.72	2041.49	716.309	1550.09	1.1137	1.09568e-06	2.10257e-05	Ank3	10	69234603	69863268	+	34838	protein_coding	ankyrin 3, epithelial [Source:MGI Symbol;Acc:MGI:88026]	-	935	567	668	940	1863	2011	0.974885	0.712717	0.982237	1.38435	1.86711	2.53019
ENSMUSG00000021062	507.038	437.533	486.691	804.56	1240.73	1049.67	477.087	1031.66	1.11264	6.47314e-09	1.92408e-07	Rab15	12	76844734	76869682	-	4614	protein_coding	RAB15, member RAS oncogene family [Source:MGI Symbol;Acc:MGI:1916865]	-	606	431	411	697	1517	1034	4.77079	4.0906	4.56307	7.75043	11.4794	9.82285
ENSMUSG00000071506	40.1614	50.7579	58.024	107.352	103.054	111.668	49.6478	107.358	1.11262	0.000254811	0.00265051	Tmem139	6	42238893	42241489	+	2597	protein_coding	transmembrane protein 139 [Source:MGI Symbol;Acc:MGI:1924444]	-	48	50	49	93	126	110	0.671374	0.843112	0.966534	1.83731	1.69398	1.85659
ENSMUSG00000040204	92.0365	103.546	89.9964	158.142	326.337	132.986	95.193	205.821	1.11247	0.000908861	0.00776135	Pclaf	9	65797519	65810548	+	4813	protein_coding	PCNA clamp associated factor [Source:MGI Symbol;Acc:MGI:1915276]	-	110	102	76	137	399	131	0.830179	0.92805	0.808893	1.46041	2.89446	1.19303
ENSMUSG00000073418	3816.17	5187.45	4184.83	11419.7	9453.95	7625.88	4396.15	9499.84	1.11166	1.3477e-09	4.61536e-08	C4b	17	34947354	34962856	-	5695	protein_coding	complement component 4B (Chido blood group) [Source:MGI Symbol;Acc:MGI:88228]	-	4561	5110	3534	9893	11559	7512	29.0912	39.2929	31.7882	89.1261	70.8659	57.8171
ENSMUSG00000026576	3111.67	2177.51	2923.7	5766.98	5971.39	5990.46	2737.63	5909.61	1.11014	6.06504e-12	3.14785e-10	Atp1b1	1	164264678	164285924	-	3081	protein_coding	ATPase, Na+/K+ transporting, beta 1 polypeptide [Source:MGI Symbol;Acc:MGI:88108]	-	3719	2145	2469	4996	7301	5901	43.8459	30.4876	41.0509	83.1958	82.7373	83.9515
ENSMUSG00000018459	62.7522	71.061	53.2874	91.1912	130.862	181.714	62.3669	134.589	1.10971	0.000691584	0.0061252	Slc13a3	2	165246948	165315150	-	5215	protein_coding	solute carrier family 13 (sodium-dependent dicarboxylate transporter), member 3 [Source:MGI Symbol;Acc:MGI:2149635]	-	75	70	45	79	160	179	0.522399	0.587802	0.44203	0.777219	1.07121	1.5045
ENSMUSG00000031853	64.4256	46.6972	49.7349	88.8826	137.405	120.804	53.6192	115.697	1.10953	0.000491013	0.00462046	Map3k21	8	126637189	126674179	+	5693	protein_coding	mitogen-activated protein kinase kinase kinase 21 [Source:MGI Symbol;Acc:MGI:2385307]	-	77	46	42	77	168	119	0.491297	0.353838	0.377921	0.693937	1.03034	0.916222
ENSMUSG00000006800	1035.83	764.414	1047.98	1515.62	2784.09	1838.45	949.409	2046.05	1.10774	9.46113e-07	1.83489e-05	Sulf2	2	165915009	165997583	-	5871	protein_coding	sulfatase 2 [Source:MGI Symbol;Acc:MGI:1919293]	-	1238	753	885	1313	3404	1811	7.65956	5.61656	7.7219	11.4742	20.2436	13.5208
ENSMUSG00000050075	43.5082	52.7882	36.7091	111.969	101.418	73.0915	44.3351	95.4928	1.10694	0.00112824	0.00936726	Gpr171	3	59003869	59009242	-	2225	protein_coding	G protein-coupled receptor 171 [Source:MGI Symbol;Acc:MGI:2442043]	-	52	52	31	97	124	72	0.848923	1.02344	0.713715	2.23672	1.94582	1.4184
ENSMUSG00000036304	81.9962	61.9246	88.8123	180.074	159.488	161.41	77.5777	166.991	1.10605	2.50379e-05	0.000347375	Zdhhc23	16	43785396	43800154	-	5836	protein_coding	zinc finger, DHHC domain containing 23 [Source:MGI Symbol;Acc:MGI:2685625]	-	98	61	75	156	195	159	0.609966	0.457722	0.658323	1.37145	1.16662	1.1942
ENSMUSG00000029477	48.5284	29.4396	46.1824	118.895	93.2391	54.8186	41.3834	88.9842	1.1045	0.00496621	0.0321153	Morn3	5	123173832	123185079	-	1353	protein_coding	MORN repeat containing 3 [Source:MGI Symbol;Acc:MGI:1922140]	-	58	29	39	103	114	54	1.55713	0.938615	1.47659	3.9058	2.94183	1.74941
ENSMUSG00000026278	295.354	214.198	287.752	645.264	574.157	494.383	265.768	571.268	1.104	4.34354e-08	1.06902e-06	Bok	1	93613382	93623486	+	1840	protein_coding	BCL2-related ovarian killer [Source:MGI Symbol;Acc:MGI:1858494]	-	353	211	243	559	702	487	6.9687	5.02171	6.76521	15.5871	13.3208	11.6013
ENSMUSG00000037653	30.1211	21.3183	27.2358	54.253	50.709	63.955	26.225	56.3057	1.10234	0.00626205	0.0385774	Kctd8	5	69266628	69499022	-	3373	protein_coding	potassium channel tetramerisation domain containing 8 [Source:MGI Symbol;Acc:MGI:2443804]	-	36	21	23	47	62	63	0.387687	0.27264	0.349305	0.714911	0.64178	0.818689
ENSMUSG00000037418	38.488	51.773	41.4457	85.4196	125.137	72.0763	43.9023	94.2109	1.1016	0.00168775	0.0131668	Best1	19	9962538	9978997	-	2579	protein_coding	bestrophin 1 [Source:MGI Symbol;Acc:MGI:1346332]	-	46	51	35	74	153	71	0.64789	0.865976	0.6952	1.47215	2.07134	1.20671
ENSMUSG00000025701	238.458	193.895	170.52	318.592	595.422	379.67	200.958	431.228	1.10156	2.19846e-05	0.00030908	Alox5	6	116387038	116438139	-	4106	protein_coding	arachidonate 5-lipoxygenase [Source:MGI Symbol;Acc:MGI:87999]	-	285	191	144	276	728	374	2.52128	2.03705	1.79654	3.44874	6.19046	3.99252
ENSMUSG00000024411	133.035	71.061	157.494	202.006	205.29	368.503	120.53	258.599	1.10133	0.000813324	0.00703546	Aqp4	18	15522553	15544039	-	6233	protein_coding	aquaporin 4 [Source:MGI Symbol;Acc:MGI:107387]	-	159	70	133	175	251	363	0.926606	0.4918	1.09307	1.44049	1.40601	2.55273
ENSMUSG00000023992	74.4659	72.0762	59.2082	166.222	179.935	94.4098	68.5834	146.856	1.09847	0.000543812	0.00502757	Trem2	17	48653429	48661175	+	4946	protein_coding	triggering receptor expressed on myeloid cells 2 [Source:MGI Symbol;Acc:MGI:1913150]	-	89	71	50	144	220	93	0.653628	0.628625	0.517856	1.49375	1.55303	0.824183
ENSMUSG00000009145	57.732	42.6366	67.4973	192.771	75.2456	91.3643	55.9553	119.794	1.09821	0.0053831	0.0342148	Dqx1	6	83034825	83044299	+	3419	protein_coding	DEAQ RNA-dependent ATPase [Source:MGI Symbol;Acc:MGI:2136388]	-	69	42	57	167	92	90	0.733069	0.537944	0.854022	2.50604	0.939506	1.15382
ENSMUSG00000030103	877.694	730.913	742.47	1561.79	2075.8	1393.81	783.693	1677.13	1.09764	3.10489e-09	9.88926e-08	Bhlhe40	6	108637590	108643886	+	4705	protein_coding	basic helix-loop-helix family, member e40 [Source:MGI Symbol;Acc:MGI:1097714]	bHLH	1049	720	627	1353	2538	1373	8.09862	6.70132	6.82655	14.754	18.834	12.791
ENSMUSG00000005514	6394.87	5405.71	6418.17	12009.5	14178.1	12772.7	6072.92	12986.8	1.09658	5.612e-15	4.9529e-13	Por	5	135698887	135764180	+	4021	protein_coding	cytochrome p450 oxidoreductase [Source:MGI Symbol;Acc:MGI:97744]	-	7643	5325	5420	10404	17335	12582	69.0438	57.9926	69.0492	132.751	150.522	137.155
ENSMUSG00000067889	268.579	197.956	143.284	290.888	334.516	678.126	203.273	434.51	1.09597	0.000660161	0.00589904	Sptbn2	19	4761195	4802388	+	8896	protein_coding	spectrin beta, non-erythrocytic 2 [Source:MGI Symbol;Acc:MGI:1313261]	-	321	195	121	252	409	668	1.31071	0.959902	0.696761	1.45337	1.60524	3.29137
ENSMUSG00000029797	66.099	37.5608	52.1032	125.821	93.2391	113.698	51.921	110.919	1.09512	0.00090048	0.00769634	Sspo	6	48425163	48478184	+	15863	protein_coding	SCO-spondin [Source:MGI Symbol;Acc:MGI:2674311]	-	79	37	44	109	114	112	0.180899	0.102142	0.142089	0.352543	0.250917	0.309476
ENSMUSG00000039715	261.886	191.865	286.568	550.61	544.713	485.246	246.773	526.856	1.09423	5.73116e-08	1.37671e-06	Dync2i2	2	29921558	29938893	-	2359	protein_coding	dynein 2 intermediate chain 2 [Source:MGI Symbol;Acc:MGI:1919070]	-	313	189	242	477	666	478	4.8196	3.5085	5.25509	10.3744	9.85728	8.88167
ENSMUSG00000022667	39.3247	39.5911	49.7349	92.3455	103.054	79.1824	42.8836	91.5272	1.09378	0.000757487	0.0066153	Cd200r1	16	44586099	44615341	+	3348	protein_coding	CD200 receptor 1 [Source:MGI Symbol;Acc:MGI:1889024]	-	47	39	42	80	126	78	0.509926	0.510113	0.642624	1.22596	1.314	1.02118
ENSMUSG00000042622	250.172	225.365	259.332	627.95	492.368	444.64	244.956	521.652	1.09056	4.25852e-08	1.05198e-06	Maff	15	79230821	79243276	+	2594	protein_coding	v-maf musculoaponeurotic fibrosarcoma oncogene family, protein F (avian) [Source:MGI Symbol;Acc:MGI:96910]	TF_bZIP	299	222	219	544	602	438	4.18693	3.74775	4.32481	10.7597	8.10284	7.40114
ENSMUSG00000051146	67.7724	56.8488	39.0774	118.895	110.415	118.774	54.5662	116.028	1.08839	0.000521273	0.0048573	Camk2n2	16	20437965	20440037	-	1291	protein_coding	calcium/calmodulin-dependent protein kinase II inhibitor 2 [Source:MGI Symbol;Acc:MGI:1920297]	-	81	56	33	103	135	117	2.27905	1.89954	1.30943	4.09338	3.65105	3.97241
ENSMUSG00000042784	4490.55	3693.14	4592.19	6940.92	11466	8741.54	4258.63	9049.47	1.08745	1.22628e-08	3.45045e-07	Muc1	3	89136364	89140688	+	2346	protein_coding	mucin 1, transmembrane [Source:MGI Symbol;Acc:MGI:97231]	-	5367	3638	3878	6013	14019	8611	83.0995	67.9082	84.6785	131.502	208.641	160.887
ENSMUSG00000020895	195.787	211.153	239.201	666.042	368.867	338.048	215.38	457.652	1.08737	4.13134e-05	0.000530899	Tmem107	11	68961632	68964119	+	1369	protein_coding	transmembrane protein 107 [Source:MGI Symbol;Acc:MGI:1914160]	-	234	208	202	577	451	333	6.2088	6.65345	7.55859	21.6244	11.5023	10.6619
ENSMUSG00000036905	923.712	1157.28	915.358	1718.78	3035.18	1612.07	998.783	2122.01	1.08719	3.11155e-06	5.39245e-05	C1qb	4	136607440	136613498	-	1088	protein_coding	complement component 1, q subcomponent, beta polypeptide [Source:MGI Symbol;Acc:MGI:88224]	-	1104	1140	773	1489	3711	1588	36.8583	45.8842	36.3952	70.2161	119.089	63.9759
ENSMUSG00000102018	40.9981	32.485	59.2082	110.815	67.0667	103.546	44.2304	93.8092	1.08469	0.00299217	0.0212045	Iqank1	15	75881737	75918830	+	3348	protein_coding	IQ motif and ankyrin repeat containing 1 [Source:MGI Symbol;Acc:MGI:3588184]	-	49	32	50	96	82	102	0.531625	0.418554	0.765029	1.47115	0.855144	1.33539
ENSMUSG00000071103	93.7099	56.8488	134.995	279.345	137.405	188.82	95.1845	201.857	1.08453	0.00182283	0.0139977	1700029J07Rik	8	46406643	46428477	-	3006	protein_coding	RIKEN cDNA 1700029J07 gene [Source:MGI Symbol;Acc:MGI:1916729]	-	112	56	114	242	168	186	1.35339	0.815805	1.94271	4.13045	1.95133	2.71218
ENSMUSG00000043782	119.648	70.0459	81.7073	197.389	154.581	223.335	90.4669	191.768	1.0839	0.000172641	0.00189413	Bicdl2	17	23879480	23887595	+	2773	protein_coding	BICD family like cargo adaptor 2 [Source:MGI Symbol;Acc:MGI:2388267]	-	143	69	69	171	189	220	1.87319	1.08965	1.27465	3.16386	2.3797	3.4775
ENSMUSG00000097124	137.218	140.092	112.496	399.394	177.481	248.714	129.935	275.197	1.08267	0.000287016	0.00292179	A530020G20Rik	3	121325268	121329855	+	3773	lncRNA	RIKEN cDNA A530020G20 gene [Source:MGI Symbol;Acc:MGI:2442825]	-	164	138	95	346	217	245	1.57889	1.60169	1.28982	4.705	2.00809	2.84626
ENSMUSG00000037447	457.673	472.048	434.588	1052.74	1178.57	657.823	454.77	963.046	1.08247	6.17791e-07	1.23768e-05	Arid5a	1	36346814	36363110	+	12540	protein_coding	AT rich interactive domain 5A (MRF1-like) [Source:MGI Symbol;Acc:MGI:2443039]	ARID	547	465	367	912	1441	648	1.58447	1.62384	1.49921	3.73137	4.01215	2.26502
ENSMUSG00000041842	747.169	657.822	751.944	1216.65	1553.98	1791.76	718.978	1520.8	1.08081	1.36889e-09	4.67992e-08	Fhdc1	3	84349505	84387736	-	6270	protein_coding	FH2 domain containing 1 [Source:MGI Symbol;Acc:MGI:2684972]	-	893	648	635	1054	1900	1765	5.17343	4.52579	5.18799	8.6247	10.5803	12.3388
ENSMUSG00000020897	68.6091	53.8033	76.9706	101.58	227.373	92.3795	66.461	140.444	1.07942	0.00385374	0.0260654	Aurkb	11	68936473	68942490	+	2946	protein_coding	aurora kinase B [Source:MGI Symbol;Acc:MGI:107168]	-	82	53	65	88	278	91	1.01106	0.787826	1.13025	1.53257	3.29475	1.35395
ENSMUSG00000046782	47.6917	29.4396	65.129	125.821	75.2456	99.4856	47.4201	100.184	1.07908	0.00377714	0.0256166	Ttc6	12	57610899	57784714	+	6682	protein_coding	tetratricopeptide repeat domain 6 [Source:MGI Symbol;Acc:MGI:2684915]	-	57	29	55	109	92	98	0.309858	0.190055	0.421647	0.836933	0.48072	0.642857
ENSMUSG00000028716	361.453	252.774	273.542	565.616	595.422	713.657	295.923	624.898	1.0784	8.75583e-08	2.02323e-06	Pdzk1ip1	4	114945905	114951096	+	1778	protein_coding	PDZK1 interacting protein 1 [Source:MGI Symbol;Acc:MGI:1914432]	-	432	249	231	490	728	703	8.82566	6.13274	6.65539	14.1395	14.2959	17.3308
ENSMUSG00000002633	209.174	207.092	272.358	600.246	520.176	331.957	229.541	484.126	1.07663	1.06473e-05	0.000162335	Shh	5	28661813	28672254	-	2847	protein_coding	sonic hedgehog [Source:MGI Symbol;Acc:MGI:98297]	-	250	204	230	520	636	327	3.18968	3.13783	4.13841	9.37101	7.79974	5.03448
ENSMUSG00000096617	25.1009	35.5305	26.0516	43.8641	67.8846	71.0612	28.8943	60.9366	1.07652	0.00776599	0.0454259	Gm5559	5	96009573	96010574	+	1002	processed_pseudogene	predicted gene 5559 [Source:MGI Symbol;Acc:MGI:3779498]	-	30	35	22	38	83	70	1.08755	1.52963	1.12473	1.94575	2.89215	3.06214
ENSMUSG00000029414	46.0183	41.6215	39.0774	69.2591	132.498	64.9702	42.239	88.909	1.07375	0.00488301	0.0316771	Kntc1	5	123887779	123959656	+	7983	protein_coding	kinetochore associated 1 [Source:MGI Symbol;Acc:MGI:2673709]	-	55	41	33	60	162	64	0.25026	0.224908	0.211759	0.385617	0.708532	0.351406
ENSMUSG00000073600	585.687	470.018	711.682	1087.37	1271	1359.3	589.129	1239.22	1.07278	1.21397e-08	3.43028e-07	Prob1	18	35783404	35788291	-	4888	protein_coding	proline rich basic protein 1 [Source:MGI Symbol;Acc:MGI:2686460]	-	700	463	601	942	1554	1339	5.2019	4.14798	6.29849	9.88759	11.1002	12.0073
ENSMUSG00000022102	158.136	204.047	239.201	387.851	637.134	239.578	200.461	421.521	1.07228	0.000549017	0.005064	Dok2	14	71003476	71015935	+	2902	protein_coding	docking protein 2 [Source:MGI Symbol;Acc:MGI:1332623]	-	189	201	202	336	779	236	2.3657	3.03309	3.56572	5.94036	9.3724	3.56459
ENSMUSG00000026961	536.322	443.624	535.242	925.764	1275.09	983.689	505.063	1061.51	1.07159	4.30743e-09	1.33171e-07	Lrrc26	2	25179927	25181192	+	1190	protein_coding	leucine rich repeat containing 26 [Source:MGI Symbol;Acc:MGI:2385129]	-	641	437	452	802	1559	969	19.5662	16.0813	19.4574	34.5779	45.7414	35.6921
ENSMUSG00000062248	51.8751	59.8943	37.8932	101.58	131.68	81.2128	49.8876	104.824	1.07122	0.00155104	0.0122869	Cks2	13	51799268	51804696	+	692	protein_coding	CDC28 protein kinase regulatory subunit 2 [Source:MGI Symbol;Acc:MGI:1913447]	-	62	59	32	88	161	80	3.25447	3.73365	2.36885	6.5245	8.12326	5.06732
ENSMUSG00000047501	127.178	114.713	104.206	184.691	212.651	328.912	115.366	242.084	1.0693	8.42272e-05	0.000997285	Cldn4	5	134973973	134975788	-	1816	protein_coding	claudin 4 [Source:MGI Symbol;Acc:MGI:1313314]	-	152	113	88	160	260	324	3.04034	2.7249	2.48233	4.52038	4.99883	7.82031
ENSMUSG00000028111	364.799	352.26	317.356	793.017	775.357	601.99	344.805	723.454	1.06912	3.62413e-09	1.13447e-07	Ctsk	3	95406567	95416673	+	1512	protein_coding	cathepsin K [Source:MGI Symbol;Acc:MGI:107823]	-	436	347	268	687	948	593	10.4744	10.05	9.0798	23.3118	21.8911	17.1909
ENSMUSG00000070407	89.5265	60.9094	103.022	158.142	185.66	187.804	84.486	177.202	1.06861	9.03071e-05	0.0010605	Hs3st3b1	11	63776618	63813116	-	4911	protein_coding	heparan sulfate (glucosamine) 3-O-sulfotransferase 3B1 [Source:MGI Symbol;Acc:MGI:1333853]	-	107	60	87	137	227	185	0.791423	0.535018	0.907491	1.43127	1.61386	1.65119
ENSMUSG00000034040	71.1192	43.6518	78.1548	87.7283	93.2391	223.335	64.3086	134.767	1.06739	0.00766021	0.0450199	Galnt17	5	130900923	131337335	-	9405	protein_coding	polypeptide N-acetylgalactosaminyltransferase 17 [Source:MGI Symbol;Acc:MGI:2137594]	-	85	43	66	76	114	220	0.328288	0.200215	0.359483	0.414596	0.423211	1.02532
ENSMUSG00000063428	175.706	104.561	169.335	368.228	251.091	322.821	149.868	314.047	1.06729	3.84123e-05	0.000500359	Ddo	10	40506007	40557843	+	8925	protein_coding	D-aspartate oxidase [Source:MGI Symbol;Acc:MGI:1925528]	-	210	103	143	319	307	318	0.854685	0.505378	0.820769	1.83381	1.20099	1.56176
ENSMUSG00000035852	144.748	228.41	187.098	296.66	602.783	274.093	186.752	391.179	1.0667	0.000465067	0.00441781	Misp	10	79656823	79666324	+	2848	protein_coding	mitotic spindle positioning [Source:MGI Symbol;Acc:MGI:1926156]	-	173	225	158	257	737	270	2.20649	3.45963	2.84191	4.62982	9.03521	4.15545
ENSMUSG00000018012	433.408	308.608	408.536	995.023	744.277	667.975	383.518	802.425	1.06507	4.0566e-07	8.50105e-06	Rac3	11	120612296	120614795	+	1293	protein_coding	Rac family small GTPase 3 [Source:MGI Symbol;Acc:MGI:2180784]	-	518	304	345	862	910	658	14.5521	10.2959	13.6683	34.2042	24.5727	22.306
ENSMUSG00000048520	40.9981	35.5305	44.9982	93.4998	79.335	81.2128	40.5089	84.6825	1.06382	0.00127577	0.0104236	Fbxl13	5	21688845	21850632	-	5439	protein_coding	F-box and leucine-rich repeat protein 13 [Source:MGI Symbol;Acc:MGI:2443416]	-	49	35	38	81	97	80	0.327244	0.281797	0.357897	0.764076	0.622678	0.644712
ENSMUSG00000022952	629.195	550.215	711.682	1257.05	1433.76	1261.84	630.364	1317.55	1.0636	4.34401e-11	1.97342e-09	Runx1	16	92398354	92623037	-	12025	protein_coding	runt related transcription factor 1 [Source:MGI Symbol;Acc:MGI:99852]	Runt	752	542	601	1089	1753	1243	2.27158	1.97379	2.56025	4.64637	5.08988	4.53086
ENSMUSG00000025479	457.673	137.046	234.464	520.598	504.636	707.566	276.394	577.6	1.06334	0.00141415	0.011378	Cyp2e1	7	140343652	140354900	+	2158	protein_coding	cytochrome P450, family 2, subfamily e, polypeptide 1 [Source:MGI Symbol;Acc:MGI:88607]	-	547	135	198	451	617	697	9.20727	2.73949	4.7001	10.7225	9.98262	14.1572
ENSMUSG00000022351	773.944	582.7	704.577	1280.14	1698.75	1320.72	687.074	1433.2	1.06071	4.15848e-09	1.29164e-07	Sqle	15	59186926	59203041	+	5546	protein_coding	squalene epoxidase [Source:MGI Symbol;Acc:MGI:109296]	-	925	574	595	1109	2077	1301	6.05838	4.53231	5.49579	10.2594	13.0758	10.2823
ENSMUSG00000024112	45.1816	27.4093	49.7349	66.9505	92.4212	95.425	40.7752	84.9322	1.05862	0.0035247	0.0241911	Cacna1h	17	25593259	25652757	-	9763	protein_coding	calcium channel, voltage-dependent, T type, alpha 1H subunit [Source:MGI Symbol;Acc:MGI:1928842]	-	54	27	42	58	113	94	0.200912	0.121107	0.220373	0.3048	0.404116	0.422026
ENSMUSG00000106783	41.8348	37.5608	37.8932	71.5678	75.2456	97.4553	39.0963	81.4229	1.0584	0.00195461	0.0148069	Chaer1	5	77283791	77288173	-	3297	lncRNA	cardiac hypertrophy associated epigenetic regulator 1 [Source:MGI Symbol;Acc:MGI:5624990]	-	50	37	32	62	92	96	0.550866	0.491439	0.497192	0.964814	0.97427	1.27628
ENSMUSG00000068748	56.8953	41.6215	87.6281	136.21	98.9643	152.274	62.0483	129.149	1.05758	0.00180322	0.0138838	Ptprz1	6	22875501	23052915	+	14245	protein_coding	protein tyrosine phosphatase, receptor type Z, polypeptide 1 [Source:MGI Symbol;Acc:MGI:97816]	-	68	41	74	118	121	150	0.173397	0.12604	0.266111	0.425001	0.296574	0.461555
ENSMUSG00000108950	48.5284	44.6669	37.8932	100.426	89.9675	82.2279	43.6962	90.8737	1.05636	0.00111649	0.00928509	9130015G15Rik	7	48772082	48809567	-	2133	lncRNA	RIKEN cDNA 9130015G15 gene [Source:MGI Symbol;Acc:MGI:1921817]	-	58	44	32	87	110	81	0.987716	0.903335	0.768515	2.09266	1.80058	1.66452
ENSMUSG00000018906	528.792	375.608	487.875	1006.57	975.739	912.628	464.092	964.978	1.05609	2.29732e-09	7.53264e-08	P4ha2	11	53990921	54022491	+	6239	protein_coding	procollagen-proline, 2-oxoglutarate 4-dioxygenase (proline 4-hydroxylase), alpha II polypeptide [Source:MGI Symbol;Acc:MGI:894286]	-	632	370	412	872	1193	899	3.67957	2.59701	3.38279	7.17088	6.6763	6.31596
ENSMUSG00000040728	504.528	354.29	397.879	806.869	743.459	1054.75	418.899	868.36	1.05169	2.58602e-07	5.57079e-06	Esrp1	4	11331933	11386783	-	6305	protein_coding	epithelial splicing regulatory protein 1 [Source:MGI Symbol;Acc:MGI:1917326]	-	603	349	336	699	909	1039	3.47398	2.42397	2.7299	5.68804	5.03372	7.22313
ENSMUSG00000022235	197.46	198.971	211.965	384.388	393.404	483.216	202.799	420.336	1.05149	4.79938e-08	1.17114e-06	Cmbl	15	31565535	31590265	+	1424	protein_coding	carboxymethylenebutenolidase-like (Pseudomonas) [Source:MGI Symbol;Acc:MGI:1916824]	-	236	196	179	333	481	476	6.02001	6.02745	6.43926	11.9979	11.7936	14.6518
ENSMUSG00000029102	56.8953	35.5305	65.129	102.734	133.316	90.3492	52.5183	108.8	1.05078	0.00182769	0.0140237	Hgfac	5	35198853	35205805	+	3410	protein_coding	hepatocyte growth factor activator [Source:MGI Symbol;Acc:MGI:1859281]	-	68	35	55	89	163	89	0.724352	0.44947	0.826231	1.33908	1.66895	1.14401
ENSMUSG00000049154	112.117	134.001	137.363	302.432	234.734	255.82	127.827	264.328	1.04814	3.02349e-06	5.27177e-05	Fam183b	11	58683623	58692786	-	567	protein_coding	family with sequence similarity 183, member B [Source:MGI Symbol;Acc:MGI:1922679]	-	134	132	116	262	287	252	8.58453	10.1948	10.4802	23.7077	17.673	19.481
ENSMUSG00000001672	131.361	115.728	136.179	210.086	313.251	269.017	127.756	264.118	1.04779	8.70915e-06	0.000135465	Marveld3	8	110674546	110688835	-	3284	protein_coding	MARVEL (membrane-associating) domain containing 3 [Source:MGI Symbol;Acc:MGI:1920858]	-	157	114	115	182	383	265	1.73657	1.52016	1.79386	2.84341	4.07199	3.53702
ENSMUSG00000022286	256.866	193.895	243.938	522.907	376.228	534.989	231.566	478.041	1.04571	1.24575e-06	2.34782e-05	Grhl2	15	37233280	37363813	+	8613	protein_coding	grainyhead like transcription factor 2 [Source:MGI Symbol;Acc:MGI:2182543]	CP2	307	191	206	453	460	527	1.29473	0.971105	1.2252	2.69845	1.86472	2.68195
ENSMUSG00000086141	52.7118	38.576	76.9706	128.129	99.7822	118.774	56.0861	115.562	1.04295	0.00151836	0.0120614	9030622O22Rik	2	147786386	147882176	-	9234	lncRNA	RIKEN cDNA 9030622O22 gene [Source:MGI Symbol;Acc:MGI:1918820]	-	63	38	65	111	122	117	0.247825	0.180211	0.360592	0.616742	0.461297	0.555381
ENSMUSG00000033669	136.381	147.198	133.81	331.29	251.091	277.139	139.13	286.506	1.04214	1.57413e-06	2.91461e-05	Zfp7	15	76763459	76776595	+	5816	protein_coding	zinc finger protein 7 [Source:MGI Symbol;Acc:MGI:99208]	zf-C2H2	163	145	113	287	307	273	1.01802	1.09177	0.995284	2.53179	1.843	2.05747
ENSMUSG00000023505	77.8127	94.4096	86.4439	135.055	276.446	120.804	86.2221	177.435	1.04116	0.00191796	0.0146045	Cdca3	6	124806510	124810664	+	2866	protein_coding	cell division cycle associated 3 [Source:MGI Symbol;Acc:MGI:1315198]	-	93	93	73	117	338	119	1.1787	1.421	1.30479	2.0945	4.11767	1.81998
ENSMUSG00000024349	430.062	372.563	471.297	616.406	1371.6	633.459	424.64	873.821	1.0411	0.000183482	0.00199234	Sting1	18	35866732	35873607	-	2741	protein_coding	stimulator of interferon response cGAMP interactor 1 [Source:MGI Symbol;Acc:MGI:1919762]	-	514	367	398	534	1677	624	6.8116	5.86333	7.43819	9.99546	21.3616	9.97862
ENSMUSG00000034532	47.6917	36.5457	46.1824	116.586	82.6066	69.0308	43.4732	89.4079	1.04027	0.00312197	0.0219612	Fbxo16	14	65504067	65561422	+	3970	protein_coding	F-box protein 16 [Source:MGI Symbol;Acc:MGI:1354706]	-	57	36	39	101	101	68	0.52153	0.397099	0.503231	1.30527	0.888263	0.750781
[truncated: 480 more rows]
