# Supplementary material for: Comprehensive sequencing of the lung neuroimmune landscape in response to asthmatic induction
Source: Front Immunol. 2025 Mar 13;16:1518771. doi: 10.3389/fimmu.2025.1518771 (PMC11965707; doi:10.3389/fimmu.2025.1518771)
Supplement: Supplementary file 2 [file Table2.xls]

gene_id	AAF1	AAM1	AAM3	AAF3	AAF2	AAM2	CM1	CF2	CM2	CF3	CM3	CF1	AA	Control	log2FoldChange	pvalue	padj	gene_name	gene_chr	gene_start	gene_end	gene_strand	gene_length	gene_biotype	gene_description	Family	AAF1_count	AAM1_count	AAM3_count	AAF3_count	AAF2_count	AAM2_count	CM1_count	CF2_count	CM2_count	CF3_count	CM3_count	CF1_count	AAF1_fpkm	AAM1_fpkm	AAM3_fpkm	AAF3_fpkm	AAF2_fpkm	AAM2_fpkm	CM1_fpkm	CF2_fpkm	CM2_fpkm	CF3_fpkm	CM3_fpkm
ENSMUSG00000050276	7.790076458	26.74941295	16.37769808	19.01016727	64.53458637	38.2053685	0	0	0	0	0	2.419320773	28.77788494	0.403220129	5.446289543	4.97E-09	0.000152203	Mrgprg	7	143763710	143766993	-	1990	protein_coding	- && sp|Q91ZB5|MRGRG_MOUSE Mas-related G-protein coupled receptor member G OS=Mus musculus OX=10090 GN=Mrgprg PE=2 SV=1 && -	-	8	22	16	18	74	30	0	0	0	0	0	6	0.205824028	0.706754543	0.432720245	0.502273531	1.705088339	1.009435901	0	0	0	0	0
ENSMUSG00000106734	190.8568732	159.2805953	142.281252	175.315987	177.906157	183.3857688	283.4419312	304.6950624	256.1136281	247.8687175	209.9136691	246.3674987	171.5044389	258.0667512	-0.588818929	1.20E-05	0.15807921	Gm20559	6	3333194	3346128	-	4690	processed_transcript	- && sp|P31789|ENV_IPMAE Envelope glycoprotein OS=Mouse intracisternal a-particle MIAE OX=11932 GN=env PE=2 SV=1 && -	-	196	131	139	166	204	144	333	197	344	240	133	611	2.139648294	1.785654602	1.59507925	1.965423337	1.994461079	2.055891626	3.177596041	3.415859537	2.871225323	2.778793709	2.353289228
ENSMUSG00000009828	662.1564989	791.539447	646.919074	756.1822091	727.3222302	644.3972154	1089.506522	1192.486767	1011.797734	853.0815027	956.4487478	910.8742709	704.7527791	1002.365924	-0.506904363	1.55E-05	0.15807921	Cilk1	9	78109192	78172107	+	11524	protein_coding	- && sp|Q9JKV2|CILK1_MOUSE Serine/threonine-protein kinase ICK OS=Mus musculus OX=10090 GN=Cilk1 PE=1 SV=2 && PF00069:Protein kinase domain	-	680	651	632	716	834	506	1280	771	1359	826	606	2259	3.02109809	3.611409561	2.95157713	3.450091679	3.31841763	2.940071115	4.970888422	5.440737197	4.616341012	3.892196033	4.363810503
ENSMUSG00000041837	520.9613631	437.7176665	547.6292794	445.6828104	506.6837119	506.8578888	376.220221	324.8018432	348.4336569	383.1637258	369.3217937	385.075223	494.2554534	364.5027439	0.436924833	2.20E-05	0.168746474	Pdcd7	9	65346104	65359643	+	2498	protein_coding	- && sp|Q9WTY1|PDCD7_MOUSE Programmed cell death protein 7 OS=Mus musculus OX=10090 GN=Pdcd7 PE=1 SV=1 && PF16021:Programmed cell death protein 7	-	535	360	535	422	581	398	442	210	468	371	234	955	10.96529983	9.213169713	11.52661151	9.380821668	10.66478094	10.66844705	7.91875908	6.836494694	7.333901873	8.064907368	7.77355959
ENSMUSG00000024346	903.6488692	1017.693575	1000.063189	853.3452863	848.5426019	790.851128	609.442711	615.5768266	582.9563105	780.7864601	479.8026722	605.2334133	902.3574415	612.2997323	0.558103997	2.85E-05	0.174731922	Pfdn1	18	36403676	36454524	-	1109	protein_coding	- && sp|Q9CWM4|PFD1_MOUSE Prefoldin subunit 1 OS=Mus musculus OX=10090 GN=Pfdn1 PE=1 SV=1 && PF01920:Prefoldin subunit	-	928	837	977	808	973	621	716	398	783	756	304	1501	42.84257772	48.24951102	47.41364301	40.4576523	40.22995392	37.49476381	28.89407336	29.18489575	27.63833597	37.01759139	22.74775521
ENSMUSG00000022295	1019.526256	913.1276877	627.4705575	239.7393317	558.1369632	183.3857688	64.68944977	34.02685976	405.7614166	64.03275202	48.92724617	48.78963558	590.2310942	111.0378933	2.405982367	3.59E-05	0.17928727	Atp6v1c1	15	38661933	38692446	+	5601	protein_coding	- && sp|Q9Z1G3|VATC1_MOUSE V-type proton ATPase subunit C 1 OS=Mus musculus OX=10090 GN=Atp6v1c1 PE=1 SV=4 && PF03223:V-ATPase subunit C	-	1047	751	613	227	640	144	76	22	545	62	31	121	9.57062439	8.571826438	5.890270097	2.250511039	5.239413109	1.721501826	0.607260894	0.319421194	3.80901432	0.601096259	0.459295965
ENSMUSG00000090223	322.3144135	299.1070721	214.9572872	202.7751175	182.266602	169.3771337	118.3135989	94.34720207	84.13034877	181.7703928	53.66214097	99.59537181	231.7996043	105.3031759	1.133635531	4.10E-05	0.17928727	Pcp4	16	96467606	96525793	+	1026	protein_coding	- && sp|P63054|PCP4_MOUSE Calmodulin regulator protein PCP4 OS=Mus musculus OX=10090 GN=Pcp4 PE=3 SV=2 && -	-	331	246	210	192	209	133	139	61	113	176	34	247	16.51732812	15.32804444	11.0157036	10.39141599	9.340436373	8.679902531	6.063100044	4.834917796	4.311344815	9.31500763	2.74997069
ENSMUSG00000105359	31.16030583	31.61294258	33.77900228	27.4591305	28.77893716	22.9232211	11.06530062	20.10678077	7.445163608	16.52458117	14.20468437	11.69338373	29.28558991	13.50664905	1.183300597	5.95E-05	0.21434393	Rpl21-ps10	3	38107443	38107922	-	480	processed_pseudogene	- && sp|P46778|RL21_HUMAN 60S ribosomal protein L21 OS=Homo sapiens OX=9606 GN=RPL21 PE=1 SV=2 && PF01157:Ribosomal protein L21e	-	32	26	33	26	33	18	13	13	10	16	9	29	3.413248469	3.462829552	3.700096156	3.007827832	3.152397276	2.510971803	1.212074766	2.202463578	0.815530933	1.810075346	1.555957681
ENSMUSG00000060143	280.4427525	182.3823611	222.1225301	205.9434787	308.7195078	501.7638397	390.6902296	1857.557208	1059.446781	611.4095032	1309.987559	254.4319013	283.5624116	913.9205304	-1.687416346	6.32E-05	0.21434393	Gm10076	14	105681828	105682211	+	384	lincRNA	- && - && -	-	288	150	217	195	354	394	459	1201	1423	592	830	631	38.39904528	24.9723285	30.41366916	28.19838593	42.27078165	68.70297851	53.49445361	254.3421882	145.0625647	83.71598477	179.3673437
ENSMUSG00000004105	718.6345533	1045.65887	448.3394848	609.381473	592.1484344	850.7062053	1342.306083	2746.895588	1158.467457	781.8192464	2921.430086	1437.882979	710.8115035	1731.466907	-1.283963096	7.00E-05	0.21434393	Angptl2	2	33216069	33247717	+	6286	protein_coding	- && sp|Q9R045|ANGL2_MOUSE Angiopoietin-related protein 2 OS=Mus musculus OX=10090 GN=Angptl2 PE=2 SV=2 && -	-	738	860	438	577	679	668	1577	1776	1556	757	1851	3566	6.010922774	8.746274009	3.750075761	5.09708997	4.95294652	7.115618474	11.22754001	22.9760414	9.689846377	6.539422704	24.43591191
ENSMUSG00000016940	1659.286286	1619.555366	1901.860189	1700.35385	1724.992052	1780.370172	1367.841392	1294.567346	1353.530744	1516.130322	1234.229242	1460.463306	1731.069652	1371.127059	0.334430134	0.000110926	0.304650505	Kctd2	11	115420128	115431274	+	3009	protein_coding	- && sp|Q14681|KCTD2_HUMAN BTB/POZ domain-containing protein KCTD2 OS=Homo sapiens OX=9606 GN=KCTD2 PE=1 SV=3 && PF02214:BTB/POZ domain	-	1704	1332	1858	1610	1978	1398	1607	837	1818	1468	782	3622	28.99389527	28.29964852	33.23256247	29.71149818	30.14201909	31.10968057	23.90127033	22.62090056	23.65121015	26.4924288	21.56656974
ENSMUSG00000007682	11.68511469	48.63529628	42.99145745	45.41317736	66.27876438	173.1976705	22.98177821	835.2047396	33.50323624	244.7703585	7561.626981	109.675875	64.70024678	1467.960495	-4.50438459	0.000122217	0.304650505	Dio2	12	90724552	90738438	-	5815	protein_coding	- && sp|Q9Z1Y9|IOD2_MOUSE Type II iodothyronine deiodinase OS=Mus musculus OX=10090 GN=Dio2 PE=1 SV=4 && PF00837:Iodothyronine deiodinase	-	12	40	42	43	76	136	27	540	45	237	4791	272	0.105655155	0.439753472	0.388722679	0.410619528	0.599283215	1.566028846	0.207797989	7.551803154	0.302931525	2.21317897	68.37116192
ENSMUSG00000086124	14.60639336	7.295294442	9.212455167	10.56120404	5.23253403	10.18809827	15.32118547	83.52047396	17.86839266	28.91801704	55.24043923	16.53202528	9.515996551	36.23342227	-1.896688697	0.000129283	0.304650505	A530076I17Rik	14	45660770	45668498	-	3743	lincRNA	- && - && -	-	15	6	9	10	6	8	18	54	24	28	35	41	0.205177907	0.10247795	0.129408556	0.148354606	0.073502086	0.143113541	0.215218685	1.173222959	0.250999635	0.406215146	0.775969633
ENSMUSG00000072407	6.816316901	3.647647221	13.30687969	17.95404686	8.72089005	8.914585984	24.68413215	29.38683343	34.99226896	21.68851278	56.81873749	16.53202528	9.893394451	30.68375168	-1.599954954	0.000139764	0.305823579	Gm6419	10	74862988	74863416	-	429	processed_pseudogene	- && sp|Q9CPV3|RM42_MOUSE 39S ribosomal protein L42, mitochondrial OS=Mus musculus OX=10090 GN=Mrpl42 PE=1 SV=1 && PF10210:Mitochondrial 28S ribosomal protein S32	-	7	3	13	17	10	7	29	19	47	21	36	41	0.835410465	0.44705707	1.630896377	2.200455004	1.068835694	1.092575144	3.025296888	3.601661795	4.288666165	2.658152606	6.963726683
ENSMUSG00000022206	301.8654628	579.9759082	249.7598957	214.392442	208.4292722	324.7456323	477.5102806	1410.568005	778.7641134	360.4424267	1287.891383	546.7664946	313.1947688	810.3237839	-1.370741715	0.000154819	0.316182165	Npr3	15	11839896	11907287	-	9389	protein_coding	- && sp|P70180|ANPRC_MOUSE Atrial natriuretic peptide receptor 3 OS=Mus musculus OX=10090 GN=Npr3 PE=1 SV=3 && PF01094:Receptor family ligand binding region	-	310	477	244	203	239	255	561	912	1046	349	816	1356	1.69044684	3.247865563	1.398655621	1.200597852	1.167204096	1.818575808	2.674057965	7.899181989	4.361079677	2.018477886	7.212192807
ENSMUSG00000040274	193.7781519	322.2088379	218.0281056	226.0097664	236.3361204	295.4548497	446.8679096	623.3102038	474.2569218	287.1145978	890.1602207	316.9310212	248.635972	506.4401458	-1.023795728	0.000168779	0.323148557	Cdk6	5	3341485	3531008	+	13989	protein_coding	- && sp|Q64261|CDK6_MOUSE Cyclin-dependent kinase 6 OS=Mus musculus OX=10090 GN=Cdk6 PE=1 SV=2 && PF00069:Protein kinase domain	-	199	265	213	214	271	232	525	403	637	278	564	786	0.72832559	1.21103922	0.819470344	0.849469844	0.888282	1.110482919	1.679577036	2.342744874	1.782520109	1.079135634	3.345714993
ENSMUSG00000070495	2.921278672	1.215882407	1.02360613	3.168361211	2.616267015	7.6410737	2.553530912	27.84015799	2.233549082	14.45900852	170.4562125	3.22576103	3.097744856	36.79470334	-3.568155962	0.000201793	0.363631265	Ctcfl	2	173093609	173119525	-	3217	protein_coding	- && sp|A2APF3|CTCFL_MOUSE Transcriptional repressor CTCFL OS=Mus musculus OX=10090 GN=Ctcfl PE=1 SV=1 && -	zf-C2H2	3	1	1	3	3	6	3	18	3	14	108	8	0.04774516	0.019872291	0.016729742	0.051783459	0.042760073	0.124885138	0.041734719	0.455017463	0.036504959	0.236316955	2.785923606
ENSMUSG00000034422	698.1856026	694.2688544	634.6358004	702.3200685	646.2179527	876.176451	1371.2461	1552.862146	861.4054295	744.6389388	2220.665657	1155.628889	708.6341216	1317.741193	-0.893884205	0.000272296	0.455364103	Parp14	16	35832874	35871544	-	9306	protein_coding	- && sp|Q2EMV9|PAR14_MOUSE Protein mono-ADP-ribosyltransferase PARP14 OS=Mus musculus OX=10090 GN=Parp14 PE=1 SV=3 && -	-	717	571	620	665	741	688	1611	1004	1157	721	1407	2866	3.944711722	3.922582302	3.585658702	3.968071236	3.651097249	4.9503506	7.747467928	8.77358898	4.86689511	4.207170615	12.54664349
ENSMUSG00000035131	67.18940945	77.81647405	46.06227584	53.86214059	45.34862826	61.1285896	46.81473339	18.56010533	27.54710535	25.81965807	12.62638611	32.2576103	58.56791963	27.27093309	1.056579648	0.000282429	0.455364103	Brinp3	1	146494760	146902472	+	7003	protein_coding	- && sp|Q499E0|BRNP3_MOUSE BMP/retinoic acid-inducible neural-specific protein 3 OS=Mus musculus OX=10090 GN=Brinp3 PE=2 SV=2 && PF01823:MAC/Perforin domain	-	69	64	45	51	52	48	55	12	37	25	8	80	0.504456971	0.584244795	0.345834802	0.404396057	0.340476748	0.458952436	0.351484241	0.139348963	0.20682321	0.193853564	0.094798697
ENSMUSG00000022577	312.5768179	243.1764814	254.8779263	270.3668234	238.9523874	287.813776	122.5694838	117.5473337	186.8736066	247.8687175	82.07150971	106.8533341	267.9607021	143.9639976	0.892462829	0.00033968	0.499662411	Ly6h	15	75551268	75567255	-	4227	protein_coding	- && sp|Q9WUC3|LY6H_MOUSE Lymphocyte antigen 6H OS=Mus musculus OX=10090 GN=Ly6h PE=1 SV=2 && PF00021:u-PAR/Ly-6 domain	-	321	200	249	256	274	226	144	76	251	240	52	265	3.888050953	3.024800613	3.170351439	3.363013267	2.972258352	3.580030771	1.5246057	1.462136655	2.32446574	3.083165955	1.020863331
ENSMUSG00000032942	11.68511469	23.10176573	15.35409195	39.07645494	26.16267015	66.22263874	26.38648609	417.6023698	5.211614526	136.3277946	1906.584303	38.30591223	30.2671227	421.7364133	-3.800981214	0.000346948	0.499662411	Ucp3	7	100472990	100486432	+	3135	protein_coding	- && sp|P56501|UCP3_MOUSE Mitochondrial uncoupling protein 3 OS=Mus musculus OX=10090 GN=Ucp3 PE=1 SV=1 && PF00153:Mitochondrial carrier protein	-	12	19	15	37	30	52	31	270	7	132	1208	95	0.195975989	0.38744946	0.257509954	0.655367713	0.43878518	1.110647815	0.442538891	7.003785541	0.087406186	2.286410964	31.97612977
ENSMUSG00000030474	16.55391247	48.63529628	15.35409195	45.41317736	5.23253403	30.5642948	11.91647759	6.186701775	4.467098165	3.098358969	9.469789582	8.064402575	26.95888448	7.200471443	1.894991643	0.000409351	0.499662411	Siglece	7	43651070	43660161	-	1849	protein_coding	- && sp|Q91Y57|SIG12_MOUSE Sialic acid-binding Ig-like lectin 12 OS=Mus musculus OX=10090 GN=Siglec12 PE=1 SV=3 && -	-	17	40	15	43	6	24	14	4	6	3	6	20	0.470729237	1.382999696	0.436610983	1.291375098	0.148793027	0.869130316	0.338858528	0.175925867	0.127026992	0.088105344	0.269284185
ENSMUSG00000041324	38.95038229	94.83882775	33.77900228	39.07645494	86.33681149	53.4875159	31.49354792	15.46675444	23.08000719	32.01637601	26.83107048	26.20930837	57.74483244	25.84951073	1.148359865	0.000410952	0.499662411	Inhba	13	16011851	16031621	+	6390	protein_coding	- && sp|Q04998|INHBA_MOUSE Inhibin beta A chain OS=Mus musculus OX=10090 GN=Inhba PE=1 SV=1 && PF00688:TGF-beta propeptide|PF00019:Transforming growth factor beta like domain	-	40	78	33	37	99	42	37	10	31	31	17	65	0.320492814	0.780355955	0.277941495	0.321530169	0.710399386	0.440107734	0.259136245	0.127264057	0.189907673	0.263438196	0.220772295
ENSMUSG00000073460	12.65887424	21.88588333	16.37769808	9.505083634	22.67431413	14.00863512	13.61883153	85.06714941	34.2477526	43.37702556	134.1553524	23.7899876	16.18508142	55.70934985	-1.760493809	0.000412766	0.499662411	Pnldc1	17	12888729	12910230	-	2660	protein_coding	- && sp|B2RXZ1|PNDC1_MOUSE Poly(A)-specific ribonuclease PNLDC1 OS=Mus musculus OX=10090 GN=Pnldc1 PE=1 SV=1 && PF04857:CAF1 family ribonuclease	-	13	18	16	9	26	11	16	55	46	42	85	59	0.250219343	0.432603345	0.3237268	0.187880512	0.448187719	0.276899146	0.269194164	1.681464386	0.676951993	0.857404111	2.651757451
ENSMUSG00000032403	17.52767203	20.67000092	29.68457776	15.84180606	10.46506806	12.73512283	23.83295518	41.76023698	43.92646529	34.08194866	50.50554444	34.67693107	17.82070794	38.13068027	-1.084695283	0.000463436	0.499662411	2300009A05Rik	9	63394447	63399246	-	2000	protein_coding	- && sp|Q0VG49|CO061_MOUSE Uncharacterized protein C15orf61 homolog OS=Mus musculus OX=10090 PE=2 SV=2 && PF15031:Domain of unknown function (DUF4528)	-	18	17	29	15	12	10	28	27	59	33	32	86	0.460788543	0.543397868	0.780383917	0.416468469	0.275118308	0.33479624	0.626549417	1.097843384	1.154791801	0.895987296	1.327750554
ENSMUSG00000044338	45.76669919	159.2805953	47.08588197	54.918261	94.18561254	141.3598635	101.2900595	388.2155364	111.6774541	171.4425296	1107.965381	186.2876995	90.43281891	344.4797767	-1.928215407	0.000466368	0.499662411	Aplnr	2	85136225	85139923	+	3699	protein_coding	- && sp|Q9WV08|APJ_MOUSE Apelin receptor OS=Mus musculus OX=10090 GN=Aplnr PE=1 SV=1 && PF00001:7 transmembrane receptor (rhodopsin family)	-	47	131	46	52	108	111	119	251	150	166	702	462	0.650538029	2.264049766	0.669289186	0.780620362	1.33877522	2.009320502	1.439759408	5.518181877	1.587408142	2.436922202	15.74886606
ENSMUSG00000034832	594.9670895	615.236498	616.2108901	688.5905033	683.7177799	706.7993173	926.9317211	1497.18183	728.8815172	874.7700155	1373.119489	830.2302451	650.9203463	1038.519136	-0.671286526	0.000503982	0.499662411	Tet3	6	83362373	83459084	-	16695	protein_coding	- && sp|Q8BG87|TET3_MOUSE Methylcytosine dioxygenase TET3 OS=Mus musculus OX=10090 GN=Tet3 PE=1 SV=4 && PF12851:Oxygenase domain of the 2OGFeDO superfamily	-	611	506	602	652	784	555	1089	968	979	847	870	2059	1.873759941	1.937595414	1.940664117	2.168612893	2.153266979	2.225958831	2.919232942	4.715150446	2.29550342	2.754957445	4.324434644
ENSMUSG00000097292	6.816316901	3.647647221	6.141636778	8.448963231	4.360445025	8.914585984	8.511769707	20.10678077	26.05807263	19.62294014	18.93957916	13.30626425	6.388265857	17.75756778	-1.468391894	0.000512463	0.499662411	A230107N01Rik	13	84219581	84222175	-	2558	antisense	- && - && -	-	7	3	6	8	5	7	10	13	35	19	12	33	0.140105977	0.07497556	0.126238265	0.173664204	0.089626762	0.183234846	0.17495516	0.4132848	0.535610621	0.403339698	0.389293556
ENSMUSG00000038370	726.4246297	745.3359155	655.107923	538.6214059	625.2878166	761.5603455	472.4032187	545.9764317	571.0440487	397.6227343	342.4907232	450.3968838	675.3896727	463.3223401	0.541682746	0.000536844	0.499662411	Pcp4l1	1	171173262	171196268	-	1577	protein_coding	- && sp|Q6W8Q3|PC4L1_MOUSE Purkinje cell protein 4-like protein 1 OS=Mus musculus OX=10090 GN=Pcp4l1 PE=1 SV=1 && -	-	746	613	640	510	717	598	555	353	767	385	217	1117	24.2195627	24.85007969	21.84180817	17.95805701	20.84758261	25.39101481	15.75029109	18.20327929	19.03905316	13.25705152	11.41890735
ENSMUSG00000042961	229.8072555	204.2682444	125.903554	172.1476258	155.2318429	142.6333757	288.5489931	470.1893349	261.3252426	166.278598	402.4660572	295.9635745	171.6653164	314.1286334	-0.867320866	0.000550208	0.499662411	Egflam	15	7206120	7398395	-	6121	protein_coding	- && sp|Q4VBE4|EGFLA_MOUSE Pikachurin OS=Mus musculus OX=10090 GN=Egflam PE=1 SV=1 && PF02210:Laminin G domain|PF00054:Laminin G domain|PF00041:Fibronectin type III domain	-	236	168	123	163	178	112	339	304	351	161	255	734	1.974007447	1.754631439	1.081491324	1.478720481	1.33341662	1.225197809	2.478589546	4.038850933	2.244741898	1.428306473	3.457118846
ENSMUSG00000026220	36.02910362	43.77176665	50.15670036	44.35705696	34.8835602	36.93185622	28.08884003	9.280052663	16.37935994	30.98358969	12.62638611	22.58032721	41.021674	19.98975927	0.992005901	0.000589266	0.499662411	Slc16a14	1	84905898	84935134	-	3352	protein_coding	- && sp|Q8K1C7|MOT14_MOUSE Monocarboxylate transporter 14 OS=Mus musculus OX=10090 GN=Slc16a14 PE=2 SV=1 && -	-	37	36	49	42	40	29	33	6	22	30	8	56	0.56514108	0.686590034	0.786742077	0.695770712	0.54717245	0.579301371	0.440592627	0.14556396	0.25692144	0.48599875	0.198053484
ENSMUSG00000044285	376.8449487	353.8217804	455.5047277	359.0809373	380.2308062	310.7369972	272.3766306	233.547992	210.6981301	319.1309738	183.0825986	288.7056122	372.7033662	251.2569896	0.563996855	0.000609288	0.499662411	Ubb-ps	14	46084028	46085000	+	973	transcribed_processed_pseudogene	- && sp|P0CG62|UBB_CHICK Polyubiquitin-B OS=Gallus gallus OX=9031 GN=UBB PE=2 SV=1 && -	-	387	291	445	340	436	244	320	151	283	309	116	716	20.36372802	19.11961546	24.61429938	19.40380671	20.54669102	16.79142501	14.71852985	12.62033047	11.38558293	17.24501383	9.893310912
ENSMUSG00000087038	53.55677565	43.77176665	59.36915552	51.74989979	46.22071726	50.94049134	26.38648609	12.37340355	14.89032722	49.5737435	7.891491318	19.75778631	50.93480104	21.81220633	1.203039924	0.000663513	0.499662411	2900079G21Rik	9	112234277	112348925	+	6718	lincRNA	- && - && -	-	55	36	58	49	53	40	31	8	20	48	5	49	0.419161951	0.342579606	0.464652525	0.405020442	0.361746311	0.398685609	0.206513758	0.096840407	0.116539103	0.387988761	0.061762734
ENSMUSG00000047497	48.68797786	106.9976518	54.25112487	73.92842827	82.84845547	109.5220564	150.6583238	269.1215272	104.9768069	79.52454686	749.6916753	131.0465418	79.37261578	247.503237	-1.637283192	0.000663869	0.499662411	Adamts12	15	11064790	11349231	+	10921	protein_coding	- && sp|Q811B3|ATS12_MOUSE A disintegrin and metalloproteinase with thrombospondin motifs 12 OS=Mus musculus OX=10090 GN=Adamts12 PE=2 SV=2 && PF01421:Reprolysin (M12B) family zinc metalloprotease|PF00090:Thrombospondin type 1 domain|PF17771:ADAM cysteine-rich domain|PF05986:ADAM-TS Spacer 1|PF01562:Reprolysin family propeptide	-	50	88	53	70	95	86	177	174	141	77	475	325	0.23440494	0.515132878	0.261188331	0.355923363	0.398868224	0.527286451	0.725334198	1.295667191	0.505403659	0.382865493	3.609339308
ENSMUSG00000091204	100.2972344	46.20353147	125.903554	62.31110383	77.61592144	87.87234755	28.940017	54.13364053	55.83872706	36.1475213	52.0838427	33.87049082	83.36728211	43.50237324	0.956596672	0.000666355	0.499662411	Gm7271	5	76484040	76516649	+	836	protein_coding	- && sp|B9EK06|EXC1L_MOUSE Exocyst complex component 1-like OS=Mus musculus OX=10090 GN=EXOC1L PE=2 SV=1 && PF15277:Exocyst complex component SEC3 N-terminal PIP2 binding PH	-	103	38	123	59	89	69	34	35	75	35	33	84	6.307977135	2.905870953	7.918431095	3.918921798	4.881485125	5.526540811	1.820119634	3.404617971	3.511855692	2.273419992	3.27570038
ENSMUSG00000020412	475.194664	556.8741424	469.8352135	578.7539813	503.1953559	550.1573064	617.9544807	767.1510201	612.736965	621.7373664	699.1861308	756.4409616	522.3351106	679.2011541	-0.378876442	0.000779097	0.499662411	Ascc2	11	4637747	4685699	+	4964	protein_coding	- && sp|Q91WR3|ASCC2_MOUSE Activating signal cointegrator 1 complex subunit 2 OS=Mus musculus OX=10090 GN=Ascc2 PE=1 SV=1 && -	-	488	458	459	548	577	432	726	496	823	602	443	1876	5.033235051	5.898379476	4.976468055	6.130129494	5.329816799	5.827235128	6.545338971	8.125620292	6.490075338	6.585407082	7.405740022
ENSMUSG00000025076	70.11068812	89.97529812	80.86488425	53.86214059	97.67396856	72.59020015	120.0159529	250.5614219	89.3419633	84.68847848	366.1651972	151.6107684	77.5128633	177.0639637	-1.182889376	0.000824778	0.499662411	Casp7	19	56397129	56442344	+	4403	protein_coding	- && sp|P97864|CASP7_MOUSE Caspase-7 OS=Mus musculus OX=10090 GN=Casp7 PE=1 SV=2 && PF00656:Caspase domain	-	72	74	79	51	112	57	141	162	120	82	232	376	0.837226515	1.07443968	0.965647707	0.643194547	1.166373324	0.866835599	1.433170044	2.992078265	1.066876715	1.011307143	4.372560308
ENSMUSG00000040441	18.50143159	27.96529536	16.37769808	19.01016727	31.39520418	47.11995449	22.98177821	218.0812376	25.31355627	85.7212648	233.588143	27.41896876	26.72829183	102.1841581	-1.9272563	0.000857959	0.499662411	Slc26a10	10	127171393	127180645	-	4519	protein_coding	- && sp|Q5EBI0|S2610_MOUSE Solute carrier family 26 member 10 OS=Mus musculus OX=10090 GN=Slc26a10 PE=2 SV=2 && PF00916:Sulfate permease family	-	19	23	16	18	36	37	27	141	34	83	148	68	0.215263513	0.325375238	0.190553947	0.221182635	0.365282108	0.548239031	0.26739219	2.53736761	0.294522346	0.997363933	2.717789915
ENSMUSG00000030707	1744.003367	1184.269464	1753.4373	1473.287963	1444.179392	1417.419171	1009.495887	856.8581959	1002.119022	1406.654972	648.6805864	964.0993279	1502.76611	981.3179985	0.613784069	0.000868149	0.499662411	Coro1a	7	126699773	126707787	-	2783	protein_coding	- && sp|O89053|COR1A_MOUSE Coronin-1A OS=Mus musculus OX=10090 GN=Coro1a PE=1 SV=5 && PF08954:Trimerisation motif|PF08953:Domain of unknown function (DUF1899)|PF16300:Type of WD40 repeat	-	1791	974	1713	1395	1656	1113	1186	554	1346	1362	411	2391	32.94894722	22.37405777	33.12717977	27.83440002	27.28446027	26.77888722	19.07211152	16.18837211	18.93274255	26.57552233	12.25533322
ENSMUSG00000052593	688.448007	759.9265044	660.2259537	615.7181954	619.1831935	674.9615102	1147.386557	1450.781566	848.7486513	652.7209561	1415.733543	879.0198807	669.743894	1065.731859	-0.668362332	0.000898625	0.499662411	Adam17	12	21323509	21373632	-	7154	protein_coding	- && sp|Q9Z0F8|ADA17_MOUSE Disintegrin and metalloproteinase domain-containing protein 17 OS=Mus musculus OX=10090 GN=Adam17 PE=1 SV=3 && PF16698:Membrane-proximal domain, switch, for ADAM17|PF13688:Metallo-peptidase family M12|PF01562:Reprolysin family propeptide|PF00200:Disintegrin	-	707	625	645	583	710	530	1348	938	1140	632	897	2180	5.059756782	5.585088845	4.852338467	4.52522817	4.550694215	4.960637614	8.432731087	10.6625363	6.237888266	4.797180398	10.40495044
ENSMUSG00000086513	0	0	1.02360613	0	0.872089005	2.547024567	2.553530912	13.92007899	5.211614526	1.032786323	23.67447396	4.838641545	0.740453284	8.538521043	-3.526555154	0.000910683	0.499662411	9130208D14Rik	7	105824223	105831515	-	7293	unprocessed_pseudogene	- && sp|Q80SU7|GVIN1_MOUSE Interferon-induced very large GTPase 1 OS=Mus musculus OX=10090 GN=Gvin1 PE=1 SV=1 && -	-	0	0	1	0	1	2	3	9	7	1	15	12	0	0	0.007379622	0	0.006287269	0.018362607	0.018409515	0.100355901	0.037572795	0.007445806	0.170679576
ENSMUSG00000052812	320.3668943	282.0847184	230.3113792	262.9739806	314.8241308	317.1045586	366.8572744	482.5627385	377.4697949	328.4260507	636.0542003	436.2841793	287.944277	437.942373	-0.600632314	0.000929063	0.499662411	Atad2b	12	4917353	5047394	+	15110	protein_coding	- && sp|Q9ULI0|ATD2B_HUMAN ATPase family AAA domain-containing protein 2B OS=Homo sapiens OX=9606 GN=ATAD2B PE=1 SV=3 && -	-	329	232	225	249	361	249	431	312	507	318	403	1082	1.114783666	0.981572822	0.801416651	0.915073009	1.09549646	1.103431686	1.276556675	1.679178056	1.313485161	1.142827188	2.213283725
ENSMUSG00000029394	874.4360824	797.618859	734.9492011	604.100871	868.600649	629.115068	549.0091461	550.616458	474.2569218	605.2127852	468.7545843	614.1042561	751.4701218	543.6590253	0.466002474	0.000932591	0.499662411	Cdk2ap1	5	124345417	124363082	-	2078	protein_coding	- && sp|P49119|CDKA1_MESAU Cyclin-dependent kinase 2-associated protein 1 OS=Mesocricetus auratus OX=10036 GN=CDK2AP1 PE=2 SV=1 && PF09806:Cyclin-dependent kinase 2-associated protein	-	898	656	718	572	996	494	645	356	637	586	297	1523	22.12534017	20.1816793	18.59598593	15.28520785	21.97768964	15.91812731	13.89125444	13.93192331	11.99984303	15.31334196	11.86062063
ENSMUSG00000069379	49.66173742	40.12411943	52.20391262	57.03050181	36.62773821	58.58156504	76.60592736	133.0140882	246.4349154	56.80324776	78.91491318	70.16030241	49.03826242	110.3222324	-1.172690727	0.00093565	0.499662411	Gm4950	18	51865267	51865881	-	615	processed_pseudogene	- && sp|Q9R1P1|PSB3_MOUSE Proteasome subunit beta type-3 OS=Mus musculus OX=10090 GN=Psmb3 PE=1 SV=1 && PF00227:Proteasome subunit	-	51	33	51	54	42	46	90	86	331	55	50	174	4.245748096	3.430345222	4.463087159	4.875728418	3.131427893	5.008334004	6.549297047	11.37181945	21.06854547	4.85629971	6.74669997
ENSMUSG00000083900	1.947519115	1.215882407	0	1.056120404	0	3.82053685	7.660592736	15.46675444	6.700647247	4.131145292	4.734894791	6.854742189	1.340009796	7.591462782	-2.564991484	0.000936175	0.499662411	Gm13294	2	11098933	11100262	-	1330	processed_pseudogene	- && sp|Q8N680|ZBTB2_HUMAN Zinc finger and BTB domain-containing protein 2 OS=Homo sapiens OX=9606 GN=ZBTB2 PE=1 SV=1 && -	ZBTB	2	1	0	1	0	3	9	10	9	4	3	17	0.076990567	0.048067038	0	0.041751225	0	0.151035898	0.302843435	0.611441595	0.264894258	0.163315069	0.187182879
ENSMUSG00000070552	22.39646982	14.59058888	20.47212259	1.056120404	6.104623035	15.2821474	1.702353941	0	0	5.163931614	4.734894791	2.419320773	13.31701202	2.336750187	2.546100977	0.000957099	0.499662411	Mrgprx1	7	48020971	48027597	-	1180	protein_coding	- && sp|Q8CIP3|MRGX1_MOUSE Mas-related G-protein coupled receptor member X1 OS=Mus musculus OX=10090 GN=Mrgprx1 PE=2 SV=1 && PF00001:7 transmembrane receptor (rhodopsin family)	-	23	12	20	1	7	12	2	0	0	5	3	6	0.99794129	0.650127061	0.912196279	0.047058584	0.272009626	0.680941506	0.07585344	0	0	0.230094324	0.210977313
ENSMUSG00000097415	121.7199447	125.2358879	72.67603521	88.71411392	100.2902356	124.8042038	143.848908	335.6285713	100.5097087	171.4425296	1002.219397	149.1914476	105.5734035	317.1400938	-1.583134292	0.00096564	0.499662411	AU020206	7	75769038	75782099	-	3189	lincRNA	- && - && -	-	125	103	71	84	115	98	169	217	135	166	635	370	2.006848818	2.064817679	1.198240894	1.462667562	1.653528033	2.057700318	2.371698507	5.533651888	1.657146581	2.826646355	16.52402011
ENSMUSG00000061838	181.1192777	218.8588333	165.824193	183.7649503	204.9409162	222.8646496	217.0501275	705.2840024	173.4723121	241.6719996	2597.878942	267.3349454	196.2288033	700.4487215	-1.834178794	0.001006454	0.499662411	Suclg2	6	95473009	95718800	-	4623	protein_coding	- && sp|Q9Z2I8|SUCB2_MOUSE Succinate--CoA ligase [GDP-forming] subunit beta, mitochondrial OS=Mus musculus OX=10090 GN=Suclg2 PE=1 SV=3 && PF00549:CoA-ligase|PF08442:ATP-grasp domain	-	186	180	162	174	235	175	255	456	233	234	1646	663	2.059909848	2.489130212	1.885955447	2.089999672	2.330838644	2.534689253	2.4685594	8.021351903	1.972939207	2.748589429	29.5462553
ENSMUSG00000105642	3.895038229	3.647647221	11.25966743	6.336722423	2.616267015	11.46161055	0.851176971	0	0	2.065572646	0	1.612880515	6.536158811	0.754938355	2.872464801	0.001023616	0.499662411	Gm43134	3	101748124	101750009	+	1886	lincRNA	- && - && -	-	4	3	11	6	3	9	1	0	0	2	0	4	0.108586908	0.101690076	0.313899992	0.176656827	0.072936985	0.319529816	0.023729337	0	0	0.057584582	0
ENSMUSG00000020083	357.3697575	246.8241286	365.4273883	306.2749171	335.7542669	298.0018743	205.1336499	150.027518	179.428443	308.8031105	108.9025802	189.9166807	318.2753888	190.3686637	0.7367406	0.001052117	0.499662411	Fam241b	10	62107655	62143920	-	2981	protein_coding	- && sp|Q9D882|F241B_MOUSE Protein FAM241B OS=Mus musculus OX=10090 GN=Fam241b PE=1 SV=1 && PF15378:Domain of unknown function (DUF4605)	-	367	203	357	290	385	234	241	97	241	299	69	471	6.303231407	4.353445043	6.445350627	5.402028672	5.921980793	5.256110048	3.618114957	2.646161696	3.164730571	5.446620549	1.92080653
ENSMUSG00000041707	0	9.727059256	0	2.112240808	2.616267015	3.82053685	5.958238795	40.21356154	1.489032722	20.65572646	58.39703576	9.274062962	3.046017322	22.66460971	-2.906956325	0.001080728	0.499662411	Tmem273	14	32785963	32817984	+	1604	protein_coding	- && sp|Q5T292|TM273_HUMAN Transmembrane protein 273 OS=Homo sapiens OX=9606 GN=TMEM273 PE=3 SV=1 && PF14986:Domain of unknown function (DUF4514)	-	0	8	0	2	3	3	7	26	2	20	37	23	0	0.318848683	0	0.069238316	0.085760071	0.125235501	0.195308422	1.31818269	0.048809831	0.677085541	1.914228901
ENSMUSG00000054871	1410.003839	909.4800405	1350.136485	1118.431508	1673.538801	1474.727224	820.5345998	519.6829491	652.9408484	1301.310767	773.3661492	598.7818912	1322.719649	777.7695341	0.766317315	0.00109304	0.499662411	Tmem158	9	123259053	123260764	-	1712	protein_coding	- && sp|Q6F5E0|TM158_MOUSE Transmembrane protein 158 OS=Mus musculus OX=10090 GN=Tmem158 PE=1 SV=1 && -	-	1448	748	1319	1059	1919	1158	964	336	877	1260	490	1485	43.30359623	27.93166612	41.46496882	34.34891813	51.39719943	45.29136057	25.2000016	15.96033995	20.05291481	39.96544865	23.75137893
ENSMUSG00000034853	372.9499104	423.1270776	554.7945223	410.8308371	452.6141936	523.4135485	490.2779351	2366.413429	360.3459186	709.5242038	3784.759236	577.4112244	456.2883483	1381.455325	-1.597199289	0.001096077	0.499662411	Acot11	4	106744555	106804998	-	6056	protein_coding	- && sp|Q8VHQ9|ACO11_MOUSE Acyl-coenzyme A thioesterase 11 OS=Mus musculus OX=10090 GN=Acot11 PE=1 SV=1 && PF10223:Uncharacterized conserved protein (DUF2181)	-	383	348	542	389	519	411	576	1530	484	687	2398	1432	3.237964408	3.673604361	4.816745806	3.566847963	3.929612552	4.544295074	4.256610498	20.54528569	3.128536102	6.160114413	32.85941452
ENSMUSG00000034936	383.6612656	527.6929647	441.1742419	588.2590649	354.068136	287.813776	181.3006948	318.6151414	220.3768428	328.4260507	225.6966517	302.0118764	430.4449082	262.7378763	0.712659828	0.001149724	0.499662411	Arl4d	11	101665541	101667832	+	1382	protein_coding	- && sp|Q99PE9|ARL4D_MOUSE ADP-ribosylation factor-like protein 4D OS=Mus musculus OX=10090 GN=Arl4d PE=2 SV=2 && PF00025:ADP-ribosylation factor family	-	394	434	431	557	406	226	213	206	296	318	143	749	14.59645329	20.07616198	16.78454354	22.38040881	13.47057802	10.94992046	6.897613496	12.12176325	8.384271705	12.49502084	8.586664673
ENSMUSG00000040824	733.2409466	587.2712026	785.1059015	514.3306367	634.8807956	476.293594	442.6120248	392.8555627	299.295577	554.6062554	399.3094607	386.2848834	621.8538462	412.4939607	0.593713395	0.001153253	0.499662411	Snrpd2	7	19149722	19153542	+	2618	protein_coding	- && sp|Q3SZF8|SMD2_BOVIN Small nuclear ribonucleoprotein Sm D2 OS=Bos taurus OX=9913 GN=SNRPD2 PE=3 SV=1 && PF01423:LSM domain	-	753	483	767	487	728	374	520	254	402	537	253	958	14.72598986	11.7944174	15.76761582	10.32952098	12.75058111	9.56560687	8.889165587	7.889885393	6.010880399	11.13839336	8.019501772
ENSMUSG00000006412	907.5439074	824.368272	818.8849038	657.9630116	786.6242825	745.0046858	571.1397473	383.5755101	553.1756561	742.5733662	509.7903392	550.7986959	790.0648438	551.8422191	0.515503107	0.001162853	0.499662411	Pfdn2	1	171345670	171359254	+	1937	protein_coding	- && sp|O70591|PFD2_MOUSE Prefoldin subunit 2 OS=Mus musculus OX=10090 GN=Pfdn2 PE=1 SV=2 && PF01920:Prefoldin subunit	-	932	678	800	623	902	585	671	248	743	719	323	1366	24.63459659	22.37685655	22.22801464	17.85991094	21.35232435	20.22259171	15.50315876	10.41186864	15.01553701	20.15659536	13.83787523
ENSMUSG00000102151	4.868797786	0	0	0	2.616267015	0	3.404707883	10.82672811	5.211614526	9.295076906	31.56596527	6.048301932	1.2475108	11.05873244	-3.023592803	0.001195452	0.499662411	Gm37472	14	61677443	61681494	-	4052	TEC	- && - && -	-	5	0	0	0	3	0	4	7	7	9	20	15	0.063177106	0	0	0	0.033948459	0	0.0441792	0.140486704	0.067625467	0.120612128	0.409597283
ENSMUSG00000021509	2.921278672	1.215882407	1.02360613	8.448963231	2.616267015	8.914585984	5.958238795	37.12021065	0	29.95080336	429.2971277	1.612880515	4.19009724	83.98987684	-4.326941909	0.001199423	0.499662411	Slc25a48	13	56438355	56474239	+	3374	protein_coding	- && sp|Q8BW66|S2548_MOUSE Solute carrier family 25 member 48 OS=Mus musculus OX=10090 GN=Slc25a48 PE=1 SV=2 && -	-	3	1	1	8	3	7	7	24	0	29	272	4	0.045523468	0.018947588	0.015951269	0.131663614	0.040770348	0.138919602	0.092849647	0.578459268	0	0.466735492	6.689910913
ENSMUSG00000026034	1769.321116	1409.20771	1033.842191	1454.277796	1365.691382	1027.724413	1735.549843	2683.481895	1980.41352	1537.818835	1909.740899	2426.175515	1343.344101	2045.530084	-0.606319095	0.001220984	0.499662411	Clk1	1	58410189	58424066	-	8132	protein_coding	- && sp|P22518|CLK1_MOUSE Dual specificity protein kinase CLK1 OS=Mus musculus OX=10090 GN=Clk1 PE=1 SV=2 && -	-	1817	1159	1010	1377	1566	807	2039	1735	2660	1489	1210	6017	11.43975492	9.111399108	6.684428954	9.402805081	8.830039143	6.644873735	11.22140277	17.35036956	12.80459783	9.942949547	12.34765564
ENSMUSG00000036944	57.45181388	42.55588425	25.59015324	41.18869575	44.47653925	42.02590535	71.49886554	146.9341672	68.4955052	55.77046144	52.0838427	94.75673026	42.21483195	81.58992872	-0.945264383	0.001222044	0.499662411	Tmem71	15	66526212	66561103	-	2988	protein_coding	- && sp|Q149F5|TMM71_MOUSE Transmembrane protein 71 OS=Mus musculus OX=10090 GN=Tmem71 PE=2 SV=1 && -	-	59	35	25	39	51	33	84	95	92	54	33	235	1.010952107	0.748835553	0.450297695	0.724777791	0.782632401	0.739509768	1.25813136	2.585530305	1.205282664	0.981366152	0.916494484
ENSMUSG00000026678	1170.458988	1536.875362	1024.629736	1263.120003	1107.553036	3179.960172	1639.366846	7889.591439	1261.955232	2444.605226	14427.22443	2507.222761	1547.09955	5028.327655	-1.700399133	0.001227918	0.499662411	Rgs5	1	169655501	169695813	+	4546	protein_coding	- && sp|O08850|RGS5_MOUSE Regulator of G-protein signaling 5 OS=Mus musculus OX=10090 GN=Rgs5 PE=2 SV=2 && -	-	1202	1264	1001	1196	1270	2497	1926	5101	1695	2367	9141	6218	13.53736689	17.77528804	11.85072592	14.60907139	12.80980535	36.77897987	18.96069037	91.24992423	14.5955998	28.2739662	166.8632839
ENSMUSG00000057068	3.895038229	4.863529628	2.047212259	9.505083634	5.23253403	2.547024567	14.4700085	51.04028964	17.1238763	12.39343587	1.578298264	18.14490579	4.681737058	19.12513573	-2.012176246	0.001230565	0.499662411	Fam47e	5	92555069	92591279	+	2110	protein_coding	- && sp|Q6ZV65|FA47E_HUMAN Protein FAM47E OS=Homo sapiens OX=9606 GN=FAM47E PE=1 SV=3 && -	-	4	4	2	9	6	2	17	33	23	12	1	45	0.097059198	0.121192722	0.05101382	0.236854106	0.130387824	0.063468482	0.360573463	1.271856474	0.426704337	0.308828021	0.039329104
ENSMUSG00000115222	3.895038229	7.295294442	3.070818389	8.448963231	13.95342408	11.46161055	24.68413215	26.29348254	20.10194174	14.45900852	26.83107048	12.90304412	8.020858154	20.87877993	-1.350658034	0.001259825	0.499662411	Gm49747	14	55643604	55646352	+	2749	antisense	- && - && -	-	4	6	3	8	16	9	29	17	27	14	17	32	0.074497966	0.139532545	0.058733627	0.161598048	0.266878436	0.219219073	0.472117994	0.502899035	0.384477297	0.276548434	0.513181144
ENSMUSG00000047822	3.895038229	3.647647221	6.141636778	15.84180606	13.08133507	5.094049134	1.702353941	60.32034231	2.978065443	36.1475213	206.7570725	12.49982399	7.950252082	53.40086325	-2.729461359	0.001273768	0.499662411	Angptl8	9	21835510	21837347	+	865	protein_coding	- && sp|Q8R1L8|ANGL8_MOUSE Angiopoietin-like protein 8 OS=Mus musculus OX=10090 GN=Angptl8 PE=2 SV=2 && -	-	4	3	6	15	15	4	2	39	4	35	131	31	0.236757119	0.221719633	0.373315009	0.962932876	0.795139618	0.309638141	0.10347637	3.666528963	0.181019583	2.197201287	12.56758111
ENSMUSG00000028475	17.52767203	62.01000276	35.82621454	25.34688969	29.65102617	44.57292992	24.68413215	239.7346938	37.9703344	60.93439305	329.8643371	64.91844073	35.82245585	126.3510552	-1.813450244	0.001274702	0.499662411	Spaar	4	43730034	43759462	+	5195	protein_coding	- && sp|A0A1B0GSZ0|SPAR_MOUSE Small regulatory polypeptide of amino acid response OS=Mus musculus OX=10090 GN=Spaar PE=1 SV=1 && -	-	18	51	35	24	34	35	29	155	51	59	209	161	0.177396937	0.627601003	0.362595826	0.256534957	0.300096967	0.451121017	0.249827212	2.426346194	0.384296386	0.616714796	3.338545065
ENSMUSG00000046916	43.81918008	94.83882775	24.56654711	44.35705696	54.94160731	49.66697905	75.75475039	250.5614219	43.18194893	72.2950426	377.213285	107.2565543	52.03169971	154.3771672	-1.563366592	0.001281297	0.499662411	Myct1	10	5593775	5606904	+	2845	protein_coding	- && sp|Q8R411|MYCT1_MOUSE Myc target protein 1 OS=Mus musculus OX=10090 GN=Myct1 PE=1 SV=1 && -	-	45	78	24	42	63	39	89	162	58	70	239	266	0.809821693	1.752715133	0.454014035	0.819762189	1.015375125	0.917894789	1.40002255	4.630622356	0.798045033	1.336083735	6.97127378
ENSMUSG00000020661	619.3110784	693.052972	760.5393544	780.4729784	767.4383244	811.2273245	949.9134993	1209.500197	792.9099243	1042.0814	1292.626278	882.6488619	738.673672	1028.280027	-0.47439102	0.001289086	0.499662411	Dnmt3a	12	3806007	3914443	+	16642	protein_coding	- && sp|O88508|DNM3A_MOUSE DNA (cytosine-5)-methyltransferase 3A OS=Mus musculus OX=10090 GN=Dnmt3a PE=1 SV=2 && -	-	636	570	743	739	880	637	1116	782	1065	1009	819	2189	1.95663925	2.189617939	2.402833089	2.465810989	2.42462956	2.562975666	3.001138041	3.821271152	2.505104032	3.292331495	4.083898059
ENSMUSG00000070858	598.8621277	453.5241378	544.558461	378.0911046	402.0330313	357.8569516	279.1860464	185.6010533	203.2529665	447.1964778	124.6855628	243.1417376	455.820969	247.1773074	0.880068992	0.001291405	0.499662411	Gm1673	5	33983433	33985013	+	669	protein_coding	- && sp|Q3UR78|CD048_MOUSE Neuropeptide-like protein C4orf48 homolog OS=Mus musculus OX=10090 GN=Gm1673 PE=2 SV=2 && -	-	615	373	532	358	461	281	328	120	273	433	79	603	47.06609436	35.64361291	42.79823139	29.7151394	31.59679618	28.12488597	21.94193988	14.58685778	15.97416644	35.14630605	9.7993548
ENSMUSG00000032783	0	0	0	0	1.74417801	1.273512283	4.255884854	18.56010533	2.233549082	2.065572646	7.891491318	4.032201288	0.502948382	6.506467419	-3.585519068	0.001326273	0.499662411	Troap	15	99074575	99083409	+	3520	protein_coding	- && sp|B7ZNG4|TROAP_MOUSE Tastin OS=Mus musculus OX=10090 GN=Troap PE=2 SV=1 && -	-	0	0	0	0	2	1	5	12	3	2	5	10	0	0	0	0	0.02605287	0.019022514	0.063570355	0.277233178	0.033362629	0.030853557	0.117875582
ENSMUSG00000025525	111.9823491	117.9405935	89.05373329	141.5201341	84.59263348	159.1890354	117.462422	320.1618169	243.45685	176.6064612	707.0776221	133.0626425	117.3797465	282.9713024	-1.265519895	0.001374797	0.499662411	Apool	X	112311334	112372755	+	3486	protein_coding	- && sp|Q78IK4|MIC27_MOUSE MICOS complex subunit Mic27 OS=Mus musculus OX=10090 GN=Apool PE=1 SV=1 && -	-	115	97	87	134	97	125	138	207	327	171	448	330	1.688999888	1.778866498	1.343173695	2.134510417	1.275888117	2.401005741	1.771654365	4.828915246	3.6719947	2.663708126	10.66466309
ENSMUSG00000074994	601.7834064	622.5317924	464.7171829	706.5445502	512.7883349	653.3118014	845.2187319	1220.326925	769.0854007	632.0652296	1543.575702	835.0688867	593.6128447	974.2234793	-0.712920758	0.001401079	0.499662411	Qser1	2	104754795	104816760	-	9191	protein_coding	- && sp|Q2KHR3|QSER1_HUMAN Glutamine and serine-rich protein 1 OS=Homo sapiens OX=9606 GN=QSER1 PE=1 SV=3 && -	-	618	512	454	669	588	513	993	789	1033	612	978	2071	3.442586586	3.561280645	2.658479983	4.041887438	2.933477767	3.737362014	4.835192592	6.981051751	4.399661167	3.615818013	8.830241826
ENSMUSG00000025993	17.52767203	14.59058888	27.6373655	28.5152509	21.80222512	57.30805275	28.08884003	114.4539828	15.63484358	77.45897422	986.4364148	34.67693107	27.8968592	209.4583311	-2.907406755	0.001412686	0.499662411	Slc40a1	1	45908068	45926523	-	9000	protein_coding	- && sp|Q9JHI9|S40A1_MOUSE Solute carrier family 40 member 1 OS=Mus musculus OX=10090 GN=Slc40a1 PE=1 SV=1 && PF06963:Ferroportin1 (FPN1)	-	18	12	27	27	25	45	33	74	21	75	625	86	0.102397454	0.085238881	0.161458741	0.166587388	0.127369587	0.33479624	0.164096276	0.668645353	0.091339464	0.452518837	5.762806225
ENSMUSG00000058806	7.790076458	7.295294442	8.188849038	9.505083634	18.3138691	11.46161055	17.02353941	52.58696509	11.16774541	35.11473498	55.24043923	14.51592464	10.4257972	30.94155813	-1.522828454	0.001436868	0.499662411	Col13a1	10	61838236	61979108	-	4683	protein_coding	- && sp|Q9R1N9|CODA1_MOUSE Collagen alpha-1(XIII) chain OS=Mus musculus OX=10090 GN=Col13a1 PE=2 SV=1 && PF01391:Collagen triple helix repeat (20 copies)	-	8	6	8	9	21	9	20	34	15	34	35	36	0.087463125	0.081907958	0.091940347	0.106718378	0.205619064	0.128685294	0.191131881	0.590420434	0.125385922	0.394250876	0.620212329
ENSMUSG00000042448	58.42557344	14.59058888	72.67603521	23.23464888	20.05804711	77.68424929	1.702353941	4.640026331	14.14581086	24.78687175	22.09617569	8.467622704	44.44485714	12.63981021	1.829117526	0.001448801	0.499662411	Hoxd1	2	74762980	74765142	+	1862	protein_coding	- && sp|Q01822|HXD1_MOUSE Homeobox protein Hox-D1 OS=Mus musculus OX=10090 GN=Hoxd1 PE=2 SV=2 && PF00046:Homeodomain	Homeobox	60	12	71	22	23	61	2	3	19	24	14	21	1.649797864	0.412003186	2.052196677	0.656090678	0.566391074	2.193616613	0.048070386	0.131023199	0.399443722	0.699921724	0.62394293
ENSMUSG00000022342	190.8568732	79.03235646	154.5645256	108.7804016	104.6506806	122.2571792	58.73121098	27.84015799	113.1664868	69.19668363	63.13193055	48.78963558	126.6903361	63.4760176	0.989348312	0.001453737	0.499662411	Kcnv1	15	45106284	45114920	-	4587	protein_coding	- && sp|Q8BZN2|KCNV1_MOUSE Potassium voltage-gated channel subfamily V member 1 OS=Mus musculus OX=10090 GN=Kcnv1 PE=2 SV=2 && PF00520:Ion transport protein|PF02214:BTB/POZ domain	-	196	65	151	103	120	96	69	18	152	67	40	121	2.18769359	0.905907012	1.771693187	1.246893462	1.199556607	1.401370791	0.673205485	0.319117327	1.297168888	0.793165783	0.723648656
ENSMUSG00000101335	4.868797786	12.15882407	14.33048582	11.61732444	11.33715706	12.73512283	14.4700085	34.02685976	30.52517079	22.7212991	28.40936875	18.14490579	11.17461867	24.71626878	-1.124721558	0.001470049	0.499662411	Gm28229	9	88441500	88443652	-	2153	sense_intronic	- && - && -	-	5	10	14	11	13	10	17	22	41	22	18	45	0.118900899	0.296930613	0.349964759	0.283706652	0.276864685	0.311004404	0.353372042	0.830969859	0.745455121	0.55487679	0.693785125
ENSMUSG00000029177	37.00286318	27.96529536	25.59015324	40.13257535	37.49982721	20.37619653	40.00531762	80.42712308	58.8167925	55.77046144	159.4081246	37.49947198	31.42781848	71.98788187	-1.169578625	0.001479937	0.499662411	Cenpa	5	30666777	30674830	+	5860	protein_coding	- && - && -	-	38	23	25	38	43	16	47	52	79	54	101	93	0.332005397	0.250916502	0.229605719	0.360086503	0.33646437	0.182823886	0.358944693	0.721626292	0.527729232	0.500396256	1.430277367
ENSMUSG00000027820	667.9990563	1135.634168	391.0175416	826.9422762	587.7879894	974.2368968	1092.060053	2565.934561	1056.468716	814.8684088	4875.363337	1151.193468	763.9363214	1925.981424	-1.333601847	0.001483276	0.499662411	Mme	3	63241537	63386030	+	11542	protein_coding	- && sp|Q61391|NEP_MOUSE Neprilysin OS=Mus musculus OX=10090 GN=Mme PE=1 SV=3 && -	-	686	934	382	783	674	765	1283	1659	1419	789	3089	2855	3.043001798	5.173266014	1.781240663	3.767051479	2.677608436	4.438037151	4.974768563	11.68885406	4.812635844	3.712050203	22.20922209
ENSMUSG00000085704	17.52767203	31.61294258	18.42491033	19.01016727	33.13938219	20.37619653	27.23766306	75.78709674	41.69291621	32.01637601	138.8902472	39.11235249	23.34854516	59.12277529	-1.317120672	0.001483648	0.499662411	4921531C22Rik	2	179975993	179979013	+	1967	processed_transcript	- && - && -	-	18	26	18	18	38	16	32	49	56	31	88	97	0.468519109	0.845021955	0.492502516	0.508146581	0.885824072	0.544660889	0.728069626	2.025808273	1.1144622	0.855805832	3.712571453
ENSMUSG00000029591	41.87166096	35.2605898	20.47212259	42.24481615	31.39520418	34.38483165	40.85649459	116.0006583	60.30582523	40.27866659	246.2145291	49.19285571	34.27153756	92.14150492	-1.412512642	0.001485883	0.499662411	Ung	5	114130386	114139323	+	5468	protein_coding	- && sp|P97931|UNG_MOUSE Uracil-DNA glycosylase OS=Mus musculus OX=10090 GN=Ung PE=1 SV=3 && -	-	43	29	20	40	36	27	48	75	81	39	156	122	0.402623494	0.339053707	0.196852891	0.406211626	0.301885488	0.330632717	0.392862003	1.115422441	0.579880078	0.387305807	2.367514247
ENSMUSG00000044254	28.23902716	29.18117777	37.8734268	42.24481615	34.8835602	35.65834394	22.13060124	20.10678077	14.89032722	29.95080336	9.469789582	13.70948438	34.68005867	18.37629776	0.922157168	0.001502901	0.499662411	Pcsk9	4	106442329	106464329	-	3521	protein_coding	- && sp|Q80W65|PCSK9_MOUSE Proprotein convertase subtilisin/kexin type 9 OS=Mus musculus OX=10090 GN=Pcsk9 PE=1 SV=2 && PF18463:Proprotein convertase subtilisin-like/kexin type 9 C-terminal domain|PF00082:Subtilase family|PF18464:Proprotein convertase subtilisin-like/kexin type 9 C-terminal domain|PF18459:Proprotein convertase subtilisin-like/kexin type 9 C-terminal domain	-	29	24	37	40	40	28	26	13	20	29	6	34	0.421687897	0.435756848	0.565556511	0.630833618	0.520909415	0.53247911	0.330471961	0.300250644	0.222354358	0.447249518	0.141410525
ENSMUSG00000022865	84.71708148	159.2805953	98.26618845	123.5660872	92.44143453	136.2658143	77.45710433	321.7084923	122.1006832	179.7048202	1821.356196	148.3850074	115.7562002	445.1187173	-1.941382014	0.001521507	0.499662411	Cxadr	16	78301489	78359774	+	7400	protein_coding	- && sp|P97792|CXAR_MOUSE Coxsackievirus and adenovirus receptor homolog OS=Mus musculus OX=10090 GN=Cxadr PE=1 SV=1 && PF00047:Immunoglobulin domain|PF07686:Immunoglobulin V-set domain	-	87	131	96	117	106	107	91	208	164	174	1154	368	0.60193098	1.13171893	0.698199963	0.877960556	0.656813978	0.968194533	0.550347461	2.285800038	0.867548582	1.276836933	12.94108226
ENSMUSG00000095562	144.1164145	69.3052972	122.8327356	98.21919756	105.5227696	185.9327934	40.85649459	34.02685976	67.00647247	91.91798274	59.97533402	82.6601264	120.9882013	62.740545	0.934426464	0.001570902	0.499662411	Erdr1	X	170009659	170019281	+	1577	lincRNA	- && - && -	-	148	57	120	93	121	146	48	22	90	89	38	205	4.804953457	2.310692565	4.095339032	3.274704513	3.518211291	6.199144085	1.362187338	1.134481995	2.234047959	3.064617105	1.999624329
ENSMUSG00000039997	99.32347484	151.9853009	77.79406586	105.6120404	95.92979055	161.73606	162.5748014	289.228308	125.823265	150.7868031	888.5819225	198.7875235	115.3967888	302.6304372	-1.388026639	0.001577876	0.499662411	Ifi203	1	173920407	173942672	-	6706	protein_coding	- && sp|O35368|IFI3_MOUSE Interferon-activable protein 203 OS=Mus musculus OX=10090 GN=Ifi203 PE=1 SV=1 && PF02760:HIN-200/IF120x domain|PF02758:PAAD/DAPIN/Pyrin domain	-	102	125	76	100	110	127	191	187	169	146	563	493	0.778745923	1.191641086	0.609944544	0.828051435	0.752137734	1.268091934	1.274668088	2.267695184	0.986517586	1.182244261	6.966928516
ENSMUSG00000096225	0	1.215882407	4.094424519	4.224481615	3.48835602	2.547024567	0.851176971	13.92007899	0	17.55736749	132.5770542	6.048301932	2.595028188	28.49232992	-3.437461743	0.001611407	0.499662411	Lhx8	3	154306294	154330659	-	2532	protein_coding	- && sp|O35652|LHX8_MOUSE LIM/homeobox protein Lhx8 OS=Mus musculus OX=10090 GN=Lhx8 PE=2 SV=4 && PF00412:LIM domain|PF00046:Homeodomain	Homeobox	0	1	4	4	4	2	1	9	0	17	84	15	0	0.025248484	0.085023034	0.087723743	0.07243768	0.052890401	0.01767517	0.28905829	0	0.364588636	2.753037287
ENSMUSG00000042010	257.0725231	372.0600166	209.8392566	856.5136475	534.5905601	1404.684049	325.1496028	4482.265436	233.7781373	1167.048545	32069.44242	411.6877515	605.7933421	6448.228649	-3.412013383	0.001634082	0.499662411	Acacb	5	114146535	114250761	+	9632	protein_coding	- && sp|E9Q4Z2|ACACB_MOUSE Acetyl-CoA carboxylase 2 OS=Mus musculus OX=10090 GN=Acacb PE=1 SV=1 && PF00289:Biotin carboxylase, N-terminal domain|PF01039:Carboxyl transferase domain|PF00364:Biotin-requiring enzyme|PF08326:Acetyl-CoA carboxylase, central region|PF02786:Carbamoyl-phosphate synthase L chain, ATP binding domain|PF02785:Biotin carboxylase C-terminal domain	-	264	306	205	811	613	1103	382	2898	314	1130	20319	1021	1.403287369	2.030972098	1.14545411	4.675469662	2.918181109	7.667779345	1.774901203	24.46743975	1.276129799	6.370593256	175.0581623
ENSMUSG00000035585	1843.326842	1742.359489	1772.885817	1569.39492	1837.491534	1590.616842	1434.233196	1317.767478	1136.131967	1668.982698	1137.953048	1131.032461	1726.012574	1304.350141	0.404630069	0.001656456	0.499662411	Tsen34	7	3692863	3701024	+	2541	protein_coding	- && sp|Q8BMZ5|SEN34_MOUSE tRNA-splicing endonuclease subunit Sen34 OS=Mus musculus OX=10090 GN=Tsen34 PE=2 SV=2 && PF01974:tRNA intron endonuclease, catalytic C-terminal domain	-	1893	1433	1732	1486	2107	1249	1685	852	1526	1616	721	2805	38.14214494	36.05292706	36.68457825	32.47394176	38.02140065	32.91306606	29.67717345	27.26726319	23.50885863	34.53461345	23.54654048
ENSMUSG00000038624	1.947519115	6.079412035	0	2.112240808	3.48835602	11.46161055	8.511769707	77.33377219	0	21.68851278	66.28852708	11.69338373	4.181523088	30.91932758	-2.894855523	0.001667526	0.499662411	Nepn	10	52388972	52404625	+	1999	protein_coding	- && sp|Q9CQ76|NEPN_MOUSE Nephrocan OS=Mus musculus OX=10090 GN=Nepn PE=1 SV=1 && PF13855:Leucine rich repeat	-	2	5	0	2	4	9	10	50	0	21	42	29	0.051224339	0.159902854	0	0.055556908	0.091751979	0.30146735	0.223879589	2.034060333	0	0.570458964	1.743544375
ENSMUSG00000009633	233.7022937	376.9235462	240.5474405	416.1114391	257.2662565	466.1054957	217.0501275	1418.301382	326.098166	1016.261742	3211.836967	272.576807	331.7760786	1077.020865	-1.697985224	0.001677911	0.499662411	G0s2	1	193272161	193273217	-	871	protein_coding	- && sp|Q61585|G0S2_MOUSE G0/G1 switch protein 2 OS=Mus musculus OX=10090 GN=G0s2 PE=1 SV=1 && PF15103:G0/G1 switch protein 2	-	240	310	235	394	295	366	255	917	438	984	2035	676	14.10757117	22.7532031	14.52078233	25.11880242	15.53002311	28.13672193	13.10235374	85.61656527	19.68510027	61.34721495	193.8843555
ENSMUSG00000032363	104.1922726	136.1788296	97.24258232	82.3773915	104.6506806	115.8896178	158.3189166	303.148387	100.5097087	164.2130253	184.6608969	184.2715988	106.7552291	182.5204222	-0.767910484	0.001708868	0.499662411	Adamts7	9	90163069	90208071	+	6282	protein_coding	- && sp|Q68SA9|ATS7_MOUSE A disintegrin and metalloproteinase with thrombospondin motifs 7 OS=Mus musculus OX=10090 GN=Adamts7 PE=1 SV=3 && PF05986:ADAM-TS Spacer 1|PF01562:Reprolysin family propeptide|PF00090:Thrombospondin type 1 domain|PF17771:ADAM cysteine-rich domain|PF01421:Reprolysin (M12B) family zinc metalloprotease	-	107	112	95	78	120	91	186	196	135	159	117	457	0.872057274	1.139774917	0.813890503	0.689473429	0.875894007	0.969960455	1.325080635	2.537258754	0.841235346	1.374412512	1.545554907
ENSMUSG00000021852	72.05820724	117.9405935	75.7468536	86.60187311	71.51129841	64.94912645	59.58238795	46.40026331	62.53937431	47.50817085	25.25277222	46.37031481	81.46799205	47.94221391	0.742138691	0.001718211	0.499662411	Slc35f4	14	49298519	49526046	-	6559	protein_coding	- && sp|Q8BZK4|S35F4_MOUSE Solute carrier family 35 member F4 OS=Mus musculus OX=10090 GN=Slc35f4 PE=2 SV=1 && -	-	74	97	74	82	82	51	70	30	84	46	16	115	0.57763467	0.945438117	0.607203682	0.694219941	0.573250527	0.520646692	0.477625718	0.371954866	0.501329581	0.3808361	0.202431858
ENSMUSG00000021040	57.45181388	59.57823794	64.48718617	28.5152509	51.45325129	48.39346677	17.87471638	17.01342988	35.73678532	43.37702556	25.25277222	21.77388695	51.64653449	26.83810272	0.938908972	0.001722282	0.499662411	Slirp	12	87443896	87452206	+	3104	protein_coding	- && sp|Q9D8T7|SLIRP_MOUSE SRA stem-loop-interacting RNA-binding protein, mitochondrial OS=Mus musculus OX=10090 GN=Slirp PE=1 SV=2 && PF00076:RNA recognition motif. (a.k.a. RRM, RBD, or RNP domain)	-	59	49	63	27	59	38	21	11	48	42	16	54	0.97317168	1.009191007	1.092343289	0.483017554	0.871562508	0.819733063	0.302778391	0.288189128	0.605342548	0.734759967	0.427754689
ENSMUSG00000017652	5.842557344	4.863529628	6.141636778	4.224481615	5.23253403	5.094049134	16.17236244	43.30691243	8.189679969	6.196717937	28.40936875	7.661182447	5.233131421	18.32270399	-1.749871136	0.001777374	0.499662411	Cd40	2	165055627	165072948	+	3406	protein_coding	- && sp|P27512|TNR5_MOUSE Tumor necrosis factor receptor superfamily member 5 OS=Mus musculus OX=10090 GN=Cd40 PE=1 SV=3 && PF00020:TNFR/NGFR cysteine-rich region	-	6	4	6	4	6	4	19	28	11	6	18	19	0.090191533	0.075078287	0.094808421	0.065213305	0.080774606	0.078636815	0.249652691	0.668528626	0.126424055	0.095658709	0.438555306
ENSMUSG00000038917	0.973759557	0	0	1.056120404	0.872089005	1.273512283	0	4.640026331	0	7.22950426	77.33661492	1.209660386	0.695913542	15.06930098	-4.410852174	0.001779712	0.499662411	3930402G23Rik	8	10924427	10928696	-	3323	lincRNA	- && - && -	-	1	0	0	1	1	1	0	3	0	7	49	3	0.015407381	0	0	0.016710541	0.013798691	0.02015024	0	0.073417152	0	0.114389354	1.223664181
ENSMUSG00000044986	116.8511469	131.3153	135.1160091	107.7242812	118.6041047	184.6592811	174.491279	399.0422645	127.3122977	187.9671108	407.200952	214.9163286	132.3783538	251.8217054	-0.922180093	0.00179241	0.499662411	Tst	15	78399556	78405907	-	3163	protein_coding	- && sp|P52196|THTR_MOUSE Thiosulfate sulfurtransferase OS=Mus musculus OX=10090 GN=Tst PE=1 SV=3 && -	-	120	108	132	102	136	145	205	258	171	182	258	533	1.942411396	2.182848366	2.246027385	1.790695915	1.971550735	3.069582982	2.900560738	6.633261741	2.116306639	3.124568887	6.768883239
ENSMUSG00000027577	209.3583048	285.7323657	164.8005869	228.1220072	243.3128324	236.8732847	174.491279	129.9207373	166.7716648	188.9998971	88.38470277	110.4823153	228.0332303	143.1750994	0.666176466	0.001796532	0.499662411	Chrna4	2	181018380	181043546	-	5022	protein_coding	- && sp|O70174|ACHA4_MOUSE Neuronal acetylcholine receptor subunit alpha-4 OS=Mus musculus OX=10090 GN=Chrna4 PE=1 SV=2 && PF02931:Neurotransmitter-gated ion-channel ligand binding domain|PF02932:Neurotransmitter-gated ion-channel transmembrane region	-	215	235	161	216	279	186	205	84	224	183	56	274	2.191900899	2.99150793	1.725398736	2.388349643	2.547391738	2.479972152	1.826856554	1.360220131	1.746035164	1.978756203	0.925353831
ENSMUSG00000074024	17.52767203	14.59058888	23.54294098	23.23464888	24.41849214	21.64970882	23.83295518	32.48018432	43.18194893	30.98358969	154.6732298	43.95099404	20.82734196	54.85048367	-1.376882772	0.00179752	0.499662411	4632427E13Rik	7	92734166	92741468	-	7303	bidirectional_promoter_lncRNA	- && - && -	-	18	12	23	22	28	17	28	21	58	30	98	109	0.126191577	0.105045862	0.169498884	0.167279316	0.17580247	0.15586844	0.17158686	0.233843129	0.310891157	0.223068302	1.113579645
ENSMUSG00000036197	272.652676	331.9358971	269.2084121	284.0963886	285.1731046	273.8051409	387.2855217	553.7098089	342.477526	279.8850935	517.6818305	447.5743429	286.1452699	421.4356872	-0.555061241	0.001800513	0.499662411	Gxylt1	15	93239742	93275179	-	6722	protein_coding	- && sp|Q3UHH8|GXLT1_MOUSE Glucoside xylosyltransferase 1 OS=Mus musculus OX=10090 GN=Gxylt1 PE=1 SV=2 && PF01501:Glycosyl transferase family 8	-	280	273	263	269	327	215	455	358	460	271	328	1110	2.132645577	2.596349441	2.105705096	2.222156465	2.230578365	2.141659973	3.029285342	4.33102947	2.678804374	2.189216389	4.049224392
ENSMUSG00000097290	93.4809175	127.6676527	72.67603521	73.92842827	101.1623246	96.78693354	157.4677396	214.9878867	149.6477885	80.55733319	190.9740899	158.0622905	94.28371531	158.6161881	-0.746388258	0.001809334	0.499662411	1300002E11Rik	16	21794318	21809040	+	4213	lincRNA	- && - && -	-	96	105	71	70	116	76	185	139	201	78	121	392	1.166645572	1.593297389	0.906999813	0.922629728	1.262509838	1.207904784	1.965203659	2.683057385	1.867610359	1.005358725	2.383364245
ENSMUSG00000000031	101.270994	210.3476564	95.19537006	163.6986626	100.2902356	101.8809827	109.8018292	842.9381169	361.8349514	116.7048545	285.6719857	268.9478259	128.7806502	330.9832606	-1.360178752	0.001816169	0.499662411	H19	7	142575529	142578143	-	2460	lincRNA	- && - && -	-	104	173	93	155	115	80	129	545	486	113	181	667	2.164499029	4.495831238	2.034642676	3.498786597	2.14353695	2.177536523	2.346831442	18.0164	7.733620165	2.494372124	6.105763473
ENSMUSG00000113798	1.947519115	2.431764814	8.188849038	6.336722423	10.46506806	8.914585984	1.702353941	0	0	3.098358969	0	0.806440258	6.380751572	0.934525528	2.712112533	0.001838078	0.499662411	Gm47385	12	23189273	23189398	-	126	processed_pseudogene	- && sp|O43150|ASAP2_HUMAN Arf-GAP with SH3 domain, ANK repeat and PH domain-containing protein 2 OS=Homo sapiens OX=9606 GN=ASAP2 PE=1 SV=3 && -	-	2	2	8	6	12	7	2	0	0	3	0	2	0.812678207	1.014748587	3.417116219	2.644244248	4.366957265	3.719958227	0.710373489	0	0	1.292910962	0
ENSMUSG00000021178	2524.958532	2315.040103	2852.790284	2243.199738	2343.303156	2348.356651	1903.231706	1882.304015	1666.227616	2255.605329	1862.391951	2045.132493	2437.941411	1935.815518	0.332623003	0.001884363	0.499662411	Psmc1	12	100110154	100123405	+	1933	protein_coding	- && sp|P62191|PRS4_HUMAN 26S proteasome regulatory subunit 4 OS=Homo sapiens OX=9606 GN=PSMC1 PE=1 SV=1 && PF17862:AAA+ lid domain|PF16450:Proteasomal ATPase OB C-terminal domain|PF00004:ATPase family associated with various cellular activities (AAA)	-	2593	1904	2787	2124	2687	1844	2236	1217	2238	2184	1180	5072	68.67992717	62.97005818	77.5970878	61.01597022	63.73882504	63.8762822	51.76869771	51.19945576	45.3220874	61.3534075	50.6578393
ENSMUSG00000039556	131.4575402	147.1217713	102.360613	135.1834117	146.5109528	146.4539126	117.462422	78.88044763	71.47357064	112.5737092	72.60172013	87.90198807	134.8480336	90.14897627	0.573398984	0.00189677	0.499662411	Ppp1r3f	X	7557296	7574283	-	5153	protein_coding	- && sp|Q9JIG4|PPR3F_MOUSE Protein phosphatase 1 regulatory subunit 3F OS=Mus musculus OX=10090 GN=Ppp1r3f PE=1 SV=3 && -	-	135	121	100	128	168	115	138	51	96	109	46	218	1.341321201	1.50115049	1.04443199	1.379337966	1.494918031	1.494336024	1.198522631	0.804853161	0.729277419	1.148640866	0.740788442
ENSMUSG00000027955	816.010509	1240.200055	711.4062602	624.1671587	831.9729108	885.091037	1504.029707	2524.174324	1696.00827	759.0979473	1019.580678	1665.702352	851.4746551	1528.09888	-0.843852639	0.001919531	0.499662411	Gask1b	3	79884533	79946280	+	9598	protein_coding	- && sp|Q3UPI1|GAK1B_MOUSE Golgi-associated kinase 1B OS=Mus musculus OX=10090 GN=GaskbB PE=2 SV=1 && PF15051:FAM198 protein	-	838	1020	695	591	954	695	1767	1632	2278	735	646	4131	4.470153496	6.793888745	3.897125277	3.419224355	4.557596471	4.848580686	8.239163075	13.8275752	9.290832917	4.158383141	5.585322841
ENSMUSG00000039891	6.816316901	18.23823611	9.212455167	8.448963231	20.93013612	21.64970882	15.32118547	64.96036864	14.89032722	22.7212991	277.7804944	9.67728309	14.21596939	67.55849299	-2.238415031	0.001921078	0.499662411	Txlnb	10	17796226	17845665	+	5504	protein_coding	- && sp|Q8VBT1|TXLNB_MOUSE Beta-taxilin OS=Mus musculus OX=10090 GN=Txlnb PE=1 SV=2 && PF09728:Myosin-like coiled-coil protein	-	7	15	9	8	24	17	18	42	20	22	176	24	0.06511466	0.174225548	0.088004401	0.080710944	0.199940631	0.206814538	0.146359654	0.620551008	0.142243767	0.217051186	2.653571238
ENSMUSG00000072568	22.39646982	59.57823794	37.8734268	39.07645494	47.96489527	53.4875159	50.21944127	112.9073074	55.0942107	88.81962377	244.6362309	63.30556022	43.39616678	102.4970624	-1.229405818	0.001944145	0.499662411	Lratd2	15	60818994	60853778	-	5926	protein_coding	- && sp|Q96KN1|LRAT2_HUMAN Protein LRATD2 OS=Homo sapiens OX=9606 GN=LRATD2 PE=1 SV=1 && PF04970:Lecithin retinol acyltransferase	-	23	49	37	37	55	42	59	73	74	86	155	157	0.198712575	0.528607642	0.336031805	0.346705667	0.425568313	0.474567739	0.445571762	1.001769565	0.488823131	0.788051703	2.170533833
ENSMUSG00000078480	24.34398893	13.37470648	16.37769808	19.01016727	20.05804711	25.47024567	10.21412365	7.733377219	9.678712691	13.4262222	11.04808785	6.45152206	19.77247559	9.758674277	1.053714838	0.001972256	0.499662411	Mrpl48-ps	4	88599175	88599810	-	636	processed_pseudogene	- && sp|Q8JZS9|RM48_MOUSE 39S ribosomal protein L48, mitochondrial OS=Mus musculus OX=10090 GN=Mrpl48 PE=1 SV=1 && PF00338:Ribosomal protein S10p/S20e	-	25	11	16	18	23	20	12	5	13	13	7	16	2.012528579	1.105693035	1.353951709	1.571579129	1.65820783	2.105636732	0.844406223	0.639321793	0.800143557	1.109951863	0.913350421
ENSMUSG00000071856	106.1397917	159.2805953	104.4078252	107.7242812	114.2436597	208.8560145	158.3189166	366.5620802	170.4942466	235.4752816	669.1984638	163.7073723	133.4420279	293.9593935	-1.135692495	0.001982632	0.499662411	Mcc	18	44425060	44812182	-	14577	protein_coding	- && sp|P23508|CRCM_HUMAN Colorectal mutant cancer protein OS=Homo sapiens OX=9606 GN=MCC PE=1 SV=2 && PF13499:EF-hand domain pair|PF10506:PDZ domain of MCC-2 bdg protein for Usher syndrome	-	109	131	102	102	131	164	186	237	229	228	424	406	0.382840176	0.574516024	0.376593072	0.388555339	0.412070366	0.753331734	0.571047304	1.32216852	0.614963025	0.849345913	2.413760697
ENSMUSG00000047686	0	8.511176849	6.141636778	0	3.48835602	6.367561417	10.21412365	10.82672811	20.8464581	11.36064955	18.93957916	12.49982399	4.084788511	14.11456043	-1.824885496	0.00199186	0.499662411	Rtl3	X	106837082	106840644	-	2948	protein_coding	- && sp|Q6P1Y1|RTL3_MOUSE Retrotransposon Gag-like protein 3 OS=Mus musculus OX=10090 GN=Rtl3 PE=1 SV=1 && -	-	0	7	6	0	4	5	12	7	28	11	12	31	0	0.151799229	0.109537816	0	0.062215809	0.113567246	0.182171763	0.193097736	0.371802434	0.202620375	0.337792712
ENSMUSG00000084128	7.790076458	6.079412035	11.25966743	6.336722423	3.48835602	6.367561417	7.660592736	44.85358787	10.42322905	11.36064955	118.3723698	4.435421416	6.886965963	32.85097507	-2.228206133	0.001996008	0.499662411	Esrp2	8	106130319	106136974	-	4340	protein_coding	- && sp|Q8K0G8|ESRP2_MOUSE Epithelial splicing regulatory protein 2 OS=Mus musculus OX=10090 GN=Esrp2 PE=1 SV=1 && -	-	8	5	11	6	4	5	9	29	14	11	75	11	0.094375534	0.073651107	0.136409075	0.076768381	0.042260877	0.077141991	0.092806859	0.543394063	0.126275757	0.137632457	1.434062379
ENSMUSG00000032271	16.55391247	53.49882591	13.30687969	21.12240808	27.03475915	24.19673338	23.83295518	92.80052663	14.14581086	84.68847848	279.3587927	52.82183687	25.95225311	91.27473345	-1.808030088	0.001998953	0.499662411	Nnmt	9	48591877	48605153	-	1576	protein_coding	- && sp|O55239|NNMT_MOUSE Nicotinamide N-methyltransferase OS=Mus musculus OX=10090 GN=Nnmt PE=1 SV=1 && PF01234:NNMT/PNMT/TEMT family	-	17	44	13	20	31	19	28	60	19	82	177	131	0.552270533	1.784824291	0.44394324	0.704684381	0.901931846	0.807249818	0.795113474	3.09600503	0.471931606	2.825371416	9.319949559
ENSMUSG00000040280	24.34398893	29.18117777	12.28327356	16.89792646	31.39520418	47.11995449	36.60060974	103.6272547	27.54710535	44.40981188	216.2268621	45.96709468	26.87025423	79.06312309	-1.546456056	0.001999187	0.499662411	Ndufa4l2	10	127514967	127517154	+	1095	protein_coding	- && sp|Q4FZG9|NUA4L_MOUSE NADH dehydrogenase [ubiquinone] 1 alpha subcomplex subunit 4-like 2 OS=Mus musculus OX=10090 GN=Ndufa4l2 PE=3 SV=1 && -	-	25	24	12	16	36	37	43	67	37	43	137	114	1.168920709	1.401187089	0.589803621	0.811384536	1.507497577	2.262549936	1.75744455	4.975850276	1.322724143	2.132417531	10.38252431
ENSMUSG00000032456	6.816316901	23.10176573	11.25966743	19.01016727	20.05804711	15.2821474	10.21412365	120.6406846	18.61290902	13.4262222	172.0345107	38.30591223	15.92135197	62.20572708	-1.953456073	0.002010255	0.499662411	Nmnat3	9	98287435	98420438	+	5004	protein_coding	- && sp|Q99JR6|NMNA3_MOUSE Nicotinamide/nicotinic acid mononucleotide adenylyltransferase 3 OS=Mus musculus OX=10090 GN=Nmnat3 PE=1 SV=1 && PF01467:Cytidylyltransferase-like	-	7	19	11	18	23	12	12	78	25	13	109	95	0.071620921	0.242736622	0.11830843	0.199745069	0.210755432	0.160573736	0.107322613	1.267604937	0.195570967	0.141073019	1.807614039
ENSMUSG00000040093	308.6817797	282.0847184	149.4464949	246.0760541	293.8939947	170.650646	353.2384428	832.1113888	278.4491189	383.1637258	411.9358468	396.3653866	241.8056146	442.543985	-0.86822038	0.002016558	0.499662411	Bmf	2	118528757	118549687	-	5253	protein_coding	- && sp|Q91ZE9|BMF_MOUSE Bcl-2-modifying factor OS=Mus musculus OX=10090 GN=Bmf PE=1 SV=1 && PF15185:Bcl-2-modifying factor, apoptosis	-	317	232	146	233	337	134	415	538	374	371	261	983	3.089662378	2.823446667	1.495842137	2.463028195	2.941648255	1.708079049	3.535639611	8.328782006	2.787057169	3.835168209	4.123154562
ENSMUSG00000087006	1250.307272	1124.691227	1450.449886	1192.359936	1416.272544	1007.348216	863.0934483	476.3760367	669.3202084	1246.573092	388.2613729	676.2001559	1240.23818	719.970719	0.783365104	0.002049113	0.499662411	Gm13889	2	93955810	93957201	-	1392	protein_coding	- && sp|Q3UPL5|CK096_MOUSE Uncharacterized protein C11orf96 homolog OS=Mus musculus OX=10090 GN=Ag2 PE=1 SV=2 && PF15766:Domain of unknown function (DUF4695)	-	1284	925	1417	1129	1624	791	1014	308	899	1207	246	1677	47.22641201	42.48166227	54.78616774	45.03763425	53.4952265	38.04940032	32.60063164	17.99360165	25.28145892	47.08536515	14.66534825
ENSMUSG00000019873	888.0687162	1264.517703	817.8612976	900.8707045	894.7633191	1040.459536	1408.697887	2270.519551	1218.028766	940.8683402	2593.144047	1392.319105	967.7568794	1637.262949	-0.757627941	0.002055613	0.499662411	Reep3	10	67009189	67096945	-	8294	protein_coding	- && sp|Q99KK1|REEP3_MOUSE Receptor expression-enhancing protein 3 OS=Mus musculus OX=10090 GN=Reep3 PE=1 SV=1 && PF03134:TB2/DP1, HVA22 family	-	912	1040	799	853	1026	817	1655	1468	1636	911	1643	3453	5.62976116	8.016195731	5.184693125	5.710917195	5.67220046	6.595816939	8.930201574	14.393574	7.721486992	5.96447543	16.43879733
ENSMUSG00000037686	17.52767203	13.37470648	16.37769808	79.20903029	52.3253403	96.78693354	5.958238795	816.6446343	6.700647247	226.1802047	2335.88143	24.59642785	45.93356345	569.3269305	-3.631453602	0.002057367	0.499662411	Aspg	12	112106679	112127559	+	3521	protein_coding	- && sp|A0JNU3|LPP60_MOUSE 60 kDa lysophospholipase OS=Mus musculus OX=10090 GN=Aspg PE=1 SV=1 && PF13857:Ankyrin repeats (many copies)|PF00710:Asparaginase, N-terminal|PF17763:Glutaminase/Asparaginase C-terminal domain	-	18	11	16	75	60	76	7	528	9	219	1480	61	0.261737315	0.199721889	0.244564978	1.182813033	0.781364123	1.445300442	0.08897322	12.19479539	0.100059461	3.377504977	34.88126278
ENSMUSG00000031782	383.6612656	455.9559026	373.6162373	443.5705696	479.6489527	738.6371244	379.6249289	1709.076365	448.9433656	856.1798617	5647.151187	445.9614624	479.1816754	1581.156195	-1.721726173	0.002070498	0.499662411	Coq9	8	94838321	94854895	+	3055	protein_coding	- && sp|Q8K1Z0|COQ9_MOUSE Ubiquinone biosynthesis protein COQ9, mitochondrial OS=Mus musculus OX=10090 GN=Coq9 PE=1 SV=1 && PF08511:COQ9	-	394	375	365	420	550	580	446	1105	603	829	3578	1106	6.603043684	7.84727835	6.43016264	7.634119237	8.25505015	12.71239407	6.533575876	29.41424353	7.726588322	14.73537606	97.19090595
ENSMUSG00000026203	2070.212819	1949.059498	2367.600978	1795.404686	2052.025429	2070.730973	1633.408607	1229.606978	1458.507551	1977.785808	1436.25142	1558.445798	2050.839064	1549.001027	0.404057039	0.002089023	0.499662411	Dnajb2	1	75236406	75245692	+	4249	protein_coding	- && sp|Q9QYI5|DNJB2_MOUSE DnaJ homolog subfamily B member 2 OS=Mus musculus OX=10090 GN=Dnajb2 PE=1 SV=3 && -	-	2126	1603	2313	1700	2353	1626	1919	795	1959	1915	910	3865	25.61743791	24.11825018	29.2974087	22.21687918	25.39238166	25.62384971	20.21229083	15.21552766	18.0480124	24.4737182	17.77260832
ENSMUSG00000061436	796.5353179	831.6635664	1229.350962	813.2127109	825.8682877	911.8347949	1572.975042	1577.608953	1092.950018	826.2290583	1982.342619	1462.882627	901.4109399	1419.164719	-0.654016696	0.002089597	0.499662411	Hipk2	6	38694390	38876165	-	8836	protein_coding	- && sp|Q9QZR5|HIPK2_MOUSE Homeodomain-interacting protein kinase 2 OS=Mus musculus OX=10090 GN=Hipk2 PE=1 SV=2 && -	-	818	684	1201	770	947	716	1848	1020	1468	800	1256	3628	4.739764454	4.948794261	7.315223644	4.839002885	4.914309593	5.425851249	9.359950555	9.387524531	6.503573072	4.91645635	11.79588258
ENSMUSG00000090222	5.842557344	29.18117777	4.094424519	15.84180606	24.41849214	26.74375795	20.4282473	83.52047396	32.75871988	23.75408543	173.612809	37.49947198	17.68703596	61.92896792	-1.799962107	0.002099392	0.499662411	Ifi203-ps	1	173776529	173798270	-	2556	unprocessed_pseudogene	- && sp|O35368|IFI3_MOUSE Interferon-activable protein 203 OS=Mus musculus OX=10090 GN=Ifi203 PE=1 SV=1 && PF02758:PAAD/DAPIN/Pyrin domain	-	6	24	4	15	28	21	24	54	44	23	110	93	0.120184805	0.600273812	0.084224696	0.325875171	0.502302596	0.550134667	0.420220937	1.718064763	0.673865935	0.488635363	3.571316534
ENSMUSG00000093674	4478.320204	4580.229027	4679.927225	2904.331111	3642.715774	2515.18676	2672.695688	1430.674785	1529.236605	3149.998285	1497.805052	2872.540197	3800.11835	2192.158436	0.79315855	0.002104409	0.499662411	Rpl41	10	128548114	128549305	-	1168	protein_coding	- && - && -	-	4599	3767	4572	2750	4177	1975	3140	925	2054	3050	949	7124	201.5949877	206.1824909	210.670481	130.7406724	163.9796192	113.2230437	120.3134278	64.40291285	68.83974807	141.7995669	67.42483283
ENSMUSG00000050558	30.18654628	29.18117777	74.72324747	28.5152509	42.73236124	31.83780709	10.21412365	6.186701775	26.80258899	21.68851278	23.67447396	5.645081803	39.52939846	15.70191383	1.349040183	0.002124918	0.499662411	Prokr2	2	132337733	132385447	-	7919	protein_coding	- && sp|Q8K458|PKR2_MOUSE Prokineticin receptor 2 OS=Mus musculus OX=10090 GN=Prokr2 PE=2 SV=1 && PF00001:7 transmembrane receptor (rhodopsin family)	-	31	24	73	27	49	25	12	4	36	21	15	14	0.200424364	0.193749193	0.496126957	0.189327755	0.283722631	0.211387953	0.067816941	0.041076768	0.177956491	0.144001448	0.157187289
ENSMUSG00000038754	0.973759557	12.15882407	1.02360613	0	2.616267015	3.82053685	0	128.3740618	0	69.19668363	451.3933034	4.032201288	3.432165604	108.8327084	-4.994973571	0.002128686	0.499662411	Elovl3	19	46131897	46135694	+	1975	protein_coding	- && sp|O35949|ELOV3_MOUSE Elongation of very long chain fatty acids protein 3 OS=Mus musculus OX=10090 GN=Elovl3 PE=1 SV=1 && PF01151:GNS1/SUR4 family	-	1	10	1	0	3	3	0	83	0	67	286	10	0.025923406	0.323691954	0.02725042	0	0.069650204	0.10171025	0	3.417571527	0	1.842152631	12.01698286
ENSMUSG00000028607	560.885505	566.6012017	568.101402	678.0292993	551.1602512	962.7752863	548.1579691	1951.90441	678.2544047	981.1470068	7635.807	675.7969358	647.9254909	2078.511288	-1.68117704	0.002139166	0.499662411	Cpt2	4	107903981	107923610	-	2391	protein_coding	- && sp|P52825|CPT2_MOUSE Carnitine O-palmitoyltransferase 2, mitochondrial OS=Mus musculus OX=10090 GN=Cpt2 PE=1 SV=2 && PF00755:Choline/Carnitine o-acyltransferase	-	576	466	555	642	632	756	644	1262	911	950	4838	1676	12.33394679	12.45963572	12.49262532	14.90995439	12.12008717	21.17155649	12.05406658	42.92263736	14.91490449	21.57555306	167.9124106
ENSMUSG00000029524	118.798666	131.3153	79.84127812	116.1732444	146.5109528	114.6161055	142.1465541	154.6675444	182.4065084	150.7868031	228.8532482	192.7392216	117.8759245	175.2666466	-0.56975976	0.002158422	0.499662411	Sirt4	5	115478010	115484725	-	2398	protein_coding	- && sp|Q8R216|SIR4_MOUSE NAD-dependent protein lipoamidase sirtuin-4, mitochondrial OS=Mus musculus OX=10090 GN=Sirt4 PE=1 SV=3 && PF02146:Sir2 family	-	122	108	78	110	168	90	167	100	245	146	145	478	2.604772602	2.879211586	1.750595194	2.547207762	3.212390582	2.513066025	3.116697031	3.391231531	3.999434434	3.306142626	5.017822935
ENSMUSG00000090386	35.05534406	37.69235462	45.03866971	61.25498342	46.22071726	24.19673338	41.70767156	91.25385118	86.36389785	75.39340157	89.96300103	62.09589983	41.57646708	74.46295384	-0.8228408	0.00215884	0.499662411	Mir99ahg	16	77236317	77773427	+	14303	processed_transcript	- && - && -	-	36	31	44	58	53	19	49	59	116	73	57	154	0.128864866	0.138558623	0.165563975	0.225175802	0.16990923	0.088948173	0.153319091	0.335452856	0.317477189	0.2771492	0.330707638
ENSMUSG00000053617	7734.572163	10710.70812	7621.771242	8376.090923	8004.032888	9588.273982	12325.89371	28879.52389	11464.06292	9449.994854	22149.83783	9975.262766	8672.574887	15707.42933	-0.856800484	0.002161969	0.499662411	Sh3pxd2a	19	47260174	47464401	-	11593	protein_coding	- && sp|O89032|SPD2A_MOUSE SH3 and PX domain-containing protein 2A OS=Mus musculus OX=10090 GN=Sh3pxd2a PE=1 SV=2 && -	-	7943	8809	7446	7931	9178	7529	14481	18672	15398	9150	14034	24739	35.07905537	48.57689803	34.56746278	37.98857274	36.30115628	43.48625713	55.90234325	130.9789858	51.99363191	42.85911175	100.4574489
ENSMUSG00000042251	8.763836016	2.431764814	10.2360613	13.72956525	21.80222512	45.8464422	11.06530062	173.2276497	5.956130887	55.77046144	656.5720777	20.56422657	17.13498245	153.8593078	-3.165702572	0.002203624	0.499662411	Pm20d1	1	131797381	131821473	+	7028	protein_coding	- && sp|Q8C165|P20D1_MOUSE N-fatty-acyl-amino acid synthase/hydrolase PM20D1 OS=Mus musculus OX=10090 GN=Pm20d1 PE=1 SV=1 && -	-	9	2	10	13	25	36	13	112	8	54	416	51	0.065564676	0.018192704	0.0765788	0.102714667	0.163108464	0.342989888	0.082782568	1.295963858	0.044559459	0.417234215	4.911996928
ENSMUSG00000038156	785.8239627	543.4994359	738.0200195	740.3404031	821.5078427	841.7916193	567.7350395	422.2423962	638.7950376	599.0160673	415.0924434	541.5246329	745.1638805	530.7342695	0.486181185	0.002236149	0.499662411	Spon1	7	113765998	114043370	+	10382	protein_coding	- && sp|Q8VCC9|SPON1_MOUSE Spondin-1 OS=Mus musculus OX=10090 GN=Spon1 PE=1 SV=1 && -	-	807	447	721	701	942	661	667	273	858	580	263	1343	3.979712264	2.752488436	3.737614863	3.74936617	4.160429042	4.263153823	2.875226776	2.138396539	3.235101709	3.033645832	2.102186451
ENSMUSG00000022887	67.18940945	143.474124	81.88849038	130.9589301	102.9065026	66.22263874	46.81473339	37.12021065	73.70711972	74.36061525	31.56596527	55.64437777	98.77334921	53.20217034	0.875017721	0.0022552	0.499662411	Masp1	16	23449417	23520815	-	9833	protein_coding	- && sp|P98064|MASP1_MOUSE Mannan-binding lectin serine protease 1 OS=Mus musculus OX=10090 GN=Masp1 PE=1 SV=2 && -	-	69	118	80	124	118	52	55	24	99	72	20	138	0.359271043	0.767175937	0.437869057	0.700255469	0.550255268	0.354101587	0.250324839	0.198486888	0.394122139	0.39761647	0.168787572
ENSMUSG00000056313	162.6178461	278.4370712	90.07733942	187.9894319	193.6037591	354.0364148	215.3477736	1084.219486	126.5677813	335.6555549	2107.028182	300.3989959	211.1269771	694.869629	-1.717646695	0.002301018	0.499662411	Tcim	8	24437180	24438984	-	1805	protein_coding	- && sp|Q9D915|TCIM_MOUSE Transcriptional and immune response regulator OS=Mus musculus OX=10090 GN=Tcim PE=1 SV=1 && -	-	167	229	88	178	222	278	253	701	170	325	1335	745	4.736945937	8.110680254	2.623890903	5.47600277	5.639544258	10.3128371	6.272932435	31.58256743	3.686832362	9.777415305	61.37628081
ENSMUSG00000042284	666.0515372	892.4576868	831.1681773	574.5294997	622.6715496	901.6466966	1298.04488	1602.35576	616.4595468	650.6553834	4460.270893	1886.263762	748.0875245	1752.341704	-1.227580569	0.002312552	0.499662411	Itga1	13	114953096	115101964	-	18599	protein_coding	- && sp|Q3V3R4|ITA1_MOUSE Integrin alpha-1 OS=Mus musculus OX=10090 GN=Itga1 PE=1 SV=2 && PF08441:Integrin alpha|PF00092:von Willebrand factor type A domain|PF01839:FG-GAP repeat	-	684	734	812	544	714	708	1525	1036	828	630	2826	4678	1.882893128	2.522931563	2.349669301	1.624165078	1.760260155	2.548908417	3.66950551	4.529776573	1.742699145	1.839369001	12.60895433
ENSMUSG00000026628	187.9355946	199.4047148	231.3349853	138.3517729	189.2433141	277.6256778	131.0812535	187.1477287	98.27615963	89.85241009	134.1553524	133.0626425	203.9826766	128.9292578	0.66789452	0.002321756	0.499662411	Atf3	1	191170296	191218039	-	2154	protein_coding	- && sp|Q60765|ATF3_MOUSE Cyclic AMP-dependent transcription factor ATF-3 OS=Mus musculus OX=10090 GN=Atf3 PE=2 SV=1 && -	TF_bZIP	193	164	226	131	217	218	154	121	132	87	85	330	4.587443973	4.867401298	5.646808348	3.377119743	4.619364962	6.776748414	3.199648836	4.568212436	2.398887647	2.193266785	3.274686546
ENSMUSG00000081512	3.895038229	1.215882407	3.070818389	3.168361211	2.616267015	8.914585984	5.107061824	9.280052663	11.16774541	13.4262222	44.19235138	7.257962318	3.813492206	15.0718993	-1.958361371	0.002375831	0.499662411	Gm15821	17	34211312	34214459	-	1210	macro_lncRNA	- && sp|P36371|TAP2_MOUSE Antigen peptide transporter 2 OS=Mus musculus OX=10090 GN=Tap2 PE=1 SV=1 && -	-	4	1	3	3	3	7	6	6	15	13	28	18	0.16925199	0.052834017	0.133436976	0.137675527	0.113685251	0.387367551	0.22191833	0.403248258	0.485274605	0.583412715	1.920300388
ENSMUSG00000042115	845.2232957	684.5417952	890.5373329	805.8198681	986.3326646	855.8002544	625.6150735	536.696379	641.773103	786.983178	366.1651972	415.7199528	844.7092018	562.1588139	0.586976278	0.002425216	0.499662411	Klhdc8a	1	132298626	132307357	+	4269	protein_coding	- && sp|Q91XA8|KLD8A_MOUSE Kelch domain-containing protein 8A OS=Mus musculus OX=10090 GN=Klhdc8a PE=2 SV=1 && -	-	868	563	870	763	1131	672	735	347	862	762	232	1031	10.41004804	8.431041841	10.96815062	9.924742466	12.14799742	10.54031734	7.70528096	6.61012908	7.904288565	9.692743597	4.509810971
ENSMUSG00000022178	132.4312998	177.5188314	81.88849038	97.16307715	121.2203717	103.154495	186.4077566	357.2820275	121.3561668	161.1146664	396.1528642	166.9331333	118.8960942	231.5411025	-0.954717222	0.002435459	0.499662411	Ajuba	14	54567472	54577558	-	3646	protein_coding	- && sp|Q91XC0|AJUBA_MOUSE LIM domain-containing protein ajuba OS=Mus musculus OX=10090 GN=Ajuba PE=1 SV=1 && PF00412:LIM domain	-	136	146	80	92	139	81	219	231	163	156	251	414	1.909771497	2.559971887	1.180901381	1.401173858	1.748100419	1.487575177	2.688157715	5.152309413	1.7500587	2.323409934	5.712859797
ENSMUSG00000025576	1344.761949	890.0259219	1402.340398	1019.15619	1299.412617	1607.172502	809.4692991	361.9220538	839.814455	1169.114118	588.7052524	657.2488099	1260.478263	737.7123313	0.771602565	0.002439041	0.499662411	Rbfox3	11	118489762	118911597	-	5818	protein_coding	- && sp|Q8BIF2|RFOX3_MOUSE RNA binding protein fox-1 homolog 3 OS=Mus musculus OX=10090 GN=Rbfox3 PE=1 SV=2 && PF00076:RNA recognition motif. (a.k.a. RRM, RBD, or RNP domain)|PF12414:Calcitonin gene-related peptide regulator C terminal	-	1381	732	1370	965	1490	1262	951	234	1128	1132	373	1630	12.15287763	8.043338917	12.67322537	9.210314487	11.74304682	14.52433329	7.315332908	3.270760625	7.589568037	10.56551371	5.320244894
ENSMUSG00000035910	1923.175126	1214.666525	1938.71001	1612.695857	2077.31601	1921.730036	875.8611029	564.536537	1428.726896	1660.720407	476.6460756	643.9425456	1781.38226	941.7389275	0.918885534	0.002446249	0.499662411	Dcdc2a	13	25056004	25210706	+	8284	protein_coding	- && sp|Q5DU00|DCDC2_MOUSE Doublecortin domain-containing protein 2 OS=Mus musculus OX=10090 GN=Dcdc2 PE=1 SV=2 && -	-	1975	999	1894	1527	2382	1509	1029	365	1919	1608	302	1597	12.20635996	7.709467865	12.30495961	10.2357533	13.18468954	12.197188	5.55907559	3.583103841	9.06810542	10.54056431	3.025264571
ENSMUSG00000070327	1303.864047	1039.579458	981.6382784	1024.436792	938.3677694	1584.249281	2545.019142	1951.90441	1168.890686	1372.573023	4433.439823	1548.768515	1145.355938	2170.099267	-0.921449696	0.002453448	0.499662411	Rnf213	11	119393100	119487418	+	16888	protein_coding	- && sp|E9Q555|RN213_MOUSE E3 ubiquitin-protein ligase RNF213 OS=Mus musculus OX=10090 GN=Rnf213 PE=1 SV=2 && -	-	1339	855	959	970	1076	1244	2990	1262	1570	1329	2809	3841	4.059396939	3.23658412	3.056192424	3.189439563	2.921475792	4.932336844	7.923558394	6.076979271	3.639176404	4.273312651	13.80289002
ENSMUSG00000028955	588.1507726	897.3212164	810.6960547	629.4477607	626.1599056	635.4826294	909.0570047	1934.89098	901.6093129	709.5242038	1672.99616	1011.679303	697.8763899	1189.959494	-0.768427162	0.00246061	0.499662411	Vamp3	4	151047300	151057963	-	2889	protein_coding	- && sp|P63024|VAMP3_MOUSE Vesicle-associated membrane protein 3 OS=Mus musculus OX=10090 GN=Vamp3 PE=1 SV=1 && PF00957:Synaptobrevin	-	604	738	792	596	718	499	1068	1251	1211	687	1060	2509	10.70406062	16.3308137	14.75427751	11.4556459	11.39580852	11.5654776	16.54439939	35.21408338	16.40885499	12.91299858	30.44772385
ENSMUSG00000060621	22.39646982	51.0670611	29.68457776	24.29076929	38.37191622	33.11131937	21.27942427	9.280052663	9.678712691	16.52458117	14.20468437	23.7899876	33.15368559	15.79290713	1.020796541	0.002464134	0.499662411	Nkpd1	7	19517838	19525056	+	2916	protein_coding	- && sp|Q0VF94|NKPD1_MOUSE NTPase KAP family P-loop domain-containing protein 1 OS=Mus musculus OX=10090 GN=Nkpd1 PE=2 SV=2 && PF07693:KAP family P-loop domain	-	23	42	29	23	44	26	25	6	13	16	9	59	0.403830837	0.920790384	0.535242741	0.437986959	0.691884176	0.597030333	0.383689385	0.167328667	0.174516907	0.29795479	0.256124721
ENSMUSG00000023019	401.1889376	898.5370988	514.8738832	1843.986225	1388.365696	4229.334293	528.5808988	21110.57313	345.4555914	5453.111785	71080.2406	777.8116284	1546.047689	16549.29561	-3.420126685	0.00247953	0.499662411	Gpd1	15	99717515	99725005	+	2961	protein_coding	- && sp|P13707|GPDA_MOUSE Glycerol-3-phosphate dehydrogenase [NAD(+)], cytoplasmic OS=Mus musculus OX=10090 GN=Gpd1 PE=1 SV=3 && -	-	412	739	503	1746	1592	3321	621	13649	464	5280	45036	1929	7.12390258	15.95530224	9.142603501	32.74362026	24.65317719	75.10019011	9.385998655	374.8599533	6.134246856	96.8307784	1262.17017
ENSMUSG00000022151	991.2872293	932.5818062	1038.960222	1026.549033	830.2287327	854.5267422	714.9886554	519.6829491	804.822186	836.5569215	495.5856548	691.925741	945.6889608	677.2603513	0.478401132	0.002494947	0.499662411	Ttc33	15	5185525	5218336	+	2163	protein_coding	- && sp|Q9D6K7|TTC33_MOUSE Tetratricopeptide repeat protein 33 OS=Mus musculus OX=10090 GN=Ttc33 PE=1 SV=1 && -	-	1018	767	1015	972	952	671	840	336	1081	810	314	1716	24.09630334	22.66928639	25.25514293	24.95345057	20.18127824	20.77191654	17.38001158	12.63250208	19.56369351	20.33510445	12.04674278
ENSMUSG00000085923	2.921278672	0	0	1.056120404	1.74417801	0	6.809415766	7.733377219	0	12.39343587	26.83107048	3.628981159	0.953596181	9.56604675	-3.217619105	0.002539072	0.499662411	Gm12781	7	34653184	34660416	+	395	antisense	- && - && -	-	3	0	0	1	2	0	8	5	0	12	17	9	0.388851091	0	0	0.140580074	0.232167348	0	0.906400604	1.029389014	0	1.649688923	3.571480921
ENSMUSG00000028270	502.4599316	447.4447258	288.6569286	383.3717066	343.603068	494.122766	644.3409668	815.0979589	442.2427183	329.458837	4442.909612	640.3135645	409.9431877	1219.06061	-1.571463202	0.002545475	0.499662411	Gbp2	3	142620602	142638008	+	2516	protein_coding	- && sp|Q9Z0E6|GBP2_MOUSE Guanylate-binding protein 2 OS=Mus musculus OX=10090 GN=Gbp2 PE=1 SV=1 && PF02263:Guanylate-binding protein, N-terminal domain|PF02841:Guanylate-binding protein, C-terminal domain	-	516	368	282	363	394	388	757	527	594	319	2815	1588	10.50021588	9.350529106	6.032242324	8.011555605	7.180485774	10.32598897	13.4651916	17.03360605	9.24181954	6.884905033	92.84622938
ENSMUSG00000068686	13.6326338	14.59058888	24.56654711	14.78568565	17.4417801	20.37619653	13.61883153	85.06714941	27.54710535	24.78687175	78.91491318	36.69303172	17.56557201	44.43798382	-1.313404116	0.00256325	0.499662411	Cd59b	2	104069849	104091187	+	1300	protein_coding	- && sp|P58019|CD59B_MOUSE CD59B glycoprotein OS=Mus musculus OX=10090 GN=Cd59b PE=2 SV=2 && -	-	14	12	24	14	20	16	16	55	37	24	50	91	0.551370907	0.590115332	0.993592254	0.598006007	0.705431558	0.824113823	0.550812675	3.44053482	1.114140721	1.002503269	3.191708063
ENSMUSG00000032555	394.3726207	381.7870758	304.0110205	369.6421413	371.5099161	326.0191446	444.3143787	487.2027648	486.1691836	375.9342215	566.6090767	456.8484059	357.8903198	469.5130052	-0.387989271	0.002569921	0.499662411	Topbp1	9	103305215	103350428	+	11226	protein_coding	- && sp|Q6ZQF0|TOPB1_MOUSE DNA topoisomerase 2-binding protein 1 OS=Mus musculus OX=10090 GN=Topbp1 PE=1 SV=2 && PF12738:twin BRCT domain|PF00533:BRCA1 C Terminus (BRCT) domain	-	405	314	297	350	426	256	522	315	653	364	359	1133	1.847094642	1.788148632	1.423874523	1.731266277	1.740014239	1.526952388	2.081003257	2.281876502	2.277035593	1.76073604	2.653786127
ENSMUSG00000100213	7.790076458	10.94294166	8.188849038	10.56120404	6.97671204	6.367561417	11.06530062	23.20013166	14.14581086	24.78687175	26.83107048	14.91914476	8.471224109	19.15805502	-1.135296838	0.0025852	0.499662411	Gm28151	1	46849529	46850479	-	951	lincRNA	- && - && -	-	8	9	8	10	8	5	13	15	19	24	17	37	0.430693813	0.605007832	0.45274095	0.583902515	0.385724932	0.35204652	0.611772753	1.282677163	0.782086447	1.370404048	1.483422675
ENSMUSG00000068184	194.7519115	187.2458907	207.7920443	147.8568565	176.161979	182.1122565	103.8435904	143.8408163	90.08647966	122.9015724	176.7694055	122.9821393	182.6534898	126.7373339	0.543318628	0.002589126	0.499662411	Ndufaf2	13	108002715	108158623	-	2978	protein_coding	- && sp|Q59J78|NDUF2_MOUSE NADH dehydrogenase [ubiquinone] 1 alpha subcomplex assembly factor 2 OS=Mus musculus OX=10090 GN=Ndufaf2 PE=1 SV=1 && -	-	200	154	203	140	202	143	122	93	121	119	112	305	3.438463871	3.305940493	3.668695376	2.610503052	3.110247267	3.215303048	1.833421974	2.53959741	1.590531786	2.169902279	3.120971753
ENSMUSG00000026981	0.973759557	0	2.047212259	0	0.872089005	1.273512283	0	10.82672811	3.722581804	9.295076906	56.81873749	0	0.861095518	13.44385405	-3.928295149	0.002629439	0.499662411	Il1rn	2	24336853	24351494	+	5535	protein_coding	- && - && -	-	1	0	2	0	1	1	0	7	5	9	36	0	0.009249996	0	0.019447003	0	0.008284201	0.012097425	0	0.102845912	0.035361775	0.088296358	0.539735998
ENSMUSG00000021356	17.52767203	80.24823886	10.2360613	28.5152509	19.18595811	73.86371244	21.27942427	262.9348254	36.48130168	40.27866659	1175.832206	98.78893155	38.26281561	272.599226	-2.833569031	0.002646742	0.499662411	Irf4	13	30749226	30766976	+	4903	protein_coding	- && sp|Q64287|IRF4_MOUSE Interferon regulatory factor 4 OS=Mus musculus OX=10090 GN=Irf4 PE=1 SV=1 && -	IRF	18	66	10	27	22	58	25	170	49	39	745	245	0.187961878	0.860559784	0.109768673	0.305789616	0.205744876	0.7920939	0.228194625	2.819639906	0.391215328	0.431937213	12.60929741
ENSMUSG00000031938	314.524337	431.6382545	305.0346267	485.8153858	377.6145392	787.0305911	339.6196113	1651.849374	373.0026968	904.7208189	5050.554444	443.1389215	450.276289	1460.480978	-1.697028257	0.002657104	0.499662411	4931406C07Rik	9	15283337	15306448	-	10871	protein_coding	- && - && -	-	323	355	298	460	433	618	399	1068	501	876	3200	1099	1.521220572	2.087650827	1.475322875	2.34968259	1.826361071	3.806532547	1.64259575	7.989293524	1.804055549	4.37575017	24.42738578
ENSMUSG00000027750	669.9465754	1501.614773	1103.447408	958.9573267	1570.632298	1542.223375	1824.072248	3145.937853	2168.031643	1190.80263	4864.315249	1528.607508	1224.470293	2453.627855	-1.002247167	0.002660591	0.499662411	Postn	3	54361109	54391037	+	8702	protein_coding	- && sp|Q62009|POSTN_MOUSE Periostin OS=Mus musculus OX=10090 GN=Postn PE=1 SV=2 && -	-	688	1235	1078	908	1801	1211	2143	2034	2912	1153	3082	3791	4.047888325	9.072915856	6.667146371	5.794121963	9.48992707	9.318277343	11.02123815	19.00809045	13.09947733	7.194955898	29.39070909
ENSMUSG00000075334	929.9403772	784.2441525	972.4258232	725.5547174	808.4265076	793.3981526	644.3409668	306.2417379	574.7666306	769.4258106	284.0936875	449.9936637	835.6649551	504.8104162	0.724713626	0.002675223	0.499662411	Rprm	2	54084093	54085552	-	1460	protein_coding	- && sp|Q9JJ72|RPRM_MOUSE Protein reprimo OS=Mus musculus OX=10090 GN=Rprm PE=1 SV=1 && -	-	955	645	950	687	927	623	757	198	772	745	180	1116	33.4895783	28.24267727	35.01959002	26.12911765	29.11354695	28.57233669	23.20439868	11.02856367	20.69884538	27.70903013	10.23095461
ENSMUSG00000025612	832.5644215	927.7182766	652.0371046	791.0341825	736.0431202	864.7148404	1303.151942	1829.71705	958.9370727	791.1143233	1215.289663	1138.290424	800.6853243	1206.083412	-0.590093118	0.002684115	0.499662411	Bach1	16	87698945	87733346	+	6179	protein_coding	- && sp|P97302|BACH1_MOUSE Transcription regulator protein BACH1 OS=Mus musculus OX=10090 GN=Bach1 PE=1 SV=1 && PF00651:BTB/POZ domain|PF03131:bZIP Maf transcription factor	ZBTB	855	763	637	749	844	679	1531	1183	1288	766	770	2823	7.084465386	7.894149508	5.548320561	6.731075866	6.263145377	7.358040048	11.08879336	15.56944637	8.159796796	6.731757802	10.34115479
ENSMUSG00000021428	207.4107857	257.7670703	199.6031953	208.0557196	207.5571832	189.7533302	245.9901445	389.7622118	295.5729952	265.426085	271.4673014	265.3188447	211.691214	288.9229304	-0.443605322	0.002712403	0.499662411	Riok1	13	38036995	38061433	+	9459	protein_coding	- && sp|Q922Q2|RIOK1_MOUSE Serine/threonine-protein kinase RIO1 OS=Mus musculus OX=10090 GN=Riok1 PE=1 SV=2 && PF01163:RIO1 family	-	213	212	195	197	238	149	289	252	397	257	172	658	1.152905049	1.432813418	1.109506099	1.156489952	1.153718808	1.054755044	1.367350684	2.166516174	1.642959875	1.475386502	1.508966958
ENSMUSG00000020519	1201.619294	1174.542405	1367.537789	1060.344885	1084.878722	1283.700382	989.06764	901.7117837	859.9163967	1101.983007	988.0147131	878.6166606	1195.437246	953.2183668	0.327317417	0.002715009	0.499662411	Sap30l	11	57801637	57810217	+	1151	protein_coding	- && sp|Q5SQF8|SP30L_MOUSE Histone deacetylase complex subunit SAP30L OS=Mus musculus OX=10090 GN=Sap30l PE=1 SV=1 && PF13867:Sin3 binding region of histone deacetylase complex subunit SAP30|PF13866:SAP30 zinc-finger	-	1234	966	1336	1004	1244	1008	1162	583	1155	1067	626	2179	54.89072908	53.65383969	62.46999086	48.43722478	49.55794596	58.64024507	45.18123514	41.1907644	39.2815247	50.33928048	45.13313678
ENSMUSG00000035785	0	0	2.047212259	0	0.872089005	0	9.362946678	30.93350888	6.700647247	1.032786323	0	1.612880515	0.486550211	8.27379494	-3.957365724	0.002749882	0.499662411	Cmtm2b	8	104322230	104330764	+	880	protein_coding	- && sp|Q9DAC0|CLF2B_MOUSE CKLF-like MARVEL transmembrane domain-containing protein 2B OS=Mus musculus OX=10090 GN=Cmtm2b PE=2 SV=1 && -	-	0	0	2	0	1	0	11	20	9	1	0	4	0	0	0.122317228	0	0.05210574	0	0.559419123	1.848221184	0.400351549	0.061707114	0
ENSMUSG00000029287	2096.504327	2840.301303	1233.445386	1905.241208	1657.841198	2152.235759	3216.597772	5951.607108	2531.355627	1843.523586	4076.744415	3438.258038	1980.928197	3509.681091	-0.824955816	0.002753935	0.499662411	Tgfbr3	5	107106570	107289629	-	6545	protein_coding	- && sp|O88393|TGBR3_MOUSE Transforming growth factor beta receptor type 3 OS=Mus musculus OX=10090 GN=Tgfbr3 PE=1 SV=1 && -	-	2153	2336	1205	1804	1901	1690	3779	3848	3400	1785	2583	8527	16.84199531	22.81719175	9.908723368	15.30550788	13.31805202	17.28970654	25.84012058	47.81146298	20.33531677	14.80970738	32.74999696
ENSMUSG00000117655	29.21278672	13.37470648	24.56654711	32.73973252	14.82551308	26.74375795	8.511769707	6.186701775	11.16774541	18.59015381	11.04808785	10.88694348	23.57717398	11.06523367	1.077985265	0.002757931	0.499662411	6720468P15Rik	19	57497390	57512784	+	2867	lincRNA	- && - && -	-	30	11	24	31	17	21	10	4	15	18	7	27	0.535738337	0.24528105	0.450530147	0.600419604	0.271887643	0.490458392	0.156098813	0.113458991	0.20480721	0.340928039	0.202612789
ENSMUSG00000026778	290.1803481	351.3900156	139.2104336	177.4282278	188.3712251	220.317625	347.280204	886.2450293	501.8040272	226.1802047	342.4907232	372.9786191	227.8163125	446.1631346	-0.968654613	0.002781227	0.499662411	Prkcq	2	11172108	11301222	+	7081	protein_coding	- && sp|Q02111|KPCT_MOUSE Protein kinase C theta type OS=Mus musculus OX=10090 GN=Prkcq PE=1 SV=1 && PF00130:Phorbol esters/diacylglycerol binding domain (C1 domain)	-	298	289	136	168	216	173	408	573	674	219	217	925	2.154670337	2.609169258	1.03367645	1.317454273	1.398709092	1.635920056	2.578652756	6.580617498	3.726035411	1.679451352	2.54308952
ENSMUSG00000024558	245.3874084	291.8117777	267.1611999	281.9841478	277.3243036	314.557534	251.9483833	159.3075707	223.3549082	196.2294014	116.7940715	201.2068443	279.7043952	191.4735299	0.53466479	0.002789382	0.499662411	Mapk4	18	73928486	74065359	-	5400	protein_coding	- && sp|Q6P5G0|MK04_MOUSE Mitogen-activated protein kinase 4 OS=Mus musculus OX=10090 GN=Mapk4 PE=1 SV=1 && PF00069:Protein kinase domain	-	252	240	261	267	318	247	296	103	300	190	74	499	2.389273928	2.841296042	2.601279722	2.745606944	2.700235242	3.062765607	2.453156449	1.551136742	2.174749155	1.910635088	1.137193762
ENSMUSG00000019158	536.5415161	567.8170841	628.4941636	387.5961882	507.5558009	499.2168151	280.0372234	338.7219222	275.4710535	488.5079307	407.200952	367.3335373	521.2035947	359.5454365	0.537601231	0.002799398	0.499662411	Tmem160	7	16452779	16455494	+	883	protein_coding	- && sp|Q9D938|TM160_MOUSE Transmembrane protein 160 OS=Mus musculus OX=10090 GN=Tmem160 PE=2 SV=1 && -	-	551	467	614	367	582	392	329	219	370	473	258	911	31.94846953	33.81077935	37.42380792	23.07949085	30.22250945	29.72596291	16.67487125	20.16926312	16.40297777	29.0883003	24.24686035
ENSMUSG00000097805	5.842557344	24.31764814	8.188849038	12.67344485	4.360445025	6.367561417	5.107061824	1.546675444	2.978065443	3.098358969	1.578298264	2.419320773	10.29175097	2.787963453	1.818539559	0.002802551	0.499662411	Gm17473	15	42676241	42704616	+	4069	antisense	- && sp|O08538|ANGP1_MOUSE Angiopoietin-1 OS=Mus musculus OX=10090 GN=Angpt1 PE=1 SV=2 && -	-	6	20	8	12	5	5	6	1	4	3	1	6	0.075495788	0.314225416	0.105813872	0.163762485	0.056344374	0.082279735	0.065991934	0.01998568	0.038481676	0.040036073	0.020394301
ENSMUSG00000052253	822.8268259	871.7876858	1028.72416	810.0443497	816.2753087	813.7743491	663.0668602	620.216853	776.5305643	733.2782893	686.5597447	673.7808352	860.5721133	692.2388578	0.31264624	0.002833495	0.499662411	Zfp622	15	25984366	25998481	+	7130	protein_coding	- && sp|Q91VY9|ZN622_MOUSE Zinc finger protein 622 OS=Mus musculus OX=10090 GN=Znf622 PE=1 SV=1 && PF12756:C2H2 type zinc-finger (2 copies)	-	845	717	1005	767	936	639	779	401	1043	710	435	1671	6.067731325	6.428780982	7.586069895	5.973470141	6.019418794	6.000976091	4.889621281	4.573634583	5.726331084	5.407377963	5.062863702
ENSMUSG00000111905	25.31774849	20.67000092	20.47212259	22.17852848	25.29058114	11.46161055	9.362946678	15.46675444	8.189679969	14.45900852	0	6.048301932	20.89843203	8.921115256	1.249634205	0.002833962	0.499662411	Gm48045	10	34018815	34020762	+	1948	antisense	- && - && -	-	26	17	20	21	29	9	11	10	11	14	0	15	0.683350566	0.557903355	0.552562428	0.598619976	0.682617293	0.309359976	0.252715004	0.417462691	0.221047399	0.390262652	0
ENSMUSG00000026851	1054.581601	975.1376904	1100.376589	904.0390657	967.1467065	941.1255774	760.9522118	578.456616	705.0569937	980.1142204	617.1146211	781.4406096	990.401205	737.1892121	0.42361223	0.002896276	0.499662411	BC005624	2	30972177	30982201	-	3280	protein_coding	- && sp|Q3TQI7|TLS1_MOUSE Telomere length and silencing protein 1 homolog OS=Mus musculus OX=10090 PE=1 SV=2 && PF07052:Hepatocellular carcinoma-associated antigen 59	-	1083	802	1075	856	1109	739	894	374	947	949	391	1938	16.90494554	15.63145948	17.63903932	14.49174835	15.50336399	15.08624523	12.19806575	9.272660918	11.30206527	15.71123326	9.892348832
ENSMUSG00000033809	248.3086871	213.9953036	202.6740137	186.9333115	198.8362931	154.0949863	259.6089761	287.6816325	244.2013663	264.3932987	249.3711257	289.1088323	200.8070992	265.7275386	-0.402472485	0.002918874	0.499662411	Alg3	16	20605374	20611735	-	1690	protein_coding	- && sp|Q8K2A8|ALG3_MOUSE Dol-P-Man:Man(5)GlcNAc(2)-PP-Dol alpha-1,3-mannosyltransferase OS=Mus musculus OX=10090 GN=Alg3 PE=1 SV=2 && PF05208:ALG3 protein	-	255	176	198	177	228	121	305	186	328	256	158	717	7.725251713	6.657711437	6.305489307	5.815772704	6.186092126	4.79412368	8.076820471	8.95020247	7.597466869	8.225667846	7.758305753
ENSMUSG00000002732	84.71708148	159.2805953	116.6910988	110.8926424	111.6273926	120.9836669	137.8906693	358.828703	182.4065084	115.6720682	293.563477	179.4329573	117.3654129	211.2990639	-0.842273481	0.002941651	0.499662411	Fkbp7	2	76663044	76673116	-	1485	protein_coding	- && sp|O54998|FKBP7_MOUSE Peptidyl-prolyl cis-trans isomerase FKBP7 OS=Mus musculus OX=10090 GN=Fkbp7 PE=1 SV=1 && PF00254:FKBP-type peptidyl-prolyl cis-trans isomerase|PF13499:EF-hand domain pair	-	87	131	114	105	128	95	162	232	245	112	186	445	2.999521382	5.639542145	4.131604156	3.926302065	3.952316879	4.283588262	4.882203253	12.70480933	6.458345975	4.095524016	10.39400686
ENSMUSG00000039878	20.4489507	6.079412035	13.30687969	19.01016727	24.41849214	10.18809827	5.958238795	6.186701775	4.467098165	10.32786323	1.578298264	6.854742189	15.57533335	5.895490403	1.381298745	0.002968605	0.499662411	Slc39a5	10	128395931	128401229	-	2225	protein_coding	- && sp|Q9D856|S39A5_MOUSE Zinc transporter ZIP5 OS=Mus musculus OX=10090 GN=Slc39a5 PE=1 SV=1 && PF02535:ZIP Zinc transporter	-	21	5	13	18	28	8	7	4	6	10	1	17	0.483223941	0.143661036	0.314451481	0.449224416	0.577027162	0.240752353	0.140797622	0.146196372	0.105560858	0.244055103	0.037296364
ENSMUSG00000049929	106.1397917	122.8041231	48.1094881	88.71411392	85.46472249	87.87234755	124.2718377	363.4687293	168.2606975	80.55733319	162.5647212	170.1588943	89.85076449	178.2137022	-0.983993468	0.002971983	0.499662411	Lpar4	X	106920625	106933900	+	4238	protein_coding	- && sp|Q8BLG2|LPAR4_MOUSE Lysophosphatidic acid receptor 4 OS=Mus musculus OX=10090 GN=Lpar4 PE=2 SV=2 && PF00001:7 transmembrane receptor (rhodopsin family)	-	109	101	47	84	98	69	146	235	226	78	103	422	1.316814829	1.523559523	0.596866513	1.100624553	1.060311238	1.090181245	1.541768606	4.509345693	2.087512874	0.999428105	2.016846199
ENSMUSG00000110195	29.21278672	49.85117869	19.44851646	38.02033454	29.65102617	52.21400362	9.362946678	4.640026331	5.956130887	38.21309395	12.62638611	12.49982399	36.39964103	13.88306799	1.383461397	0.002989595	0.499662411	Pde2a	7	101421691	101512827	+	6149	protein_coding	- && sp|Q922S4|PDE2A_MOUSE cGMP-dependent 3',5'-cyclic phosphodiesterase OS=Mus musculus OX=10090 GN=Pde2a PE=1 SV=4 && PF13185:GAF domain|PF00233:3'5'-cyclic nucleotide phosphodiesterase|PF01590:GAF domain	-	30	41	19	36	34	41	11	3	8	37	8	31	0.249790504	0.426263718	0.166298915	0.325101423	0.253537769	0.446467584	0.080059982	0.039675589	0.050929237	0.326749656	0.107964755
ENSMUSG00000113019	4.868797786	2.431764814	7.165242908	6.336722423	1.74417801	5.094049134	12.76765456	26.29348254	8.189679969	6.196717937	11.04808785	16.12880515	4.606792512	13.43740467	-1.531051914	0.003046777	0.499662411	Gm47467	13	74509598	74522461	-	395	lincRNA	- && sp|E9QAG8|ZN431_MOUSE Zinc finger protein 431 OS=Mus musculus OX=10090 GN=Znf431 PE=1 SV=1 && -	-	5	2	7	6	2	4	15	17	11	6	7	40	0.648085152	0.323691954	0.953764717	0.843480444	0.232167348	0.678068335	1.699501132	3.499922648	1.090127424	0.824844462	1.470609791
ENSMUSG00000118229	6.816316901	6.079412035	14.33048582	13.72956525	12.20924607	82.77829842	3.404707883	125.2807109	13.40129449	119.8032135	1183.723698	16.93524541	22.65722075	243.758145	-3.429252061	0.003058144	0.499662411	Lncbate10	18	61470225	61484607	-	1808	lincRNA	- && - && -	-	7	5	14	13	14	65	4	81	18	116	750	42	0.19822516	0.176795246	0.416744539	0.399269181	0.355056813	2.407273853	0.099012234	3.643285565	0.389722747	3.483994582	34.42384249
ENSMUSG00000046516	33.10782495	27.96529536	27.6373655	14.78568565	31.39520418	39.47888079	56.17768007	46.40026331	32.75871988	68.16389731	183.0825986	35.0801512	29.06170941	70.27721839	-1.258582944	0.003060517	0.499662411	Cox17	16	38346991	38352763	+	5773	protein_coding	- && sp|P56394|COX17_MOUSE Cytochrome c oxidase copper chaperone OS=Mus musculus OX=10090 GN=Cox17 PE=1 SV=2 && -	-	34	23	27	14	36	31	66	30	44	66	116	87	0.301534162	0.254697852	0.251711185	0.134662707	0.285936228	0.359559448	0.511646106	0.42259691	0.298354639	0.620812262	1.667450462
ENSMUSG00000073752	8.763836016	4.863529628	6.141636778	4.224481615	12.20924607	2.547024567	11.91647759	27.84015799	14.89032722	14.45900852	23.67447396	10.88694348	6.458292446	17.27789812	-1.332310045	0.003107279	0.499662411	Gm10570	4	130306556	130308674	-	2119	antisense	- && - && -	-	9	4	6	4	14	2	14	18	20	14	15	27	0.21745566	0.120677982	0.15239145	0.104821386	0.302946068	0.063198913	0.295681651	0.690793383	0.369471305	0.358769063	0.587430932
ENSMUSG00000107325	0.973759557	0	0	0	0	0	0	10.82672811	3.722581804	1.032786323	11.04808785	1.612880515	0.16229326	4.707177432	-4.052537496	0.003147745	0.499662411	Gm43425	18	44821769	44825059	+	3291	TEC	- && - && -	-	1	0	0	0	0	0	0	7	5	1	7	4	0.015557194	0	0	0	0	0	0	0.172972387	0.059473541	0.016500231	0.176508924
ENSMUSG00000027961	5.842557344	10.94294166	7.165242908	28.5152509	8.72089005	38.2053685	7.660592736	131.4674127	8.189679969	47.50817085	280.9370909	14.91914476	16.56537523	81.78034866	-2.30088105	0.003201822	0.499662411	Lrrc39	3	116562973	116583134	+	5230	protein_coding	- && sp|Q8BYH3|TRM13_MOUSE tRNA:m(4)X modification enzyme TRM13 homolog OS=Mus musculus OX=10090 GN=Trmt13 PE=2 SV=1 && PF13855:Leucine rich repeat	-	6	9	7	27	10	30	9	85	11	46	178	37	0.058736589	0.11001194	0.072033855	0.286670457	0.087673138	0.384087465	0.077013722	1.321672511	0.08233276	0.477610703	2.824325988
ENSMUSG00000056666	154.8277696	133.7470648	156.6117378	241.8515725	177.034068	300.5488989	144.700085	931.0986172	151.8813376	342.8850592	3786.337535	233.4644546	194.1035186	931.727848	-2.26246831	0.003216532	0.499662411	Retsat	6	72598475	72608425	+	3537	protein_coding	- && sp|Q64FW2|RETST_MOUSE All-trans-retinol 13,14-reductase OS=Mus musculus OX=10090 GN=Retsat PE=1 SV=3 && PF13450:NAD(P)-binding Rossmann-like domain	-	159	110	153	229	203	236	170	602	204	332	2399	579	2.301554311	1.988184254	2.328073455	3.595185352	2.631656605	4.46773609	2.151003695	13.84101858	2.257754848	5.097073918	56.28487382
ENSMUSG00000053898	1305.811566	1527.148303	1355.254516	1723.588499	1485.167575	2624.708816	1229.950723	6160.408293	1497.966918	2693.50673	17085.0787	1626.186779	1670.279879	5048.849691	-1.595673002	0.003220978	0.499662411	Ech1	7	28825217	28832247	+	2284	protein_coding	- && sp|O35459|ECH1_MOUSE Delta(3,5)-Delta(2,4)-dienoyl-CoA isomerase, mitochondrial OS=Mus musculus OX=10090 GN=Ech1 PE=1 SV=1 && PF00378:Enoyl-CoA hydratase/isomerase	-	1341	1256	1324	1632	1703	2061	1445	3983	2012	2608	10825	4033	30.06019832	35.15544053	31.19839077	39.67755642	34.1890308	60.42163324	28.31385753	141.8145617	34.48367574	62.00538314	393.3039555
ENSMUSG00000102555	24.34398893	29.18117777	13.30687969	16.89792646	32.26729318	12.73512283	36.60060974	21.65345621	35.73678532	42.34423924	107.3242819	47.98319532	21.45539814	48.60709463	-1.162476627	0.003222789	0.499662411	6430511E19Rik	7	92639949	92643783	+	3835	TEC	- && - && -	-	25	24	13	16	37	10	43	14	48	41	68	119	0.333759629	0.400078191	0.182439256	0.231673029	0.442389282	0.174600386	0.501799682	0.296872034	0.489956524	0.580545678	1.471431514
ENSMUSG00000044080	295.0491459	424.3429601	382.8286925	365.4176597	381.1028952	643.1237031	333.6613725	1401.287952	428.8414238	744.6389388	3167.644615	456.8484059	415.3108427	1088.820451	-1.389519013	0.003247927	0.499662411	S100a1	3	90511034	90514392	-	694	protein_coding	- && sp|P56565|S10A1_MOUSE Protein S100-A1 OS=Mus musculus OX=10090 GN=S100a1 PE=1 SV=2 && -	-	303	349	374	346	437	505	392	906	576	721	2007	1133	22.35333472	32.14881437	29.00363557	27.68455145	28.87288676	48.72394854	25.27865085	106.1635292	32.48962426	56.41488435	239.9851731
ENSMUSG00000028229	235.6498129	364.7647221	222.1225301	305.2187967	236.3361204	295.4548497	252.7995603	700.643976	419.9072275	383.1637258	1347.866717	341.9306692	276.5911387	574.3853127	-1.051853693	0.003252991	0.499662411	Rmdn1	4	19575162	19606932	+	1963	protein_coding	- && sp|Q9DCV4|RMD1_MOUSE Regulator of microtubule dynamics protein 1 OS=Mus musculus OX=10090 GN=Rmdn1 PE=1 SV=2 && -	-	242	300	217	289	271	232	297	453	564	371	854	848	6.311814541	9.770121389	5.949490045	8.175200378	6.330197095	7.913675781	6.771165745	18.76655357	11.24709802	10.26293357	36.10223425
ENSMUSG00000041362	362.2385553	527.6929647	304.0110205	384.427827	379.3587172	514.4989625	520.9203061	827.4713624	681.9769865	408.9833839	943.8223617	552.4115764	412.0380079	655.9309962	-0.669328384	0.003257494	0.499662411	Shtn1	19	58973356	59076100	-	6172	protein_coding	- && sp|Q8K2Q9|SHOT1_MOUSE Shootin-1 OS=Mus musculus OX=10090 GN=Shtn1 PE=1 SV=1 && -	-	372	434	297	364	435	404	612	535	916	396	598	1370	3.085859763	4.495342815	2.58982751	3.274887076	3.231704036	4.38294495	4.437647481	7.049113202	5.809666893	3.484072442	8.040291148
ENSMUSG00000039221	471.2996257	463.2511971	562.9833713	296.7698335	352.323958	227.9586987	193.2171723	261.38815	260.5807263	335.6555549	192.5523882	219.7549702	395.7644474	243.8581603	0.699232483	0.003259358	0.499662411	Rpl22l1	3	28805436	28807424	+	1989	protein_coding	- && sp|Q9D7S7|RL22L_MOUSE 60S ribosomal protein L22-like 1 OS=Mus musculus OX=10090 GN=Rpl22l1 PE=1 SV=1 && -	-	484	381	550	281	404	179	227	169	350	325	122	545	12.45861432	12.24585738	14.88223693	7.8449901	9.313540834	6.025995681	5.107617531	6.909689657	6.888345739	8.872918364	5.090044231
ENSMUSG00000033446	62.32061167	105.7817694	41.96785132	51.74989979	69.7671204	127.3512283	62.13591886	348.0019748	43.18194893	120.8359998	803.3538162	123.3853594	76.48974682	250.1491697	-1.706849872	0.003273852	0.499662411	Lpar6	14	73237895	73243294	+	5400	protein_coding	- && sp|Q8BMC0|LPAR6_MOUSE Lysophosphatidic acid receptor 6 OS=Mus musculus OX=10090 GN=Lpar6 PE=1 SV=1 && PF00001:7 transmembrane receptor (rhodopsin family)	-	64	87	41	49	80	100	73	225	58	117	509	306	0.606799728	1.029969815	0.408630148	0.503875432	0.679304463	1.239986076	0.605001422	3.388405505	0.420451503	1.176548975	7.822048982
ENSMUSG00000026433	94.45467706	80.24823886	72.67603521	79.20903029	85.46472249	90.41937212	103.8435904	236.6413429	109.443905	90.88519641	178.3477038	120.1595984	83.745346	139.8868895	-0.726124857	0.003289177	0.499662411	Rab29	1	131867224	131872887	+	1468	protein_coding	- && sp|Q91YQ1|RAB7L_MOUSE Ras-related protein Rab-7L1 OS=Mus musculus OX=10090 GN=Rab29 PE=1 SV=1 && PF00071:Ras family	-	97	66	71	75	98	71	122	153	147	88	113	298	3.383022154	2.874199335	2.602990608	2.836978672	3.061034759	3.238492244	3.7192988	8.475630118	3.919881651	3.255176372	6.387764502
ENSMUSG00000085016	0	1.215882407	0	0	0.872089005	0	0.851176971	9.280052663	2.978065443	2.065572646	9.469789582	2.016100644	0.347995235	4.443459658	-3.458770764	0.003295617	0.499662411	Gm11335	13	23527011	23530943	-	1080	lincRNA	- && - && -	-	0	1	0	0	1	0	1	6	4	2	6	5	0	0.059193668	0	0	0.042456529	0	0.041438454	0.451787401	0.144983277	0.100559741	0.461024498
ENSMUSG00000017386	119.7724255	148.3376537	96.21897619	133.0711709	125.5808167	196.1208916	130.2300765	425.335747	108.6993887	249.9342901	1275.264997	145.9656866	136.5169891	389.2383643	-1.50893488	0.00330611	0.499662411	Traf4	11	78158499	78165589	-	3292	protein_coding	- && sp|Q61382|TRAF4_MOUSE TNF receptor-associated factor 4 OS=Mus musculus OX=10090 GN=Traf4 PE=1 SV=2 && -	-	123	122	94	126	144	154	153	275	146	242	808	362	1.912953653	2.369185187	1.536768093	2.125355492	2.005722778	3.132358507	2.079978755	6.793279566	1.736099872	3.991842957	20.3679839
ENSMUSG00000018765	4253.381746	3686.555458	4432.214542	3585.528771	3838.9358	3470.320972	3249.793674	2572.121263	2923.715749	3643.670147	2316.941851	3014.070463	3877.822882	2953.385524	0.392310909	0.003319224	0.499662411	Fxr2	11	69632990	69653297	+	3766	protein_coding	- && sp|P51116|FXR2_HUMAN Fragile X mental retardation syndrome-related protein 2 OS=Homo sapiens OX=9606 GN=FXR2 PE=1 SV=2 && -	-	4368	3032	4330	3395	4402	2725	3818	1663	3927	3528	1468	7475	59.38291017	51.46925545	61.87965569	50.05878748	53.59668926	48.4503322	45.37147553	35.91026036	40.81899064	50.87051903	32.34761374
ENSMUSG00000059327	211.3058239	151.9853009	127.9507662	163.6986626	187.4991361	194.8473794	251.0972064	456.2692559	220.3768428	147.6884442	517.6818305	274.9961278	172.8811782	311.3516179	-0.84336514	0.003327425	0.499662411	Eda	X	99975606	100400762	+	6825	protein_coding	- && sp|O54693|EDA_MOUSE Ectodysplasin-A OS=Mus musculus OX=10090 GN=Eda PE=1 SV=2 && -	-	217	125	125	155	215	153	295	295	296	143	328	682	1.627856962	1.170863754	0.985706602	1.261101103	1.444455095	1.501064463	1.934401655	3.515005271	1.697738241	1.137761646	3.988115218
ENSMUSG00000044068	1292.178933	1088.214754	1190.453929	1250.446558	1173.831801	1158.896178	975.4488084	893.9784065	977.5499818	1110.245297	688.138043	916.1161326	1192.337025	926.9127782	0.36147646	0.003339278	0.499662411	Zrsr1	11	22972005	22976496	+	4492	protein_coding	- && sp|Q64707|U2AFL_MOUSE U2 small nuclear ribonucleoprotein auxiliary factor 35 kDa subunit-related protein 1 OS=Mus musculus OX=10090 GN=Zrsr1 PE=1 SV=1 && PF00642:Zinc finger C-x8-C-x5-C-x3-H type (and similar)	-	1327	895	1163	1184	1346	910	1146	578	1313	1075	436	2272	15.12482431	12.73744414	13.93414338	14.63635107	13.73958304	13.56476308	11.41753009	10.46392724	11.44212411	12.99530942	8.05458651
ENSMUSG00000071035	45.76669919	52.2829435	55.274731	76.04066908	42.73236124	61.1285896	44.26120248	27.84015799	30.52517079	38.21309395	20.51787743	37.9026921	55.5376656	33.21003246	0.707674585	0.003351806	0.499662411	Gm5499	17	87078271	87079155	+	885	processed_pseudogene	- && sp|Q9D710|TMX2_MOUSE Thioredoxin-related transmembrane protein 2 OS=Mus musculus OX=10090 GN=Tmx2 PE=1 SV=1 && PF00085:Thioredoxin	-	47	43	54	72	49	48	52	18	41	37	13	94	2.719028442	3.106162623	3.283906604	4.517624071	2.538756512	3.631688032	2.629585933	1.654001331	1.813519634	2.270263994	1.218980029
ENSMUSG00000021037	1685.577794	1390.969474	1616.274079	1569.39492	1641.271507	1519.300154	1326.13372	1135.259776	1248.553937	1508.900818	1268.951804	1229.014952	1570.464655	1286.135835	0.288144196	0.003388303	0.499662411	Ahsa1	12	87266479	87273998	+	4377	protein_coding	- && sp|Q8BK64|AHSA1_MOUSE Activator of 90 kDa heat shock protein ATPase homolog 1 OS=Mus musculus OX=10090 GN=Ahsa1 PE=1 SV=2 && -	-	1731	1144	1579	1486	1882	1193	1558	734	1677	1461	804	3048	20.24788588	16.70892395	19.41537983	18.8522472	19.7156597	18.25048731	15.93008898	13.63722901	14.99816723	18.12556601	15.24319519
ENSMUSG00000074355	18.50143159	32.82882499	18.42491033	13.72956525	21.80222512	17.82917197	11.91647759	6.186701775	4.467098165	17.55736749	4.734894791	8.467622704	20.51935488	8.888360419	1.184270417	0.003390229	0.499662411	Gm10676	7	18989554	18992774	-	3221	TEC	- && sp|Q8R4U1|MYPOP_MOUSE Myb-related transcription factor, partner of profilin OS=Mus musculus OX=10090 GN=Mypop PE=1 SV=1 && PF13873:Myb/SANT-like DNA-binding domain	-	19	27	18	13	25	14	14	4	6	17	3	21	0.302010498	0.535885547	0.300761393	0.224116324	0.355891426	0.291036782	0.194520154	0.100989422	0.072919251	0.286599946	0.077290664
ENSMUSG00000034154	451.8244346	479.0576684	398.1827845	411.8869575	454.3583716	452.0968606	517.5155982	621.7635284	468.300791	538.0816742	689.7163412	562.8952998	441.2345129	566.3788721	-0.355867162	0.003421421	0.499662411	Ino80	2	119373042	119477687	-	6803	protein_coding	- && sp|Q6ZPV2|INO80_MOUSE Chromatin-remodeling ATPase INO80 OS=Mus musculus OX=10090 GN=Ino80 PE=1 SV=2 && PF13892:DNA-binding domain|PF00271:Helicase conserved C-terminal domain|PF00176:SNF2 family N-terminal domain	-	464	394	389	390	521	355	608	402	629	521	437	1396	3.492019601	3.702497342	3.077438894	3.18335446	3.511603663	3.494125103	3.999727492	4.805429415	3.619360566	4.158676711	5.330616935
ENSMUSG00000025723	279.4689929	121.5882407	206.7684382	151.0252177	145.6388638	192.3003548	105.5459444	64.96036864	103.4877742	156.9835211	121.5289663	109.2726549	182.7983514	110.2965382	0.72688531	0.003423847	0.499662411	Nmb	7	80902227	80905076	-	793	protein_coding	- && sp|Q9CR53|NMB_MOUSE Neuromedin-B OS=Mus musculus OX=10090 GN=Nmb PE=2 SV=1 && PF02044:Bombesin-like peptide	-	287	100	202	143	167	151	124	42	139	152	77	271	18.52967801	8.061684862	13.70940132	10.01344953	9.656317232	12.75012164	6.998029884	4.307077867	6.86156669	10.40850388	8.057754782
ENSMUSG00000010051	24.34398893	38.90823703	26.61375937	49.63765898	53.1974293	75.13722472	46.81473339	174.7743251	26.80258899	55.77046144	662.8852708	43.54777391	44.63971639	168.4325256	-1.911195297	0.003482164	0.499662411	Hyal1	9	107576927	107581710	+	3777	protein_coding	- && sp|Q91ZJ9|HYAL1_MOUSE Hyaluronidase-1 OS=Mus musculus OX=10090 GN=Hyal1 PE=1 SV=3 && PF01630:Hyaluronidase	-	25	32	26	47	61	59	55	113	36	54	420	108	0.338884876	0.541629111	0.370481623	0.690989958	0.740544381	1.045961249	0.651692915	2.432977424	0.37311026	0.776362738	9.227813621
ENSMUSG00000044791	1033.15889	1055.385929	1002.110401	1155.395722	1080.518277	1172.904813	1325.282543	1506.461882	1310.348795	1128.835451	1905.006004	1379.01284	1083.245672	1425.824586	-0.394891259	0.003506944	0.499662411	Setd2	9	110532597	110618633	+	10754	protein_coding	- && sp|E9Q5F9|SETD2_MOUSE Histone-lysine N-methyltransferase SETD2 OS=Mus musculus OX=10090 GN=Setd2 PE=1 SV=1 && PF00397:WW domain|PF08236:SRI (Set2 Rpb1 interacting) domain|PF00856:SET domain|PF17907:AWS domain	-	1061	868	979	1094	1239	921	1557	974	1760	1093	1207	3420	5.051315733	5.15998807	4.8995136	5.648955491	5.282865031	5.73456086	6.479565365	7.365386561	6.40655135	5.519097136	9.313946665
ENSMUSG00000002228	335.9470473	231.0176573	248.7362895	251.3566561	166.569	259.7965058	199.1754111	139.2007899	167.5161812	198.294974	179.9260021	140.7238249	248.9038593	170.8061972	0.543505578	0.003517952	0.499662411	Ppm1j	3	104781056	104786018	+	1814	protein_coding	- && sp|Q149T7|PPM1J_MOUSE Protein phosphatase 1J OS=Mus musculus OX=10090 GN=Ppm1j PE=1 SV=1 && PF00481:Protein phosphatase 2C	-	345	190	243	238	191	204	234	90	225	192	114	349	9.737354371	6.695998115	7.209568936	7.285519709	4.827967363	7.530146974	5.77305732	4.034705563	4.855421211	5.747538035	5.215117254
ENSMUSG00000085711	40.89790141	21.88588333	27.6373655	45.41317736	24.41849214	45.8464422	30.64237095	162.4009216	53.60517798	37.18030762	304.6115649	33.46727069	34.34987699	103.651269	-1.582769116	0.003518839	0.499662411	Gm15163	X	157016229	157017530	-	1302	processed_pseudogene	- && sp|Q9Z2I8|SUCB2_MOUSE Succinate--CoA ligase [GDP-forming] subunit beta, mitochondrial OS=Mus musculus OX=10090 GN=Suclg2 PE=1 SV=3 && PF00549:CoA-ligase|PF08442:ATP-grasp domain	-	42	18	27	43	28	36	36	105	72	36	193	83	1.65157184	0.883813285	1.116074249	1.833911333	0.986087124	1.851407781	1.237424788	6.558204203	2.164727269	1.501444988	12.3010684
ENSMUSG00000083610	51.60925654	38.90823703	74.72324747	31.68361211	47.09280627	58.58156504	31.49354792	20.10678077	15.63484358	40.27866659	23.67447396	32.66083043	50.43312074	27.30819054	0.871218114	0.003522866	0.499662411	Oaz2-ps	3	135525964	135526532	-	537	processed_pseudogene	- && sp|O95190|OAZ2_HUMAN Ornithine decarboxylase antizyme 2 OS=Homo sapiens OX=9606 GN=OAZ2 PE=1 SV=1 && PF02100:Ornithine decarboxylase antizyme	-	53	32	73	30	54	46	37	13	21	39	15	81	5.053133209	3.80955894	7.316255815	3.102185989	4.610921358	5.735801513	3.083576543	1.968682528	1.530829014	3.943739581	2.318000269
ENSMUSG00000029249	230.7810151	288.1641305	191.4143463	241.8515725	219.7664293	247.061383	315.7866561	524.3229754	270.259439	264.3932987	673.9333586	315.3181407	236.5064794	394.0023114	-0.731551758	0.00353707	0.499662411	Rest	5	77265491	77286432	+	7222	protein_coding	- && sp|Q8VIG1|REST_MOUSE RE1-silencing transcription factor OS=Mus musculus OX=10090 GN=Rest PE=1 SV=2 && PF13909:C2H2-type zinc-finger domain	zf-C2H2	237	237	187	229	252	194	371	339	363	256	427	782	1.680157617	2.097924556	1.393556015	1.76075472	1.599968004	1.798683762	2.29902514	3.817234449	1.96757283	1.924865503	4.906444602
ENSMUSG00000000340	331.0782495	400.0253119	249.7598957	388.6523086	340.1147119	528.5075976	314.9354792	1495.635154	348.4336569	554.6062554	3284.438687	344.34999	373.0230125	1057.066537	-1.501708152	0.003601529	0.499662411	Dbt	3	116513070	116549981	+	3348	protein_coding	- && sp|P53395|ODB2_MOUSE Lipoamide acyltransferase component of branched-chain alpha-keto acid dehydrogenase complex, mitochondrial OS=Mus musculus OX=10090 GN=Dbt PE=1 SV=2 && PF02817:e3 binding domain|PF00364:Biotin-requiring enzyme|PF00198:2-oxoacid dehydrogenases acyltransferase (catalytic domain)	-	340	329	244	368	390	415	370	967	468	537	2081	854	5.19939283	6.282166653	3.922335015	6.1035602	5.341305257	8.299906798	4.945879938	23.4880869	5.471949486	8.709771156	51.58021399
ENSMUSG00000067279	71.08444768	77.81647405	74.72324747	110.8926424	89.82516751	124.8042038	53.62414915	385.1221855	72.218087	241.6719996	1960.246444	71.36996279	91.52436381	464.0421379	-2.340803327	0.003621693	0.499662411	Ppp1r3c	19	36731731	36736653	-	2725	protein_coding	- && sp|Q7TMB3|PPR3C_MOUSE Protein phosphatase 1 regulatory subunit 3C OS=Mus musculus OX=10090 GN=Ppp1r3c PE=1 SV=1 && PF03370:Carbohydrate/starch-binding module (family 21)	-	73	64	73	105	103	98	63	249	97	234	1242	177	1.371562229	1.501455523	1.441772247	2.13965452	1.733161205	2.408075711	1.034668763	7.430866531	1.393435605	4.663019791	37.822619
ENSMUSG00000003341	84.71708148	59.57823794	88.03012716	96.10695675	77.61592144	99.33395811	62.98709583	58.77366686	45.41549801	71.26225628	52.0838427	54.83793751	84.23038048	57.56004953	0.552755839	0.003652477	0.499662411	Atp8b3	10	80519584	80539124	-	4713	protein_coding	- && sp|Q6UQ17|AT8B3_MOUSE Phospholipid-transporting ATPase IK OS=Mus musculus OX=10090 GN=Atp8b3 PE=1 SV=1 && PF16209:Phospholipid-translocating ATPase N-terminal|PF13246:Cation transport ATPase (P-type)|PF00122:E1-E2 ATPase|PF16212:Phospholipid-translocating P-type ATPase C-terminal	-	87	49	86	91	89	78	74	38	61	69	33	136	0.945106992	0.664657095	0.982067456	1.072172875	0.86588618	1.108173425	0.702686443	0.655681269	0.506657028	0.795004449	0.581049335
ENSMUSG00000024479	474.2209044	522.829435	486.2129116	505.8816734	375.8703611	485.20818	356.6431507	239.7346938	427.3523911	363.5407857	339.3341267	365.7206568	475.0372443	348.7209675	0.439488007	0.00365303	0.499662411	Mal2	15	54571192	54602847	+	2950	protein_coding	- && sp|Q8BI08|MAL2_MOUSE Protein MAL2 OS=Mus musculus OX=10090 GN=Mal2 PE=1 SV=1 && PF01284:Membrane-associating domain	-	487	430	475	479	431	381	419	155	574	352	215	907	8.452128837	9.318487868	8.665864649	9.016424709	6.69920851	8.647957127	6.356518303	4.272836772	7.616782463	6.479456155	6.048016296
ENSMUSG00000096472	972.7857977	763.5741516	1034.865797	796.3147845	842.4379788	771.7484437	632.4244892	443.8958524	606.7808341	817.9667677	317.237951	577.4112244	863.6211589	565.9528531	0.607271273	0.003656931	0.499662411	Cdkn2d	9	21288410	21291407	-	1574	protein_coding	- && sp|Q60773|CDN2D_MOUSE Cyclin-dependent kinase 4 inhibitor D OS=Mus musculus OX=10090 GN=Cdkn2d PE=1 SV=2 && PF13857:Ankyrin repeats (many copies)	-	999	628	1011	754	966	606	743	287	815	792	201	1432	32.49525306	25.50667921	34.56899354	26.60035796	28.14107214	25.77973592	21.12571325	14.82804137	20.26910426	27.32362784	10.59711965
ENSMUSG00000110726	4.868797786	3.647647221	2.047212259	6.336722423	4.360445025	5.094049134	9.362946678	13.92007899	25.31355627	11.36064955	4.734894791	9.274062962	4.392478975	12.32769821	-1.510738369	0.003658061	0.499662411	Gm18101	9	120754979	120755526	-	548	processed_pseudogene	- && sp|O35445|RNF5_MOUSE E3 ubiquitin-protein ligase RNF5 OS=Mus musculus OX=10090 GN=Rnf5 PE=1 SV=1 && PF13920:Zinc finger, C3HC4 type (RING finger)	-	5	3	2	6	5	4	11	9	34	11	3	23	0.46714167	0.349977159	0.196421826	0.607983167	0.418367256	0.488753636	0.898337277	1.335575892	2.428734457	1.090008876	0.454294213
ENSMUSG00000030137	9.737595573	18.23823611	17.40130421	32.73973252	27.03475915	53.4875159	22.98177821	230.4546411	8.189679969	70.22946996	550.826094	30.24150966	26.43985724	152.1538622	-2.522761087	0.003661588	0.499662411	Tuba8	6	121210696	121226854	+	2263	protein_coding	- && sp|Q9JJZ2|TBA8_MOUSE Tubulin alpha-8 chain OS=Mus musculus OX=10090 GN=Tuba8 PE=1 SV=1 && PF00091:Tubulin/FtsZ family, GTPase domain|PF03953:Tubulin C-terminal domain	-	10	15	17	31	31	42	27	149	11	68	349	75	0.226242718	0.423746096	0.404300869	0.760673003	0.62812399	1.242725771	0.533957271	5.354369459	0.190278539	1.631707338	12.79786079
ENSMUSG00000022040	367.1073531	430.4223721	169.9186175	449.907292	351.451869	584.5421381	335.3637265	1927.157603	245.6903991	765.2946653	6302.144967	583.8627465	392.2249403	1693.252351	-2.109736567	0.003694783	0.499662411	Ephx2	14	66084374	66124500	-	2484	protein_coding	- && sp|P34914|HYES_MOUSE Bifunctional epoxide hydrolase 2 OS=Mus musculus OX=10090 GN=Ephx2 PE=1 SV=2 && PF00561:alpha/beta hydrolase fold|PF13419:Haloacid dehalogenase-like hydrolase	-	377	354	166	426	403	459	394	1246	330	741	3993	1448	7.770499233	9.110677527	3.596638629	9.523111531	7.43912225	12.37290454	7.098587258	40.79181893	5.200487109	16.1988627	133.3964363
ENSMUSG00000046434	3051.762453	2769.780123	3044.20463	2705.780475	2768.882591	2718.948725	2209.655416	2180.812376	2439.780114	2695.572303	1908.162601	2407.627389	2843.226499	2306.935033	0.300588054	0.003721646	0.499662411	Hnrnpa1	15	103240432	103246692	+	3153	protein_coding	- && sp|P09867|ROA1_BOVIN Heterogeneous nuclear ribonucleoprotein A1 OS=Bos taurus OX=9913 GN=HNRNPA1 PE=1 SV=2 && PF11627:Nuclear factor hnRNPA1|PF00076:RNA recognition motif. (a.k.a. RRM, RBD, or RNP domain)	-	3134	2278	2974	2562	3175	2135	2596	1410	3277	2610	1209	5971	50.89020315	46.18795707	50.76417135	45.12071964	46.17299011	45.34030913	36.8474987	36.3665215	40.68498371	44.95049147	31.81990208
ENSMUSG00000073555	22.39646982	21.88588333	28.66097163	14.78568565	17.4417801	6.367561417	35.74943277	49.4936142	28.29162171	16.52458117	243.0579326	17.74168567	18.58972532	65.14314469	-1.791494621	0.003739663	0.499662411	Gm4951	18	60212080	60247820	+	2645	protein_coding	- && sp|Q9QZ85|IIGP1_MOUSE Interferon-inducible GTPase 1 OS=Mus musculus OX=10090 GN=Iigp1 PE=1 SV=2 && -	-	23	18	28	14	20	5	42	32	38	16	154	44	0.445206322	0.435056672	0.569734689	0.293915996	0.346714944	0.126577029	0.710642061	0.983854604	0.562392598	0.328482483	4.831606459
ENSMUSG00000043923	84.71708148	96.05471016	57.32194326	78.15290988	136.9179738	77.68424929	112.3553601	196.4277814	96.78712691	108.4425639	233.588143	197.5778631	88.47481131	157.5298064	-0.824919783	0.003740517	0.499662411	Ccdc84	9	44410159	44418569	-	4156	protein_coding	- && sp|Q4VA36|CATAC_MOUSE Centrosomal AT-AC splicing factor OS=Mus musculus OX=10090 GN=Cenatac PE=2 SV=1 && PF14968:Coiled coil protein 84	-	87	79	56	74	157	61	132	127	130	105	148	490	1.07177316	1.215207824	0.725191652	0.98872848	1.732177346	0.982799358	1.421430687	2.485048118	1.224473778	1.3719291	2.955171469
ENSMUSG00000032599	99.32347484	88.75941571	101.3370068	90.82635473	112.4994816	90.41937212	67.24298069	40.21356154	53.60517798	98.11470068	56.81873749	66.12810112	97.19418432	63.68720991	0.60043844	0.00375871	0.499662411	Ip6k2	9	108783796	108806337	+	4067	protein_coding	- && sp|Q80V72|IP6K2_MOUSE Inositol hexakisphosphate kinase 2 OS=Mus musculus OX=10090 GN=Ip6k2 PE=2 SV=2 && -	-	102	73	99	86	129	71	79	26	72	95	36	164	1.284059542	1.147486784	1.310090599	1.174208289	1.454399709	1.168946795	0.869321086	0.519883215	0.693010795	1.268432441	0.734555876
ENSMUSG00000030247	42.84542052	77.81647405	29.68457776	32.73973252	62.79040836	94.23990897	52.77297218	338.7219222	14.89032722	111.5409229	631.3193055	79.43436537	56.68608703	204.7799692	-1.849985958	0.003767667	0.499662411	Kcnj8	6	142564837	142571614	-	2548	protein_coding	- && sp|P97794|KCNJ8_MOUSE ATP-sensitive inward rectifier potassium channel 8 OS=Mus musculus OX=10090 GN=Kcnj8 PE=1 SV=1 && PF01007:Inward rectifier potassium channel transmembrane domain|PF17655:Inward rectifier potassium channel C-terminal domain	-	44	64	29	31	72	74	62	219	20	108	400	197	0.884122445	1.605756005	0.612546245	0.675589877	1.295690617	1.944656342	1.08897914	6.989583726	0.307264402	2.301665668	13.02737985
ENSMUSG00000020359	147.0376931	172.6553018	172.9894359	193.2700339	178.778246	147.7274249	190.6636414	230.4546411	251.64653	228.2457774	424.5622329	210.8841273	168.7430226	256.0761584	-0.593804622	0.003775411	0.499662411	Phykpl	11	51584757	51604489	+	9699	protein_coding	- && sp|Q8R1K4|AT2L2_MOUSE 5-phosphohydroxy-L-lysine phospho-lyase OS=Mus musculus OX=10090 GN=Phykpl PE=1 SV=1 && PF00202:Aminotransferase class-III	-	151	142	169	183	205	116	224	149	338	221	269	523	0.797093286	0.935966683	0.937778028	1.047719419	0.969159245	0.800832331	1.033590131	1.249297668	1.364179179	1.237323389	2.3015575
ENSMUSG00000028223	634.8912313	727.0976794	791.2475383	781.5290988	726.4501412	1214.930718	587.3121098	2403.53364	699.8453792	1316.802562	8866.879645	825.7948237	812.6910679	2450.028027	-1.591616246	0.003796643	0.499662411	Decr1	4	15917240	15945507	-	3879	protein_coding	- && sp|Q9CQ62|DECR_MOUSE 2,4-dienoyl-CoA reductase [(3E)-enoyl-CoA-producing], mitochondrial OS=Mus musculus OX=10090 GN=Decr1 PE=1 SV=1 && PF13561:Enoyl-(Acyl carrier protein) reductase	-	652	598	773	740	833	954	690	1554	940	1275	5618	2048	8.605715398	9.855539637	10.7250672	10.59333736	9.846762496	16.46793573	7.960798035	32.57900792	9.486144805	17.84877082	120.1872682
ENSMUSG00000066438	819.9055472	708.8594433	784.0822954	806.8759885	802.3218846	918.2023563	618.8056577	412.9623435	693.1447319	728.1143576	326.7077406	418.1392735	806.7079192	532.9790175	0.595713558	0.003806689	0.499662411	Plekhd1	12	80692591	80724214	+	3939	protein_coding	- && sp|B2RPU2|PLHD1_MOUSE Pleckstrin homology domain-containing family D member 1 OS=Mus musculus OX=10090 GN=Plekhd1 PE=1 SV=1 && PF00169:PH domain	-	842	583	766	764	920	721	727	267	931	705	207	1037	10.94423157	9.461970256	10.46605703	10.77031092	10.70952201	12.25631325	8.259917791	5.512288011	9.252207752	9.71898796	4.36094765
ENSMUSG00000117935	68.16316901	53.49882591	78.81767199	53.86214059	30.52311517	36.93185622	21.27942427	38.66688609	23.82452355	40.27866659	20.51787743	32.66083043	53.63279648	29.53803473	0.863038161	0.003841719	0.499662411	Gm8717	19	38703511	38704324	-	814	processed_pseudogene	- && sp|Q3ZC13|AP2M1_BOVIN AP-2 complex subunit mu OS=Bos taurus OX=9913 GN=AP2M1 PE=1 SV=1 && PF00928:Adaptor complexes medium subunit family|PF01217:Clathrin adaptor complex small chain	-	70	44	77	51	35	29	25	25	32	39	13	81	4.402838935	3.455630322	5.091041394	3.479097776	1.971568544	2.385526038	1.374494159	2.497596195	1.538888837	2.60170535	1.325303839
ENSMUSG00000108621	426.5066861	590.9188498	403.3008151	486.8715062	423.8352564	534.875159	649.4480286	943.4720207	556.8982379	465.7866316	1062.194731	722.5704708	477.7180454	733.3950202	-0.616726947	0.003867997	0.499662411	Gm37494	7	39544402	39580589	+	16543	lincRNA	- && sp|Q9BS34|ZN670_HUMAN Zinc finger protein 670 OS=Homo sapiens OX=9606 GN=ZNF670 PE=1 SV=1 && PF01352:KRAB box	zf-C2H2	438	486	394	461	486	420	763	610	748	451	673	1792	1.355560808	1.878109909	1.281805881	1.547417552	1.347070237	1.699986955	2.064132458	2.998625194	1.769982628	1.480403762	3.375960085
ENSMUSG00000040321	241.4923702	216.4270685	309.1290512	261.9178601	225.8710523	266.1640672	301.3166476	453.175905	336.5213951	290.2129567	454.5498999	306.0440777	253.5002449	356.970147	-0.486924737	0.003872674	0.499662411	Zfp770	2	114193461	114201469	-	6793	protein_coding	- && sp|Q8BIQ8|ZN770_MOUSE Zinc finger protein 770 OS=Mus musculus OX=10090 GN=Znf770 PE=2 SV=1 && -	zf-C2H2	248	178	302	248	259	209	354	293	452	281	288	759	1.869171839	1.675164235	2.392685602	2.027266899	1.748261487	2.060132909	2.332216923	3.507620714	2.604704714	2.246273395	3.518255554
ENSMUSG00000042581	172.3554416	164.1441249	122.8327356	141.5201341	168.313178	152.821474	133.6347844	91.25385118	101.9987414	135.2950083	69.4451236	100.4018121	153.6645147	105.3382202	0.534663337	0.003927079	0.499662411	Thsd7b	1	129273302	130219278	+	12171	protein_coding	- && sp|Q6P4U0|THS7B_MOUSE Thrombospondin type-1 domain-containing protein 7B OS=Mus musculus OX=10090 GN=Thsd7b PE=2 SV=1 && PF00090:Thrombospondin type 1 domain	-	177	135	120	134	193	120	157	59	137	131	44	249	0.744571086	0.709098408	0.530634266	0.611363348	0.72710861	0.660184847	0.57729884	0.394214296	0.440631946	0.584470965	0.300001152
ENSMUSG00000015568	271.6789165	1195.212406	336.7664167	1569.39492	779.6475705	5307.999197	371.1131592	12597.67149	377.4697949	5811.488639	76561.67047	1239.901896	1576.783238	16159.88591	-3.357392613	0.003938362	0.499662411	Lpl	8	68880491	68907448	+	10478	protein_coding	- && sp|P11152|LIPL_MOUSE Lipoprotein lipase OS=Mus musculus OX=10090 GN=Lpl PE=1 SV=3 && -	-	279	983	329	1486	894	4168	436	8145	507	5627	48509	3075	1.363279714	5.997553466	1.689887571	7.875194312	3.912256905	26.63544055	1.862238882	63.21487957	1.894136361	29.16194113	384.1850284
ENSMUSG00000020275	125.6149829	121.5882407	108.5022497	97.16307715	109.0111256	103.154495	142.1465541	159.3075707	139.2245595	143.5572989	273.0455996	143.1431457	110.8390285	166.7374548	-0.576418279	0.003945936	0.499662411	Rel	11	23736847	23770970	-	7466	protein_coding	- && sp|P15307|REL_MOUSE Proto-oncogene c-Rel OS=Mus musculus OX=10090 GN=Rel PE=1 SV=2 && PF16179:Rel homology dimerisation domain|PF00554:Rel homology DNA-binding domain	RHD	129	100	106	92	125	81	167	103	187	139	173	355	0.884628421	0.856270573	0.764114054	0.684259294	0.767697751	0.726453134	1.001050024	1.121904421	0.980472228	1.010985025	1.922890821
ENSMUSG00000071042	117.8249064	111.8611814	71.65242908	109.836522	100.2902356	173.1976705	115.760068	320.1618169	148.9032722	150.7868031	648.6805864	152.0139885	114.1104908	256.0510892	-1.161391843	0.003952651	0.499662411	Rasgrp3	17	75435896	75529054	+	5840	protein_coding	- && sp|Q8IV61|GRP3_HUMAN Ras guanyl-releasing protein 3 OS=Homo sapiens OX=9606 GN=RASGRP3 PE=1 SV=1 && PF00617:RasGEF domain|PF00130:Phorbol esters/diacylglycerol binding domain (C1 domain)	-	121	92	70	104	115	136	136	207	200	146	411	377	1.060795543	1.007103221	0.645097711	0.988874904	0.902928236	1.559324956	1.042205489	2.882465505	1.340598794	1.35755651	5.840169925
ENSMUSG00000037610	143.1426549	138.6105944	113.6202804	146.8007361	136.0458848	120.9836669	76.60592736	75.78709674	111.6774541	112.5737092	28.40936875	60.07979919	133.2006363	77.52222589	0.772289828	0.003962283	0.499662411	Kcnmb2	3	31902507	32200180	+	3128	protein_coding	- && sp|Q9CZM9|KCMB2_MOUSE Calcium-activated potassium channel subunit beta-2 OS=Mus musculus OX=10090 GN=Kcnmb2 PE=2 SV=1 && PF09303:KCNMB2, ball and chain domain|PF03185:Calcium-activated potassium channel, beta subunit	-	147	114	111	139	156	95	90	49	150	109	18	149	2.406078285	2.329899089	1.909838053	2.467566803	2.286789003	2.033608878	1.2876655	1.273901814	1.877181176	1.892246286	0.477531769
ENSMUSG00000025059	340.815845	358.6853101	376.6870557	330.5656864	315.6962198	326.0191446	348.131381	694.4572743	340.2439769	681.6389731	2923.008384	308.0601784	341.4115436	882.590028	-1.368698211	0.003975052	0.499662411	Gk	X	85701937	85776819	-	7743	protein_coding	- && sp|Q63060|GLPK_RAT Glycerol kinase OS=Rattus norvegicus OX=10116 GN=Gk PE=2 SV=1 && PF00370:FGGY family of carbohydrate kinases, N-terminal domain|PF02782:FGGY family of carbohydrate kinases, C-terminal domain	-	350	295	368	313	362	256	409	449	457	660	1852	764	2.314290903	2.435632504	2.55787235	2.244687775	2.143717495	2.213814737	2.36396664	4.715673217	2.310407665	4.628631261	19.84852469
ENSMUSG00000067071	287.2590694	238.3129518	391.0175416	324.228964	315.6962198	286.5402638	235.7760209	269.1215272	217.3987774	246.8359312	205.1787743	206.8519261	307.175835	230.1938262	0.421299701	0.004003162	0.499662411	Hes6	1	91411483	91414038	-	1808	protein_coding	- && sp|Q9JHE6|HES6_MOUSE Transcription cofactor HES-6 OS=Mus musculus OX=10090 GN=Hes6 PE=1 SV=1 && PF00010:Helix-loop-helix DNA-binding domain	bHLH	295	196	382	307	362	225	277	174	292	239	130	513	8.3537746	6.930373643	11.37117242	9.428895281	9.180754738	8.332871029	6.856597213	7.82631714	6.322169003	7.178230217	5.966799365
ENSMUSG00000033610	506.3549698	536.2041415	484.1656994	531.2285631	555.5206962	1041.733048	573.6932783	1528.115338	733.3486154	1017.294528	6537.311408	427.0101164	609.2011863	1802.795547	-1.564738415	0.004043669	0.499662411	Pank1	19	34806940	34879455	-	8267	protein_coding	- && sp|Q8K4K6|PANK1_MOUSE Pantothenate kinase 1 OS=Mus musculus OX=10090 GN=Pank1 PE=1 SV=1 && PF03630:Fumble	-	520	441	473	503	637	818	674	988	985	985	4142	1059	3.220435232	3.410277003	3.079310699	3.378632151	3.533130963	6.625458442	3.648709217	9.718866739	4.664122718	6.470028606	41.57752809
ENSMUSG00000091223	9.737595573	7.295294442	25.59015324	11.61732444	8.72089005	16.55565968	5.958238795	0	0.744516361	7.22950426	6.313193055	4.838641545	13.25281957	4.180682336	1.64868601	0.004054279	0.499662411	Gm8775	3	4211718	4213044	+	1327	processed_pseudogene	- && sp|P70333|HNRH2_MOUSE Heterogeneous nuclear ribonucleoprotein H2 OS=Mus musculus OX=10090 GN=Hnrnph2 PE=1 SV=1 && PF00076:RNA recognition motif. (a.k.a. RRM, RBD, or RNP domain)	-	10	6	25	11	10	13	7	0	1	7	4	12	0.385823113	0.289054232	1.013933317	0.460301749	0.345539196	0.655968519	0.236077399	0	0.029499235	0.286447493	0.250141401
ENSMUSG00000044795	608.5997233	673.5988535	752.3505053	615.7181954	676.7410679	673.6879979	553.265031	409.8689926	584.4453432	600.0488536	386.6830746	474.9933117	666.7827239	501.5507678	0.406776834	0.004062505	0.499662411	Cyb5d1	11	69391925	69395631	-	1605	protein_coding	- && sp|Q5NCY3|CB5D1_MOUSE Cytochrome b5 domain-containing protein 1 OS=Mus musculus OX=10090 GN=Cyb5d1 PE=2 SV=1 && PF00173:Cytochrome b5-like Heme/Steroid binding domain	-	625	554	735	583	776	529	650	265	785	581	245	1178	19.937199	22.06651412	24.64634993	20.17039397	22.16945034	22.06943442	18.12448248	13.42695265	19.14592246	19.65707993	12.66740209
ENSMUSG00000028393	319.3931348	372.0600166	284.5625041	281.9841478	302.6148847	359.1304639	398.3508223	705.2840024	338.0104278	358.376854	1027.47217	472.5739909	319.9575253	550.0113778	-0.778449301	0.00412306	0.499662411	Alad	4	62509169	62519918	-	1871	protein_coding	- && sp|P10518|HEM2_MOUSE Delta-aminolevulinic acid dehydratase OS=Mus musculus OX=10090 GN=Alad PE=1 SV=1 && PF00490:Delta-aminolevulinic acid dehydratase	-	328	306	278	267	347	282	468	456	454	347	651	1172	8.975511742	10.45554423	7.996709441	7.924253073	8.504013253	10.09220094	11.19436235	19.81972734	9.498690589	10.07102317	28.87378443
ENSMUSG00000039410	490.7748169	663.8717942	410.466058	422.4481615	522.381314	655.858826	861.3910943	1141.446478	501.8040272	601.0816399	1074.821118	802.8112764	527.6334951	830.5592722	-0.653338737	0.004129593	0.499662411	Prdm16	4	154316125	154636873	-	9321	protein_coding	- && sp|A2A935|PRD16_MOUSE Histone-lysine N-methyltransferase PRDM16 OS=Mus musculus OX=10090 GN=Prdm16 PE=1 SV=1 && -	zf-C2H2	504	546	401	400	599	515	1012	738	674	582	681	1991	2.768389489	3.744804407	2.31537944	2.382968746	2.946677151	3.699604417	4.858982103	6.438733859	2.830603663	3.390614263	6.062909877
ENSMUSG00000114554	0	1.215882407	1.02360613	0	0	0	0	15.46675444	0	2.065572646	23.67447396	2.822540901	0.373248089	7.338223657	-4.231808031	0.00421831	0.499662411	5430425K12Rik	13	80940411	80948597	+	1526	lincRNA	- && - && -	-	0	1	1	0	0	0	0	10	0	2	15	7	0	0.04189329	0.035268401	0	0	0	0	0.532907812	0	0.071169411	0.815705206
ENSMUSG00000036402	906.5701478	910.6959229	1228.327356	923.0492329	900.8679422	802.3127385	1242.718377	2016.864779	1043.811938	909.8847505	2058.100936	1546.349194	945.30389	1469.621662	-0.635340832	0.004220224	0.499662411	Gng12	6	66896397	67021350	+	4727	protein_coding	- && sp|Q9DAS9|GBG12_MOUSE Guanine nucleotide-binding protein G(I)/G(S)/G(O) subunit gamma-12 OS=Mus musculus OX=10090 GN=Gng12 PE=1 SV=3 && -	-	931	749	1200	874	1033	630	1460	1304	1402	881	1304	3835	10.08377721	10.12966819	13.66268173	10.26707403	10.02035159	8.924122339	13.82275302	22.43358127	11.61031726	10.12064553	22.89225093
ENSMUSG00000103313	1.947519115	0	4.094424519	0	0.872089005	5.094049134	5.958238795	17.01342988	1.489032722	4.131145292	71.02342187	0.806440258	2.001346962	16.73695147	-3.050890408	0.004220973	0.499662411	Gm38357	3	51231917	51234380	+	2464	TEC	- && - && -	-	2	0	4	0	1	4	7	11	2	4	45	2	0.041557408	0	0.087369449	0	0.018609193	0.108700078	0.12714071	0.363043447	0.031773932	0.08815302	1.515543195
ENSMUSG00000019718	43.81918008	65.65764998	39.92063906	53.86214059	45.34862826	120.9836669	44.26120248	242.8280447	38.71485076	139.4261536	684.9814464	63.30556022	61.59865082	202.2528764	-1.712291281	0.00425744	0.499662411	L3hypdh	12	72073428	72085439	-	2679	protein_coding	- && sp|Q9CXA2|T3HPD_MOUSE Trans-L-3-hydroxyproline dehydratase OS=Mus musculus OX=10090 GN=L3hypdh PE=1 SV=1 && PF05544:Proline racemase	-	45	54	39	51	52	95	52	157	52	135	434	157	0.860001014	1.288605708	0.783487733	1.057105483	0.890018166	2.374441422	0.868676204	4.765775268	0.759822773	2.7363961	13.44353631
ENSMUSG00000107060	49.66173742	40.12411943	44.01506358	41.18869575	52.3253403	58.58156504	20.4282473	24.7468071	35.73678532	36.1475213	39.45745659	18.95134605	47.64942025	29.24469394	0.733249189	0.004285372	0.499662411	Gm38901	6	127873563	127877246	-	3008	lincRNA	- && - && -	-	51	33	43	39	60	46	24	16	48	35	25	47	0.868063524	0.701350503	0.769362353	0.71995879	0.914622034	1.023977863	0.357076036	0.432562405	0.624661991	0.631841461	0.689697553
ENSMUSG00000028364	194.7519115	137.394712	212.910075	120.397726	135.1737958	202.4884531	447.7190866	241.2813692	189.851672	164.2130253	525.5733218	258.8673227	167.1861122	304.5842996	-0.863253939	0.004286498	0.499662411	Tnc	4	63959785	64047015	-	7772	protein_coding	- && sp|Q80YX1|TENA_MOUSE Tenascin OS=Mus musculus OX=10090 GN=Tnc PE=1 SV=1 && PF00041:Fibronectin type III domain|PF00147:Fibrinogen beta and gamma chains, C-terminal globular domain|PF18720:Tenascin EGF domain	-	200	113	208	114	155	159	526	156	255	159	333	642	1.317517423	0.929489859	1.440359333	0.814503439	0.914465125	1.36985595	3.028867304	1.63229416	1.284366781	1.110918605	3.555559497
ENSMUSG00000041134	129.5100211	217.6429509	138.1868275	159.474181	181.394513	347.6688534	239.1807288	722.2974322	159.3265012	287.1145978	1343.131822	232.6580143	195.6462245	497.2848494	-1.344011942	0.004292784	0.499662411	Cyyr1	16	85421533	85553397	-	8894	protein_coding	- && sp|Q8VIH7|CYYR1_MOUSE Cysteine and tyrosine-rich protein 1 OS=Mus musculus OX=10090 GN=Cyyr1 PE=1 SV=2 && PF10873:Cysteine and tyrosine-rich protein 1	-	133	179	135	151	208	273	281	467	214	278	851	577	0.765620721	1.286633664	0.816915152	0.942758996	1.072344802	2.055304107	1.413957936	4.26998526	0.941885962	1.697327231	7.940154329
ENSMUSG00000002900	3518.19328	5314.622001	2397.285556	3229.616195	3186.613224	3846.007096	5608.40506	9499.680576	4265.334231	3513.53907	7479.555472	5471.293927	3582.056225	5972.968056	-0.737502209	0.004307958	0.499662411	Lamb1	12	31265234	31329644	+	9917	protein_coding	- && sp|P02469|LAMB1_MOUSE Laminin subunit beta-1 OS=Mus musculus OX=10090 GN=Lamb1 PE=1 SV=3 && PF00053:Laminin EGF domain|PF00055:Laminin N-terminal (Domain VI)	-	3613	4371	2342	3058	3654	3020	6589	6142	5729	3402	4739	13569	18.65291931	28.17730791	12.71003907	17.12292801	16.89493288	20.39093771	29.73490047	50.36584437	22.61414564	18.6282434	39.65545198
ENSMUSG00000026669	6.816316901	9.727059256	2.047212259	6.336722423	6.104623035	3.82053685	17.87471638	7.733377219	26.05807263	11.36064955	20.51787743	8.064402575	5.808745121	15.26818263	-1.395292723	0.004354012	0.499662411	Mcm10	2	4989714	5012791	-	7692	protein_coding	- && sp|Q0VBD2|MCM10_MOUSE Protein MCM10 homolog OS=Mus musculus OX=10090 GN=Mcm10 PE=1 SV=1 && PF09329:Primase zinc finger|PF09332:Mcm10 replication factor	-	7	8	2	6	7	3	21	5	35	11	13	20	0.046592705	0.066488987	0.013993651	0.043314453	0.041727946	0.026115151	0.122182024	0.05286124	0.178119081	0.077655339	0.140249262
ENSMUSG00000024440	65.24189034	92.40706293	72.67603521	73.92842827	74.99965443	133.7187898	69.7965116	292.3216589	72.218087	119.8032135	686.5597447	129.8368815	85.49531016	228.4226828	-1.413698286	0.004359596	0.499662411	Pcdh12	18	38267089	38284402	-	6058	protein_coding	- && sp|O55134|PCD12_MOUSE Protocadherin-12 OS=Mus musculus OX=10090 GN=Pcdh12 PE=1 SV=2 && PF00028:Cadherin domain|PF08266:Cadherin-like	-	67	76	71	70	86	105	82	189	97	116	435	322	0.566245413	0.802016545	0.630767615	0.641637346	0.6509347	1.160568017	0.605775742	2.537109173	0.626793005	1.039792375	5.958768272
ENSMUSG00000072919	8.763836016	4.863529628	10.2360613	9.505083634	13.95342408	14.00863512	15.32118547	12.37340355	37.22581804	25.81965807	18.93957916	20.16100644	10.22176163	21.64010846	-1.097219191	0.004362023	0.499662411	Noxred1	12	87221040	87238732	-	1709	protein_coding	- && sp|Q9D3S5|NXRD1_MOUSE NADP-dependent oxidoreductase domain-containing protein 1 OS=Mus musculus OX=10090 GN=Noxred1 PE=2 SV=1 && PF03807:NADP oxidoreductase coenzyme F420-dependent	-	9	4	10	9	16	11	18	8	50	25	12	50	0.26962466	0.1496294	0.314918551	0.292429586	0.429285442	0.430984043	0.47136544	0.380675165	1.145274569	0.794357232	0.582687487
ENSMUSG00000031503	2487.955669	4332.189016	1797.452364	3033.1778	3500.565266	4142.735458	4159.701856	11279.90401	2708.550521	4211.702625	17108.75318	4136.635301	3215.679262	7267.541249	-1.176176577	0.004394295	0.499662411	Col4a2	8	11312805	11449287	+	6619	protein_coding	- && sp|P08122|CO4A2_MOUSE Collagen alpha-2(IV) chain OS=Mus musculus OX=10090 GN=Col4a2 PE=1 SV=4 && PF01413:C-terminal tandem repeated domain in type 4 procollagen|PF01391:Collagen triple helix repeat (20 copies)	-	2555	3563	1756	2872	4014	3253	4887	7293	3638	4078	10840	10259	19.76321915	34.41299297	14.27816638	24.09422255	27.80694181	32.90805772	33.04283128	89.60256721	21.51552707	33.45590238	135.9043663
ENSMUSG00000099966	31.16030583	32.82882499	41.96785132	34.85197333	34.01147119	43.29941764	33.19590186	89.70717574	61.79485795	44.40981188	157.8298264	54.43471738	36.35330738	73.56204853	-0.998288749	0.004402746	0.499662411	2810402E24Rik	14	20641009	20644048	+	3040	antisense	- && - && -	-	32	27	41	33	39	34	39	58	83	43	100	135	0.538933969	0.56779189	0.725856184	0.602783311	0.588246382	0.748886327	0.574140679	1.551533047	1.068774749	0.768091183	2.729750317
ENSMUSG00000035125	52.58301609	49.85117869	39.92063906	45.41317736	60.17414134	53.4875159	56.17768007	88.1605003	81.15228333	57.83603408	97.85449235	75.80538421	50.23827808	76.16439572	-0.585191019	0.004439663	0.499662411	Gcfc2	6	81923669	81959915	+	7846	protein_coding	- && sp|Q8BKT3|GCFC2_MOUSE Intron Large complex component GCFC2 OS=Mus musculus OX=10090 GN=Gcfc2 PE=1 SV=2 && PF07842:GC-rich sequence DNA-binding factor-like protein	-	54	41	39	43	69	42	66	57	109	56	62	188	0.352374619	0.334067754	0.267520219	0.304327371	0.403245034	0.358435944	0.376463544	0.59079005	0.543825878	0.387576674	0.655752409
ENSMUSG00000040213	116.8511469	76.60059164	90.07733942	128.8466893	103.7785916	133.7187898	85.96887404	335.6285713	103.4877742	188.9998971	891.738519	116.1273971	108.3121914	286.9918388	-1.401221158	0.004445608	0.499662411	Kyat3	3	142701051	142746870	+	9518	protein_coding	- && sp|Q71RI9|KAT3_MOUSE Kynurenine--oxoglutarate transaminase 3 OS=Mus musculus OX=10090 GN=Kyat3 PE=1 SV=1 && PF00155:Aminotransferase class I and II	-	120	63	88	122	119	105	101	217	139	183	565	288	0.645497714	0.423149521	0.497596457	0.71176232	0.573283579	0.738676303	0.474900873	1.854046635	0.571677073	1.044054807	4.926054995
ENSMUSG00000022066	36.02910362	31.61294258	34.80260841	25.34688969	27.03475915	42.02590535	194.0683493	61.86701775	22.33549082	28.91801704	238.3230378	29.83828953	32.80870147	95.89170038	-1.541931408	0.004454198	0.499662411	Entpd4b	14	69555424	69585520	+	8074	protein_coding	- && sp|Q9DBT4|ENTP4_MOUSE Ectonucleoside triphosphate diphosphohydrolase 4 OS=Mus musculus OX=10090 GN=Entpd4 PE=1 SV=1 && PF01150:GDA1/CD39 (nucleoside phosphatase) family	-	37	26	34	24	31	33	228	40	30	28	151	74	0.234623842	0.205865517	0.226636826	0.165060577	0.176052092	0.273675401	1.263785583	0.402882002	0.145450154	0.188315988	1.551974963
ENSMUSG00000068523	370.0286318	588.487085	407.3952396	366.4737801	371.5099161	402.4298816	560.9256237	1153.819881	621.6711613	363.5407857	1240.542435	521.3636265	417.7207557	743.6439189	-0.830027995	0.00445633	0.499662411	Gng5	3	146499807	146505572	+	2765	protein_coding	- && sp|P63217|GBG5_BOVIN Guanine nucleotide-binding protein G(I)/G(S)/G(O) subunit gamma-5 OS=Bos taurus OX=9913 GN=GNG5 PE=1 SV=1 && -	-	380	484	398	347	426	316	659	746	835	352	786	1293	7.036353083	11.19049327	7.746905251	6.968755094	7.064520741	7.652485496	10.66639282	21.94069156	11.82151168	6.912982154	23.58978155
ENSMUSG00000027809	890.0162354	902.184746	930.4579719	1049.783681	899.1237641	1411.05161	831.5999004	2531.907701	779.5086298	1572.93357	11327.44664	1028.614548	1013.769668	3012.001831	-1.570651609	0.004468991	0.499662411	Etfdh	3	79603788	79629500	-	7505	protein_coding	- && sp|Q921G7|ETFD_MOUSE Electron transfer flavoprotein-ubiquinone oxidoreductase, mitochondrial OS=Mus musculus OX=10090 GN=Etfdh PE=1 SV=1 && PF01946:Thi4 family	-	914	742	909	994	1031	1108	977	1637	1047	1523	7177	2551	6.235261361	6.320511316	6.518587425	7.354557553	6.299066739	9.88552257	5.826009145	17.73799806	5.461068963	11.01963259	79.35764263
ENSMUSG00000037353	837.4332193	830.447684	968.3313987	875.5238148	1010.751157	1371.572729	834.1534313	2607.694798	842.7925204	1478.950014	10503.57494	905.6324092	982.3433338	2862.13302	-1.542401326	0.004471007	0.499662411	Letmd1	15	100469023	100479164	+	4847	protein_coding	- && sp|Q924L1|LTMD1_MOUSE LETM1 domain-containing protein 1 OS=Mus musculus OX=10090 GN=Letmd1 PE=1 SV=1 && -	-	860	683	946	829	1159	1077	980	1686	1132	1432	6655	2246	9.084156231	9.008379809	10.50408977	9.497348487	10.96424313	14.87829796	9.048578342	28.2872788	9.142291887	16.0430858	113.9387758
ENSMUSG00000028668	560.885505	576.3282609	559.912553	536.5091651	598.2530574	640.5766786	694.5604081	796.5378535	718.4582882	645.4914518	1144.266241	710.0706468	578.7442033	784.8974816	-0.436546202	0.004485372	0.499662411	Eloa	4	136003368	136021763	-	4708	protein_coding	- && sp|Q8CB77|ELOA1_MOUSE Elongin-A OS=Mus musculus OX=10090 GN=Eloa PE=1 SV=3 && PF08711:TFIIS helical bundle-like domain|PF06881:RNA polymerase II transcription factor SIII (Elongin) subunit A	-	576	474	547	508	686	503	816	515	965	625	725	1761	6.263905432	6.436368371	6.253039615	5.991673245	6.681222001	7.153887381	7.756771524	8.895644019	8.023660327	7.208775009	12.77903504
ENSMUSG00000033752	22.39646982	26.74941295	22.51933485	29.57137131	30.52311517	31.83780709	24.68413215	102.0805793	54.34969434	60.93439305	83.64980798	22.58032721	27.26625187	58.046489	-1.066365894	0.00449453	0.499662411	Mnd1	3	84087933	84155786	-	875	protein_coding	- && sp|Q8K396|MND1_MOUSE Meiotic nuclear division protein 1 homolog OS=Mus musculus OX=10090 GN=Mnd1 PE=1 SV=1 && PF03962:Mnd1 HTH domain|PF18517:Leucine zipper with capping helix domain	-	23	22	22	28	35	25	29	66	73	59	53	56	1.345795111	1.607361761	1.353178023	1.776932135	1.834122051	1.913121374	1.483259845	6.13398208	3.265851873	3.661523843	5.026484241
ENSMUSG00000025019	192.8043923	165.3600074	271.2556244	184.8210707	233.7198533	221.5911373	326.8519567	267.5748518	338.0104278	258.1965807	460.863093	233.8676747	211.5920142	314.2274308	-0.565399167	0.004525505	0.499662411	Lcor	19	41482637	41586536	+	12765	protein_coding	- && sp|Q8N3X6|LCORL_HUMAN Ligand-dependent nuclear receptor corepressor-like protein OS=Homo sapiens OX=9606 GN=LCORL PE=1 SV=4 && PF15090:Domain of unknown function (DUF4553)	-	198	136	265	175	268	174	384	173	454	250	292	580	0.794151818	0.681109745	1.117288587	0.761268908	0.962680591	0.912723006	1.346287149	1.102127666	1.392248343	1.063499028	1.898272434
ENSMUSG00000039396	2.921278672	3.647647221	1.02360613	7.392842827	2.616267015	8.914585984	11.91647759	21.65345621	27.54710535	11.36064955	9.469789582	4.032201288	4.419371308	14.3299466	-1.713265977	0.00453214	0.499662411	Neil3	8	53586867	53639065	-	5555	protein_coding	- && sp|Q8K203|NEIL3_MOUSE Endonuclease 8-like 3 OS=Mus musculus OX=10090 GN=Neil3 PE=1 SV=1 && PF06831:Formamidopyrimidine-DNA glycosylase H2TH domain	-	3	3	1	7	3	7	14	14	37	11	6	10	0.027650078	0.034525199	0.009688493	0.0699737	0.024763124	0.08437709	0.112790174	0.20495126	0.260735002	0.107529228	0.089632126
ENSMUSG00000046432	1767.373596	1474.86536	2029.810955	1383.517729	1763.363968	1268.418234	1062.268859	808.9112571	794.398957	1625.605672	435.6103208	1043.533693	1614.558307	961.72146	0.746587254	0.00454203	0.499662411	Bex3	X	136270253	136271978	+	973	protein_coding	- && sp|Q9WTZ9|BEX3_MOUSE Protein BEX3 OS=Mus musculus OX=10090 GN=Bex3 PE=1 SV=1 && PF04538:Brain expressed X-linked like family	-	1815	1213	1983	1310	2022	996	1248	523	1067	1574	276	2588	95.50430583	79.69791597	109.6857431	74.76172586	95.28763587	68.54204635	57.40226641	43.71147574	42.92726852	87.84353325	23.539257
ENSMUSG00000020641	133.4050593	310.0500138	140.2340398	147.8568565	122.0924607	226.6851864	269.8230997	510.4028964	109.443905	211.7211962	2095.980094	180.6426177	180.0539361	563.0023015	-1.643481153	0.004569821	0.499662411	Rsad2	12	26442746	26456452	-	4335	protein_coding	- && sp|Q8CBB9|RSAD2_MOUSE Radical S-adenosyl methionine domain-containing protein 2 OS=Mus musculus OX=10090 GN=Rsad2 PE=1 SV=1 && -	-	137	255	137	140	140	178	317	330	147	205	1328	448	1.618045122	3.76053888	1.700872554	1.793328279	1.48083672	2.749422413	3.27263413	6.190581684	1.327424744	2.567926962	25.42175225
ENSMUSG00000021388	78.87452414	153.2011833	70.62882295	175.315987	137.7900628	141.3598635	146.402439	545.9764317	109.443905	168.3441706	621.8495159	179.4329573	126.1950739	295.2415699	-1.222073385	0.004617678	0.499662411	Aspn	13	49544443	49567565	+	2354	protein_coding	- && sp|Q99MQ4|ASPN_MOUSE Asporin OS=Mus musculus OX=10090 GN=Aspn PE=1 SV=1 && PF01462:Leucine rich repeat N-terminal domain|PF13855:Leucine rich repeat	-	81	126	69	166	158	111	172	353	147	163	394	445	1.761723403	3.421866729	1.577549299	3.915817948	3.077647452	3.157381707	3.270011525	12.1948052	2.444514131	3.760097045	13.88948912
ENSMUSG00000020381	93.4809175	85.11176849	79.84127812	65.47946504	91.56934552	85.32532299	61.28474189	27.84015799	41.69291621	83.65569215	50.50554444	45.96709468	83.46801628	51.82435789	0.682135341	0.004619418	0.499662411	Mrnip	11	50174444	50200115	+	2039	protein_coding	- && sp|Q9D1F5|MRNIP_MOUSE MRN complex-interacting protein OS=Mus musculus OX=10090 GN=Mrnip PE=2 SV=1 && PF15749:MRN-interacting protein	-	96	70	78	62	105	67	72	18	56	81	32	114	2.410533495	2.194723525	2.058816712	1.688477691	2.361240993	2.20023032	1.580311009	0.717896605	1.075108949	2.157176602	1.302354639
ENSMUSG00000031805	113.9298682	167.7917722	90.07733942	142.5762545	177.034068	275.0786532	147.2536159	494.936142	82.64131605	274.7211619	1946.041759	180.6426177	161.0813259	521.0394355	-1.692098476	0.004664123	0.499662411	Jak3	8	71676296	71690575	+	5352	protein_coding	- && sp|Q62137|JAK3_MOUSE Tyrosine-protein kinase JAK3 OS=Mus musculus OX=10090 GN=Jak3 PE=1 SV=2 && PF07714:Protein tyrosine kinase	-	117	138	88	135	203	216	173	320	111	266	1233	448	1.119254683	1.648397648	0.884925837	1.400678708	1.739194584	2.702391179	1.446629421	4.862285926	0.811873844	2.69887916	19.11804505
ENSMUSG00000033149	166.5128843	178.7347138	141.2576459	116.1732444	237.2082094	205.0354776	234.9248439	354.1886766	256.8581445	182.8031792	465.5979878	233.4644546	174.1536959	287.9728811	-0.719571188	0.00466458	0.499662411	Phldb2	16	45746243	45953598	-	7577	protein_coding	- && sp|Q8K1N2|PHLB2_MOUSE Pleckstrin homology-like domain family B member 2 OS=Mus musculus OX=10090 GN=Phldb2 PE=1 SV=2 && PF00169:PH domain	-	171	147	138	110	272	161	276	229	345	177	295	579	1.15546817	1.240278034	0.980216722	0.806150747	1.646038003	1.422784604	1.630193247	2.457790241	1.782393065	1.268509976	3.230883046
ENSMUSG00000024978	1460.639336	1298.562411	1638.793414	1544.04803	1377.028539	1772.729098	1965.367625	3391.859248	1206.861021	2242.179107	9409.814248	1854.812592	1515.300138	3345.148974	-1.142018012	0.004664992	0.499662411	Gpam	19	55067268	55127238	-	6664	protein_coding	- && sp|Q61586|GPAT1_MOUSE Glycerol-3-phosphate acyltransferase 1, mitochondrial OS=Mus musculus OX=10090 GN=Gpam PE=1 SV=2 && -	-	1500	1068	1601	1462	1579	1392	2309	2193	1621	2171	5962	4600	11.52432331	10.2455498	12.92994422	12.182411	10.86464105	13.98668568	15.50658769	26.76148838	9.522033439	17.69060734	74.2426546
ENSMUSG00000083649	2.921278672	3.647647221	0	1.056120404	2.616267015	2.547024567	6.809415766	0	5.211614526	16.52458117	33.14426354	5.645081803	2.131389646	11.2224928	-2.376759737	0.004691264	0.499662411	Rasl2-9	7	5124938	5125950	-	1013	protein_coding	- && sp|Q61820|RANT_MOUSE GTP-binding nuclear protein Ran, testis-specific isoform OS=Mus musculus OX=10090 GN=Rasl2-9 PE=2 SV=1 && PF00071:Ras family	-	3	3	0	1	3	2	8	0	7	16	21	14	0.151625055	0.189326242	0	0.054816515	0.135793834	0.132199898	0.353433602	0	0.270501869	0.857686245	1.720308591
ENSMUSG00000048668	135.3525785	96.05471016	118.738311	121.4538464	118.6041047	104.4280072	158.3189166	136.1074391	143.6916576	143.5572989	206.7570725	156.0461898	115.7719263	157.4130957	-0.433650778	0.004697791	0.499662411	Rhno1	6	128357000	128362911	-	5000	protein_coding	- && sp|Q8K3A4|RHNO1_MOUSE RAD9, HUS1, RAD1-interacting nuclear orphan protein 1 OS=Mus musculus OX=10090 GN=Rhno1 PE=2 SV=1 && PF15319:RAD9, RAD1, HUS1-interacting nuclear orphan protein	-	139	79	116	115	136	82	186	88	193	139	131	387	1.423324612	1.010080743	1.248614266	1.277169972	1.247202995	1.098131669	1.664831309	1.431262485	1.511015713	1.509602839	2.174191532
ENSMUSG00000038527	21.42271026	20.67000092	9.212455167	26.4030101	27.03475915	34.38483165	22.13060124	139.2007899	5.956130887	25.81965807	355.1171093	25.40286811	23.18796121	95.60452626	-2.035842388	0.004701463	0.499662411	C1rl	6	124493113	124510643	+	3010	protein_coding	- && sp|Q3UZ09|C1RL_MOUSE Complement C1r subcomponent-like protein OS=Mus musculus OX=10090 GN=C1rl PE=1 SV=1 && -	-	22	17	9	25	31	27	26	90	8	25	225	63	0.374209965	0.361061706	0.160922334	0.461205392	0.472240728	0.600631129	0.386575341	2.431546807	0.104041156	0.451015452	6.203153544
ENSMUSG00000005057	24.34398893	59.57823794	37.8734268	165.8109034	52.3253403	206.3089899	41.70767156	547.5231071	38.71485076	149.7540168	3286.016985	87.09554781	91.04014788	691.8020298	-2.925766468	0.004719303	0.499662411	Sh2b2	5	136218147	136246556	-	5406	protein_coding	- && sp|Q9JID9|SH2B2_MOUSE SH2B adapter protein 2 OS=Mus musculus OX=10090 GN=Sh2b2 PE=1 SV=2 && PF00169:PH domain|PF00017:SH2 domain|PF08916:Phenylalanine zipper	-	25	49	37	157	60	162	49	354	52	145	2082	216	0.236768068	0.579454104	0.368354509	1.612666165	0.508912889	2.006547945	0.405646127	5.325174467	0.376538144	1.45649792	31.9595895
ENSMUSG00000027984	957.2056448	1119.827697	880.3012716	1247.278197	1035.169649	1975.217552	909.0570047	5410.270702	973.0828836	2148.195552	19523.54952	1235.063254	1202.500002	5033.203153	-2.065335215	0.004720837	0.499662411	Hadh	3	131233419	131272101	-	4977	protein_coding	- && sp|Q61425|HCDH_MOUSE Hydroxyacyl-coenzyme A dehydrogenase, mitochondrial OS=Mus musculus OX=10090 GN=Hadh PE=1 SV=2 && PF02737:3-hydroxyacyl-CoA dehydrogenase, NAD binding domain	-	983	921	860	1181	1187	1551	1068	3498	1307	2080	12370	3063	10.11218579	11.83017023	9.299746672	13.17659265	10.93581914	20.86674579	9.603530209	57.15559955	10.27991734	22.69413334	206.2521895
ENSMUSG00000058022	1.947519115	14.59058888	5.118030649	13.72956525	6.104623035	68.7696633	0	252.1080973	6.700647247	158.0163074	1052.724942	20.16100644	18.37666504	248.2851667	-3.758950066	0.00472528	0.499662411	Adtrp	13	41763148	41847684	-	2866	protein_coding	- && sp|Q8C138|ADTRP_MOUSE Androgen-dependent TFPI-regulating protein OS=Mus musculus OX=10090 GN=Adtrp PE=2 SV=2 && PF04750:FAR-17a/AIG1-like protein	-	2	12	5	13	7	54	0	163	9	153	667	50	0.035728351	0.267672691	0.093893197	0.25187672	0.111992798	1.261618771	0	4.625067109	0.122927203	2.898899456	19.31284062
ENSMUSG00000041426	466.4308279	534.9882591	545.5820671	619.942677	492.7302878	715.7139033	448.5702636	1589.982356	736.3266808	898.5241009	4363.994699	452.8162046	562.5646704	1415.035718	-1.329860221	0.004753482	0.499662411	Hibch	1	52844929	52920986	+	6059	protein_coding	- && - && -	-	479	440	533	587	565	562	527	1028	989	870	2765	1123	4.047563996	4.642487345	4.734417623	5.37969943	4.275783789	6.210776932	3.892574718	13.79744853	6.389649192	7.797155725	37.86959773
ENSMUSG00000110208	0.973759557	1.215882407	0	0	0.872089005	0	4.255884854	3.093350888	2.233549082	2.065572646	12.62638611	3.22576103	0.510288495	4.583417435	-3.058331049	0.004761134	0.499662411	Gm45442	7	45922215	45924174	-	411	antisense	- && - && -	-	1	1	0	0	1	0	5	2	3	2	8	8	0.124571112	0.155545404	0	0	0.111564602	0	0.544446835	0.39572619	0.285733466	0.264244576	1.615268314
ENSMUSG00000038526	26.29150805	42.55588425	22.51933485	22.17852848	16.56969109	78.95776157	54.47532612	134.5607636	8.93419633	75.39340157	484.537567	34.27371095	34.84545138	132.0291609	-1.919845876	0.004799476	0.499662411	Car14	3	95897768	95904691	-	2543	protein_coding	- && sp|Q9WVT6|CAH14_MOUSE Carbonic anhydrase 14 OS=Mus musculus OX=10090 GN=Ca14 PE=1 SV=1 && PF00194:Eukaryotic-type carbonic anhydrase	-	27	35	22	21	19	62	64	87	12	73	307	85	0.543596394	0.879874413	0.465603921	0.458557496	0.342590631	1.632510178	1.126317699	2.782143411	0.184721124	1.558814396	10.01817293
ENSMUSG00000005501	265.8363591	318.5611906	225.1933485	304.1626763	309.5915968	318.3780709	358.3455047	409.8689926	348.4336569	365.6063583	868.064045	432.6551982	290.287207	463.8289593	-0.672873348	0.004805385	0.499662411	Usp40	1	87945119	88008551	-	11871	protein_coding	- && sp|Q8BWR4|UBP40_MOUSE Ubiquitin carboxyl-terminal hydrolase 40 OS=Mus musculus OX=10090 GN=Usp40 PE=1 SV=2 && PF00443:Ubiquitin carboxyl-terminal hydrolase	-	273	262	220	288	355	250	421	265	468	354	550	1073	1.177428395	1.410954441	0.997414514	1.3471813	1.371226789	1.410143377	1.587165029	1.815370147	1.543263995	1.619324419	3.844783531
ENSMUSG00000025509	1247.385993	1688.860663	960.1425497	2367.821945	1866.270471	4830.432091	1250.37897	11634.09269	1134.642934	3627.145566	55983.81771	2251.177979	2160.152285	12646.87597	-2.549563449	0.004817767	0.499662411	Pnpla2	7	141455198	141460743	+	3020	protein_coding	- && sp|Q8BJ56|PLPL2_MOUSE Patatin-like phospholipase domain-containing protein 2 OS=Mus musculus OX=10090 GN=Pnpla2 PE=1 SV=1 && PF01734:Patatin-like phospholipase	-	1281	1389	938	2242	2140	3793	1469	7522	1524	3512	35471	5583	21.71707594	29.40318032	16.71614783	41.22394294	32.49189727	84.09815497	21.76918388	202.550354	19.75421153	63.1488538	974.6821173
ENSMUSG00000015090	10.71135513	24.31764814	14.33048582	22.17852848	20.93013612	3.82053685	17.02353941	77.33377219	19.35742538	35.11473498	83.64980798	25.80608824	16.04811509	43.04756136	-1.394714588	0.004835677	0.499662411	Ptgds	2	25466709	25470046	-	1649	protein_coding	- && sp|O09114|PTGDS_MOUSE Prostaglandin-H2 D-isomerase OS=Mus musculus OX=10090 GN=Ptgds PE=1 SV=1 && PF00061:Lipocalin / cytosolic fatty-acid binding protein family	-	11	20	14	21	24	3	20	50	26	34	53	64	0.341531836	0.775368841	0.456927912	0.707162955	0.667357933	0.121817916	0.542795995	2.46578933	0.61721201	1.119634235	2.667176295
ENSMUSG00000044258	59.39933299	116.7247111	72.67603521	84.48963231	62.79040836	68.7696633	119.1647759	286.1349571	66.26195611	59.90160673	200.4438795	241.9320773	77.47496387	162.3065421	-1.065525105	0.00484049	0.499662411	Ctla2a	13	60934155	60936625	-	2108	protein_coding	- && sp|P12399|CTL2A_MOUSE Protein CTLA-2-alpha OS=Mus musculus OX=10090 GN=Ctla2a PE=2 SV=2 && PF08246:Cathepsin propeptide inhibitor domain (I29)	-	61	96	71	80	72	54	140	185	89	58	127	600	1.481557092	2.911384939	1.812708829	2.107367332	1.566138374	1.715274856	2.972245814	7.13686928	1.652726824	1.494084963	4.999535116
ENSMUSG00000015401	13.6326338	14.59058888	11.25966743	21.12240808	8.72089005	8.914585984	28.940017	55.68031598	32.01420352	20.65572646	9.469789582	24.99964798	13.04012904	28.62661675	-1.129186853	0.004841428	0.499662411	Cltrn	X	164088830	164118860	+	1544	protein_coding	- && sp|Q9ESG4|CLTRN_MOUSE Collectrin OS=Mus musculus OX=10090 GN=Cltrn PE=1 SV=1 && PF16959:Renal amino acid transporter	-	14	12	11	20	10	7	34	36	43	20	6	62	0.464237162	0.496858764	0.383429653	0.719289238	0.296975721	0.303571721	0.98550519	1.896102562	1.09019161	0.703397155	0.322478276
ENSMUSG00000050138	53.55677565	49.85117869	66.53439843	34.85197333	46.22071726	87.87234755	17.02353941	17.01342988	41.69291621	38.21309395	44.19235138	16.12880515	56.48123182	29.04402266	0.971169685	0.004893507	0.499662411	Kcnk12	17	87745801	87797994	-	1972	protein_coding	- && sp|Q9ERS1|KCNKC_RAT Potassium channel subfamily K member 12 OS=Rattus norvegicus OX=10116 GN=Kcnk12 PE=2 SV=1 && PF07885:Ion channel	-	55	41	65	33	53	69	20	11	56	37	28	40	1.427956383	1.329155983	1.773971972	0.929239992	1.232358883	2.342894583	0.453889755	0.45362021	1.111636485	1.018855798	1.178277622
ENSMUSG00000037089	562.8330241	666.3035591	613.1400717	601.9886302	577.3229213	517.0459871	669.8762759	1342.514285	801.0996042	637.2291612	921.726186	747.5701187	589.7723656	853.3359386	-0.530349346	0.004902233	0.499662411	Slc35b2	17	45563874	45567671	+	3105	protein_coding	- && sp|Q91ZN5|S35B2_MOUSE Adenosine 3'-phospho 5'-phosphosulfate transporter 1 OS=Mus musculus OX=10090 GN=Slc35b2 PE=1 SV=1 && PF08449:UAA transporter family	-	578	548	599	570	662	406	787	868	1076	617	584	1854	9.530713117	11.28282776	10.38258573	10.19375319	9.776077279	8.755379944	11.34332624	22.73341819	13.56539183	10.79049748	15.60801779
ENSMUSG00000025780	2287.3612	2940.00366	1664.383567	2404.78616	1986.618753	2850.12049	4022.662364	4143.543514	2781.513124	2352.687244	6508.902039	3128.988199	2355.545638	3823.049414	-0.698375581	0.004910403	0.499662411	Itih5	2	10153571	10256529	+	7900	protein_coding	- && sp|Q8BJD1|ITIH5_MOUSE Inter-alpha-trypsin inhibitor heavy chain H5 OS=Mus musculus OX=10090 GN=Itih5 PE=1 SV=1 && PF08487:Vault protein inter-alpha-trypsin domain|PF00092:von Willebrand factor type A domain|PF06668:Inter-alpha-trypsin inhibitor heavy chain C-terminus	-	2349	2418	1626	2277	2278	2238	4726	2679	3736	2278	4124	7760	15.22352023	19.56717863	11.07729593	16.00504142	13.22193048	18.96896167	26.77280784	27.57733169	18.51234572	15.65829736	43.3199627
ENSMUSG00000087574	20.4489507	37.69235462	21.49572872	21.12240808	15.69760209	28.01727023	33.19590186	72.69374586	19.35742538	34.08194866	219.3834587	31.04794992	24.07905241	68.29340505	-1.49175441	0.004925399	0.499662411	C030037D09Rik	11	88718645	88728893	+	4199	lincRNA	- && - && -	-	21	31	21	20	18	22	39	47	26	33	139	77	0.256054601	0.471970467	0.269161988	0.264487398	0.196559877	0.350822448	0.41566746	0.910245632	0.242386903	0.426762227	2.747042853
ENSMUSG00000097253	6.816316901	3.647647221	6.141636778	8.448963231	13.95342408	5.094049134	8.511769707	26.29348254	15.63484358	17.55736749	18.93957916	17.33846554	7.350339557	17.37925134	-1.182723073	0.004926085	0.499662411	Gm26770	6	128356004	128358837	+	2237	antisense	- && - && -	-	7	3	6	8	16	4	10	17	21	17	12	43	0.16021059	0.085734235	0.14435292	0.19858428	0.327961028	0.119730439	0.200060482	0.61800154	0.367481082	0.412668049	0.445155528
ENSMUSG00000051596	84.71708148	127.6676527	45.03866971	96.10695675	86.33681149	219.0441127	46.81473339	536.696379	27.54710535	234.4424953	3418.594039	120.9660386	109.8185475	730.8434651	-2.734264523	0.00493184	0.499662411	Otop1	5	38275972	38304217	+	3442	protein_coding	- && sp|Q80VM9|OTOP1_MOUSE Proton channel OTOP1 OS=Mus musculus OX=10090 GN=Otop1 PE=1 SV=3 && PF03189:Otopetrin	-	87	105	44	91	99	172	55	347	37	227	2166	300	1.294099144	1.950192301	0.687989988	1.468085636	1.318841394	3.346017046	0.71512032	8.198326858	0.420796902	3.58123565	52.22086905
ENSMUSG00000009376	227.8597364	277.2211888	152.5173133	273.5351846	203.1967382	301.8224112	380.4761059	494.936142	282.1717007	181.7703928	1264.216909	429.4294371	239.3587621	505.5001146	-1.076700827	0.00495232	0.499662411	Met	6	17463800	17573980	+	7679	protein_coding	- && sp|P16056|MET_MOUSE Hepatocyte growth factor receptor OS=Mus musculus OX=10090 GN=Met PE=1 SV=1 && PF01403:Sema domain|PF07714:Protein tyrosine kinase|PF01833:IPT/TIG domain	-	234	228	149	259	233	237	447	320	379	176	801	1065	1.560164361	1.89814412	1.044291898	1.872905908	1.391295865	2.066589634	2.605134501	3.388846761	1.932040465	1.244588856	8.656141701
ENSMUSG00000074529	8.763836016	4.863529628	9.212455167	12.67344485	7.848801045	3.82053685	4.255884854	0	0.744516361	1.032786323	6.313193055	1.612880515	7.863767259	2.326543518	1.856225487	0.004961292	0.499662411	Zfp972	2	177903340	177925613	-	864	protein_coding	- && sp|Q8BZW4|ZN120_MOUSE Zinc finger protein 120 OS=Mus musculus OX=10090 GN=Zfp120 PE=2 SV=1 && -	-	9	4	9	12	9	3	5	0	1	1	4	4	0.533320073	0.295968338	0.56062063	0.771237906	0.477635951	0.232497389	0.258990335	0	0.045307274	0.062849838	0.384187082
ENSMUSG00000054051	288.232829	290.5958953	222.1225301	289.3769906	271.2196806	261.0700181	343.8754962	361.9220538	333.5433296	289.1801704	334.5992319	383.0591223	270.4363239	341.0299007	-0.336868441	0.004966469	0.499662411	Ercc6	14	32513521	32580990	+	12851	protein_coding	- && sp|F8VPZ5|ERCC6_MOUSE DNA excision repair protein ERCC-6 OS=Mus musculus OX=10090 GN=Ercc6 PE=1 SV=1 && PF00176:SNF2 family N-terminal domain|PF00271:Helicase conserved C-terminal domain	-	296	239	217	274	311	205	404	234	448	280	212	950	1.179271901	1.188940119	0.908789118	1.183953109	1.109664536	1.068138344	1.406927558	1.480763	1.364654672	1.183147841	1.368974776
ENSMUSG00000086841	188.9093541	192.1094203	159.6825562	159.474181	136.0458848	120.9836669	77.45710433	156.2142198	102.7432578	114.6392818	93.11959756	112.0951958	159.5341772	109.3781095	0.551821165	0.004987111	0.499662411	2410006H16Rik	11	62602877	62604807	+	462	processed_transcript	- && - && -	-	194	158	156	151	156	95	91	101	138	111	59	278	21.49903257	21.86321955	18.17284535	18.14913098	15.48284849	13.76867656	8.815089207	17.77812758	11.69280714	13.04664698	10.59757612
ENSMUSG00000096719	28.23902716	26.74941295	22.51933485	27.4591305	35.7556492	42.02590535	15.32118547	0	18.61290902	12.39343587	1.578298264	18.95134605	30.45807667	11.14286245	1.361023479	0.004989547	0.499662411	Mrgpra2b	7	47463806	47528862	-	1334	protein_coding	- && sp|Q91WW4|MRGA2_MOUSE Mas-related G-protein coupled receptor member A2 OS=Mus musculus OX=10090 GN=Mrgpra2 PE=2 SV=1 && PF00001:7 transmembrane receptor (rhodopsin family)	-	29	22	22	26	41	33	18	0	25	12	1	47	1.113015805	1.054304004	0.887579288	1.082276881	1.409276689	1.656413184	0.603870717	0	0.733611034	0.488476105	0.062207204
ENSMUSG00000026637	1.947519115	1.215882407	3.070818389	1.056120404	1.74417801	1.273512283	7.660592736	47.94693876	0	11.36064955	3.156596527	2.016100644	1.718005101	12.0234797	-2.758786659	0.004991167	0.499662411	Traf5	1	191997205	192092559	-	4566	protein_coding	- && sp|P70191|TRAF5_MOUSE TNF receptor-associated factor 5 OS=Mus musculus OX=10090 GN=Traf5 PE=1 SV=1 && PF02176:TRAF-type zinc finger	-	2	1	3	1	2	1	9	31	0	11	2	5	0.022426074	0.01400113	0.035361091	0.012161439	0.02008456	0.01466475	0.088213265	0.552118637	0	0.130820163	0.036348843
ENSMUSG00000027452	268.7576378	310.0500138	170.9422237	254.5250173	301.7427957	659.6793628	297.9119397	1388.914549	168.2606975	656.8521014	7097.607292	296.3667946	327.6161752	1650.985562	-2.333052217	0.00501553	0.499662411	Acss1	2	150618105	150668500	-	4128	protein_coding	- && sp|Q99NB1|ACS2L_MOUSE Acetyl-coenzyme A synthetase 2-like, mitochondrial OS=Mus musculus OX=10090 GN=Acss1 PE=1 SV=1 && PF13193:AMP-binding enzyme C-terminal domain|PF00501:AMP-binding enzyme|PF16177:Acetyl-coenzyme A synthetase N-terminus	-	276	255	167	241	346	518	350	898	226	636	4497	735	3.423170703	3.949112414	2.177294073	3.241889569	3.843303233	8.402347508	3.794509554	17.69062874	2.143139429	8.36633663	90.40234742
ENSMUSG00000084347	41.87166096	65.65764998	57.32194326	36.96421413	48.83698428	54.76102819	60.43356492	122.1873601	79.66325061	66.09832467	325.1294423	49.99929597	50.9022468	117.2518731	-1.192824145	0.005028853	0.499662411	Akt2-ps	11	16514533	16515981	+	1449	processed_pseudogene	- && sp|Q60823|AKT2_MOUSE RAC-beta serine/threonine-protein kinase OS=Mus musculus OX=10090 GN=Akt2 PE=1 SV=1 && PF00069:Protein kinase domain|PF00433:Protein kinase C terminal domain	-	43	54	56	35	56	43	71	79	107	64	206	124	1.519354909	2.382453203	2.079983785	1.341283314	1.7720986	1.987058432	2.192892075	4.433690019	2.890660367	2.398443523	11.79764554
ENSMUSG00000056629	1008.814901	916.7753349	1011.322856	725.5547174	932.2631463	854.5267422	578.8003401	521.2296246	591.1459905	901.6224599	683.4031482	729.0219928	908.2096164	667.5372593	0.443404505	0.005054717	0.499662411	Fkbp2	19	6977741	6980501	-	1640	protein_coding	- && sp|P45878|FKBP2_MOUSE Peptidyl-prolyl cis-trans isomerase FKBP2 OS=Mus musculus OX=10090 GN=Fkbp2 PE=1 SV=1 && PF00254:FKBP-type peptidyl-prolyl cis-trans isomerase	-	1036	754	988	687	1069	671	680	337	794	873	433	1808	32.3426105	29.39182156	32.42301554	23.26128766	29.88836087	27.39613138	18.55634163	16.71062422	18.95214324	28.90602032	21.90990815
ENSMUSG00000041966	173.3292012	150.7694185	196.5323769	205.9434787	157.8481099	161.73606	211.0918887	290.7749834	239.7342682	208.6228372	246.2145291	202.0132845	174.3597742	233.0752985	-0.409196081	0.005069565	0.499662411	Dcaf17	2	71055328	71099142	+	9806	protein_coding	- && sp|Q3TUL7|DCA17_MOUSE DDB1- and CUL4-associated factor 17 OS=Mus musculus OX=10090 GN=Dcaf17 PE=2 SV=1 && PF15802:DDB1- and CUL4-associated factor 17	-	178	124	192	195	181	127	248	188	322	202	156	501	0.929367062	0.808404646	1.053779262	1.104240281	0.846359605	0.867206252	1.131845339	1.559095007	1.285421793	1.118606628	1.320168051
ENSMUSG00000044734	171.3816821	103.3500046	247.7126834	97.16307715	75.87174343	156.6420109	45.96355642	61.86701775	109.443905	81.59011951	94.69789582	71.36996279	142.0202003	77.48874289	0.874219395	0.005071463	0.499662411	Serpinb1a	13	32842092	32851185	-	2303	protein_coding	- && sp|Q9D154|ILEUA_MOUSE Leukocyte elastase inhibitor A OS=Mus musculus OX=10090 GN=Serpinb1a PE=1 SV=1 && PF00079:Serpin (serine protease inhibitor)	-	176	85	242	92	87	123	54	40	147	79	60	177	3.912712097	2.359521789	5.655379274	2.21827177	1.732182137	3.576199529	1.049366309	1.412448669	2.498647965	1.862734942	2.161990698
ENSMUSG00000035021	130.4837807	117.9405935	65.5107923	107.7242812	82.84845547	126.0777161	122.5694838	369.6554311	118.3781014	100.1802733	561.8741819	146.7721269	105.0976032	236.5715997	-1.165156899	0.005072937	0.499662411	Baz1a	12	54892989	55014348	-	7159	protein_coding	- && sp|O88379|BAZ1A_MOUSE Bromodomain adjacent to zinc finger domain protein 1A OS=Mus musculus OX=10090 GN=Baz1a PE=1 SV=3 && PF00439:Bromodomain|PF10537:ATP-utilising chromatin assembly and remodelling N-terminal|PF15613:Williams-Beuren syndrome DDT (WSD), D-TOX E motif|PF02791:DDT domain|PF00628:PHD-finger|PF15612:WSTF, HB1, Itc1p, MBD9 motif 1	-	134	97	64	102	95	99	144	239	159	97	356	364	0.958322311	0.866200393	0.481136073	0.791167926	0.608470439	0.925962503	0.900196717	2.714889506	0.869413617	0.735761874	4.126616822
ENSMUSG00000022899	157.7490483	160.4964777	62.43997391	132.0150505	170.057356	64.94912645	205.1336499	204.1611586	186.8736066	282.9834525	151.5166333	265.7220649	124.6178388	216.0650943	-0.794605761	0.005088935	0.499662411	Slc15a2	16	36750177	36784962	-	7361	protein_coding	- && sp|Q9ES07|S15A2_MOUSE Solute carrier family 15 member 2 OS=Mus musculus OX=10090 GN=Slc15a2 PE=1 SV=1 && PF00854:POT family	-	162	132	61	125	195	51	241	132	251	274	96	659	1.126775408	1.146399843	0.445998425	0.942961711	1.214691618	0.463920887	1.465235795	1.45828945	1.33480732	2.021304082	1.082258297
ENSMUSG00000042425	276.5477143	240.7447166	206.7684382	243.9638133	215.4059842	303.0959235	217.0501275	52.58696509	173.4723121	163.180239	67.86682534	146.7721269	247.7544317	136.8214327	0.845592837	0.005105386	0.499662411	Frmpd3	X	140342263	140435467	+	10256	protein_coding	- && sp|Q5JV73|FRPD3_HUMAN FERM and PDZ domain-containing protein 3 OS=Homo sapiens OX=9606 GN=FRMPD3 PE=2 SV=2 && PF00595:PDZ domain|PF00373:FERM central domain	-	284	198	202	231	247	238	255	34	233	158	43	364	1.417749462	1.23420182	1.060019038	1.250704841	1.10430028	1.553851506	1.112729144	0.269592326	0.889323124	0.836559784	0.347926054
ENSMUSG00000050675	10.71135513	27.96529536	10.2360613	32.73973252	22.67431413	25.47024567	35.74943277	40.21356154	35.73678532	39.24588027	36.30086006	43.14455378	21.63283402	38.39851229	-0.841355208	0.005144281	0.499662411	Gp1ba	11	70639122	70642036	+	2718	protein_coding	- && sp|O35930|GP1BA_MOUSE Platelet glycoprotein Ib alpha chain OS=Mus musculus OX=10090 GN=Gp1ba PE=1 SV=2 && PF13855:Leucine rich repeat	-	11	23	10	31	26	20	42	26	48	38	23	107	0.207206033	0.54097524	0.198011701	0.633334439	0.438623743	0.492709699	0.691555648	0.777912081	0.69131099	0.75919275	0.702222745
ENSMUSG00000083744	2.921278672	6.079412035	8.188849038	3.168361211	13.08133507	10.18809827	1.702353941	0	1.489032722	5.163931614	0	1.612880515	7.271222383	1.661366465	2.040379294	0.005164028	0.499662411	Gm14824	X	105327739	105328475	-	737	processed_pseudogene	- && - && -	-	3	5	8	3	15	8	2	0	2	5	0	4	0.208407301	0.433712082	0.584201687	0.226034447	0.933237136	0.726830373	0.121447842	0	0.106229267	0.368400681	0
ENSMUSG00000064358	1896.883618	6019.833797	1102.423802	1494.410371	2195.048026	7856.297276	2740.789846	64270.55139	9593.093309	2893.867277	17792.15633	4174.941213	3427.482815	16910.89989	-2.302740039	0.005166994	0.499662411	mt-Co3	MT	8607	9390	+	784	protein_coding	- && sp|P00416|COX3_MOUSE Cytochrome c oxidase subunit 3 OS=Mus musculus OX=10090 GN=mt-Co3 PE=1 SV=2 && -	-	1948	4951	1077	1415	2517	6169	3220	41554	12885	2802	11273	10354	127.2131636	403.7159131	73.93327569	100.2215789	147.2093496	526.8770427	183.8091403	4310.259256	643.3540452	194.0751704	1193.218431
ENSMUSG00000046440	16.55391247	12.15882407	15.35409195	5.280602019	4.360445025	11.46161055	4.255884854	3.093350888	1.489032722	1.032786323	4.734894791	6.048301932	10.86158101	3.442375251	1.607228524	0.00518768	0.499662411	Gm5564	5	138504813	138505779	+	967	processed_pseudogene	- && sp|Q6AYU1|MO4L1_RAT Mortality factor 4-like protein 1 OS=Rattus norvegicus OX=10116 GN=Morf4l1 PE=2 SV=1 && PF05712:MRG	-	17	10	15	5	5	9	5	2	2	1	3	15	0.900081034	0.661108179	0.834843544	0.287120627	0.2370892	0.623198793	0.23140398	0.168193862	0.08096274	0.056155388	0.257449047
ENSMUSG00000086058	2.921278672	3.647647221	1.02360613	6.336722423	4.360445025	14.00863512	5.958238795	47.94693876	5.211614526	9.295076906	77.33661492	4.435421416	5.383055765	25.03065089	-2.205290244	0.005199789	0.499662411	Unc45bos	11	82924903	82933382	-	1306	processed_transcript	- && sp|Q8CGY6|UN45B_MOUSE Protein unc-45 homolog B OS=Mus musculus OX=10090 GN=Unc45b PE=1 SV=1 && PF11701:Myosin-binding striated muscle assembly central	-	3	3	1	6	5	11	7	31	7	9	49	11	0.117608102	0.146851059	0.04120948	0.255110854	0.17554767	0.56397529	0.239873437	1.930301451	0.209815003	0.374211595	3.113503884
ENSMUSG00000047986	739.083504	607.9412035	643.8482556	640.0089647	784.8801045	716.9874156	447.7190866	258.2947991	427.3523911	752.9012294	179.9260021	314.9149206	688.7915746	396.8514048	0.793590822	0.005223375	0.499662411	Palm3	8	84021471	84030295	+	3612	protein_coding	- && sp|A2TJV2|PALM3_MOUSE Paralemmin-3 OS=Mus musculus OX=10090 GN=Palm3 PE=1 SV=1 && -	-	759	500	629	606	900	563	526	167	574	729	114	781	10.7585365	8.849551627	9.372235909	9.316348921	11.42517889	10.43689277	6.517263756	3.759891823	6.220794094	10.95967548	2.619109274
ENSMUSG00000031298	232.7285342	221.2905981	169.9186175	192.2139135	173.545712	182.1122565	180.4495178	57.22699142	145.9252067	141.4917262	101.0110889	109.2726549	195.3016053	122.5628643	0.662012071	0.005224722	0.499662411	Adgrg2	X	160390690	160498070	+	5278	protein_coding	- && sp|Q8CJ12|AGRG2_MOUSE Adhesion G-protein coupled receptor G2 OS=Mus musculus OX=10090 GN=Adgrg2 PE=1 SV=1 && PF01825:GPCR proteolysis site, GPS, motif|PF00002:7 transmembrane receptor (Secretin family)	-	239	182	166	182	199	143	212	37	196	137	64	271	2.318396317	2.204453826	1.692696164	1.914797559	1.728828573	1.81416682	1.797602941	0.57008414	1.45367848	1.409513011	1.006252788
ENSMUSG00000020420	23.37022937	46.20353147	13.30687969	30.62749171	23.54640313	28.01727023	37.45178671	92.80052663	56.58324342	30.98358969	94.69789582	33.46727069	27.5119676	57.66405216	-1.052944336	0.005232395	0.499662411	Zfp607a	7	27857527	27880825	+	4546	protein_coding	- && sp|P16374|ZFP60_MOUSE Zinc finger protein 60 OS=Mus musculus OX=10090 GN=Zfp60 PE=2 SV=2 && PF01352:KRAB box|PF00096:Zinc finger, C2H2 type	zf-C2H2	24	38	13	29	27	22	44	60	76	30	60	83	0.270296843	0.53438366	0.153905531	0.354233336	0.272334445	0.324043876	0.433162189	1.073318066	0.654433974	0.358351916	1.095262776
ENSMUSG00000037234	1535.618822	1450.547712	1609.108836	1458.502278	1391.854052	1604.625477	2096.448879	1811.156945	1830.021215	1439.704134	2067.570725	2162.06633	1508.376196	1901.161371	-0.334470674	0.005242352	0.499662411	Hook3	8	26021421	26119224	-	28486	protein_coding	- && sp|Q8BUK6|HOOK3_MOUSE Protein Hook homolog 3 OS=Mus musculus OX=10090 GN=Hook3 PE=1 SV=2 && PF05622:HOOK protein	-	1577	1193	1572	1381	1596	1260	2463	1171	2458	1394	1310	5362	2.834388561	2.677367444	2.970033717	2.692049689	2.569032853	2.961758499	3.869547987	3.342966661	3.377785635	2.657352769	3.816245757
ENSMUSG00000075270	512.1975271	331.9358971	562.9833713	342.1830108	487.4977538	576.9010644	336.2149034	264.4815009	392.3601222	381.0981531	170.4562125	188.3038001	468.9497708	288.8191154	0.697800949	0.005246787	0.499662411	Pde11a	2	75989141	76338774	-	5208	protein_coding	- && sp|P0C1Q2|PDE11_MOUSE Dual 3',5'-cyclic-AMP and -GMP phosphodiesterase 11A OS=Mus musculus OX=10090 GN=Pde11a PE=1 SV=1 && PF00233:3'5'-cyclic nucleotide phosphodiesterase|PF01590:GAF domain	-	526	273	550	324	559	453	395	171	527	369	108	467	5.170992785	3.351125373	5.683711453	3.454577163	4.921631273	5.824220312	3.394324938	2.670125997	3.961150246	3.847452781	1.720874854
ENSMUSG00000049598	10.71135513	4.863529628	5.118030649	2.112240808	4.360445025	1.273512283	1.702353941	0	0	2.065572646	0	0.403220129	4.739852254	0.695191119	2.736159358	0.005254666	0.499662411	Vsig8	1	172555938	172563717	+	1879	protein_coding	- && sp|Q6P3A4|VSIG8_MOUSE V-set and immunoglobulin domain-containing protein 8 OS=Mus musculus OX=10090 GN=Vsig8 PE=2 SV=2 && PF13927:Immunoglobulin domain|PF07686:Immunoglobulin V-set domain	-	11	4	5	2	5	1	2	0	0	2	0	1	0.299726449	0.136091881	0.143213359	0.059104981	0.122014506	0.035635576	0.047635476	0	0	0.057799106	0
ENSMUSG00000055240	93.4809175	88.75941571	65.5107923	127.7905689	77.61592144	78.95776157	108.0994753	165.4942725	160.0710176	128.065504	149.9383351	97.57927116	88.68589623	134.8746459	-0.595544734	0.005262324	0.499662411	Zfp101	17	33360507	33394641	-	7749	protein_coding	- && sp|Q9H0M5|ZN700_HUMAN Zinc finger protein 700 OS=Homo sapiens OX=9606 GN=ZNF700 PE=2 SV=1 && -	zf-C2H2	96	73	64	121	89	62	127	107	215	124	95	242	0.63428543	0.602249161	0.444502923	0.867082802	0.526638478	0.535743113	0.733475066	1.122909451	1.086111657	0.868948289	1.017359519
ENSMUSG00000024309	518.0400845	410.9682536	528.1807629	267.1984622	381.9749842	331.1131937	233.22249	171.6809743	215.9097446	353.2129224	337.7558284	258.8673227	406.2459568	261.7748804	0.635234234	0.005285125	0.499662411	Pfdn6	17	33938821	33940343	-	1193	protein_coding	- && sp|Q03958|PFD6_MOUSE Prefoldin subunit 6 OS=Mus musculus OX=10090 GN=Pfdn6 PE=1 SV=1 && PF01920:Prefoldin subunit	-	532	338	516	253	438	260	274	111	290	342	214	642	22.83128482	18.11236916	23.27820915	11.77608524	16.83456535	14.5929627	10.27868162	7.56639754	9.51566688	15.56695143	14.88571975
ENSMUSG00000048337	124.6412233	233.4494222	102.360613	155.2496994	125.5808167	123.5306915	101.2900595	86.61382485	113.1664868	95.01634171	66.28852708	93.14384975	144.135411	92.58651496	0.626911594	0.00528697	0.499662411	Npy4r	14	34143992	34152489	-	3627	protein_coding	- && sp|Q61041|NPY4R_MOUSE Neuropeptide Y receptor type 4 OS=Mus musculus OX=10090 GN=Npy4r PE=2 SV=2 && PF00001:7 transmembrane receptor (rhodopsin family)	-	128	192	100	147	144	97	119	56	152	92	42	231	1.806847825	3.384173946	1.4838594	2.250560241	1.820468537	1.790749122	1.468340239	1.255587813	1.640505566	1.377393977	0.960944363
ENSMUSG00000095325	153.85401	151.9853009	136.1396153	127.7905689	142.1505078	163.0095723	180.4495178	208.8011849	195.0632865	160.08188	219.3834587	173.3846554	145.8215959	189.5273306	-0.370713252	0.005300223	0.499662411	Zfp870	17	32879219	32891642	-	5455	protein_coding	- && sp|P17024|ZNF20_HUMAN Zinc finger protein 20 OS=Homo sapiens OX=9606 GN=ZNF20 PE=1 SV=2 && PF01352:KRAB box	zf-C2H2	158	125	133	121	163	128	212	135	262	155	139	430	1.482932882	1.464921195	1.312191421	1.23171854	1.370127839	1.571179424	1.739275586	2.012545158	1.880131442	1.542960653	2.11454316
ENSMUSG00000051910	519.9876036	519.1817878	351.0969025	392.8767902	381.9749842	654.5853137	758.3986809	940.3786698	466.0672419	438.9341872	1892.379618	827.8109244	469.9505637	887.3282204	-0.915912991	0.005300799	0.499662411	Sox6	7	115470872	116038796	-	14832	protein_coding	- && sp|P40645|SOX6_MOUSE Transcription factor SOX-6 OS=Mus musculus OX=10090 GN=Sox6 PE=1 SV=2 && PF00505:HMG (high mobility group) box	HMG	534	427	343	372	438	514	891	608	626	425	1199	2053	1.843319865	1.840463304	1.244614084	1.392720878	1.354074735	2.32045938	2.688470541	3.333576937	1.652175935	1.555991145	6.708354042
ENSMUSG00000083856	0.973759557	0	0	0	0	0	1.702353941	0	6.700647247	2.065572646	4.734894791	3.628981159	0.16229326	3.138741631	-3.556125367	0.005303454	0.499662411	Gm13886	2	104820179	104821361	+	1183	processed_pseudogene	- && sp|Q921F2|TADBP_MOUSE TAR DNA-binding protein 43 OS=Mus musculus OX=10090 GN=Tardbp PE=1 SV=1 && PF18694:Transactive response DNA-binding protein N-terminal domain	-	1	0	0	0	0	0	2	0	9	2	3	9	0.043278721	0	0	0	0	0	0.075661082	0	0.297810112	0.091804329	0.21044229
ENSMUSG00000039304	71.08444768	173.8711842	64.48718617	77.09678948	75.87174343	105.7015195	102.9924135	369.6554311	86.36389785	111.5409229	1537.262509	114.5145166	94.68547842	387.0549484	-2.030109148	0.00531233	0.499662411	Tnfsf10	3	27317028	27342427	+	5266	protein_coding	- && sp|P50592|TNF10_MOUSE Tumor necrosis factor ligand superfamily member 10 OS=Mus musculus OX=10090 GN=Tnfsf10 PE=2 SV=1 && PF00229:TNF(Tumour Necrosis Factor) family	-	73	143	63	73	87	83	121	239	116	108	974	284	0.709743083	1.736017854	0.643872687	0.769773345	0.757541865	1.055377439	1.028328353	3.690826809	0.862300842	1.113680995	15.34880649
ENSMUSG00000030876	401.1889376	554.4423776	370.545419	408.7185963	411.6260104	475.0200817	491.1291121	966.6721524	678.2544047	443.0653325	861.750852	538.2988719	436.9235704	663.1951209	-0.599699036	0.005319835	0.499662411	Mettl9	7	121034445	121078329	+	4357	protein_coding	- && sp|Q9EPL4|METL9_MOUSE Protein-L-histidine N-pros-methyltransferase OS=Mus musculus OX=10090 GN=Mettl9 PE=1 SV=1 && -	-	412	456	362	387	472	373	577	625	911	429	546	1335	4.841376071	6.69077287	4.471583228	4.932240763	4.967326189	5.732338659	5.926735531	11.66538503	8.184883323	5.346722448	10.39923977
ENSMUSG00000041058	2320.469025	2237.223629	2057.448321	2571.653183	2155.80402	2199.355713	2774.836924	4754.480314	3969.761236	2239.080748	2744.660681	2881.00782	2256.992315	3227.304621	-0.51564829	0.005330829	0.499662411	Wwp1	4	19608303	19708993	-	6453	protein_coding	- && sp|Q8BZZ3|WWP1_MOUSE NEDD4-like E3 ubiquitin-protein ligase WWP1 OS=Mus musculus OX=10090 GN=Wwp1 PE=1 SV=2 && PF00168:C2 domain|PF00397:WW domain|PF00632:HECT-domain (ubiquitin-transferase)	-	2383	1840	2010	2435	2472	1727	3260	3074	5332	2168	1739	7145	18.90695282	18.22867754	16.76388605	20.95357657	17.5652786	17.9201335	22.60909766	38.73903681	32.34522313	18.24380916	22.3632246
ENSMUSG00000032171	1172.406507	958.1153367	1183.288686	805.8198681	893.8912301	801.0392263	665.6203911	558.3498352	699.8453792	943.9666991	579.2354628	729.4252129	969.0934757	696.0738301	0.475941525	0.0053401	0.499662411	Pin1	9	20652095	20666584	+	3843	protein_coding	- && sp|Q9QUR7|PIN1_MOUSE Peptidyl-prolyl cis-trans isomerase NIMA-interacting 1 OS=Mus musculus OX=10090 GN=Pin1 PE=1 SV=1 && PF00639:PPIC-type PPIASE domain|PF00397:WW domain	-	1204	788	1156	763	1025	629	782	361	940	914	367	1809	16.04040264	13.10855551	16.18928832	11.02490908	12.22986666	10.95950222	9.106755222	7.639121856	9.575007988	12.91497944	7.924870762
ENSMUSG00000108095	4.868797786	8.511176849	1.02360613	5.280602019	2.616267015	11.46161055	0.851176971	1.546675444	0	1.032786323	1.578298264	1.612880515	5.627010058	1.103636253	2.358148109	0.005355203	0.499662411	Gm44067	6	128843786	128846959	-	2971	lincRNA	- && - && -	-	5	7	1	5	3	9	1	1	0	1	1	4	0.086164132	0.150624075	0.018114972	0.093451917	0.046300624	0.202838517	0.015063457	0.027371838	0	0.018277435	0.027931474
ENSMUSG00000019368	0.973759557	3.647647221	1.02360613	6.336722423	10.46506806	25.47024567	1.702353941	66.50704408	0.744516361	18.59015381	579.2354628	2.016100644	7.986174843	111.4659386	-3.805060843	0.005358984	0.499662411	Sec14l4	11	4031462	4048024	+	3487	protein_coding	- && sp|Q8R0F9|S14L4_MOUSE SEC14-like protein 4 OS=Mus musculus OX=10090 GN=Sec14l4 PE=1 SV=1 && PF00650:CRAL/TRIO domain	-	1	3	1	6	12	20	2	43	1	18	367	5	0.014682744	0.055000712	0.015434351	0.095547684	0.157796563	0.384050749	0.025668787	1.002820327	0.011226121	0.280309919	8.733948476
ENSMUSG00000026043	5265.117926	15780.93776	7151.936028	9376.236945	10987.44937	8410.27512	14515.12088	30170.99788	14937.23175	8682.634617	28624.01731	11799.83385	9495.325526	18121.63938	-0.932360738	0.005370797	0.499662411	Col3a1	1	45311538	45349706	+	9816	protein_coding	- && sp|P08121|CO3A1_MOUSE Collagen alpha-1(III) chain OS=Mus musculus OX=10090 GN=Col3a1 PE=1 SV=4 && PF01391:Collagen triple helix repeat (20 copies)|PF00093:von Willebrand factor type C domain|PF01410:Fibrillar collagen C-terminal domain	-	5407	12979	6987	8878	12599	6604	17053	19507	20063	8407	18136	29264	28.20206979	84.52899145	38.30861946	50.22286157	58.85315741	45.04878509	77.7487718	161.607888	80.00976581	46.50765109	153.3216436
ENSMUSG00000022449	441.1130794	693.052972	354.1677209	473.1419409	490.9861098	494.122766	936.2946678	1617.822514	789.9318588	608.3111442	430.875426	725.3930117	491.0974315	851.4381038	-0.793544802	0.005381449	0.499662411	Adamts20	15	94270163	94465418	-	8997	protein_coding	- && sp|P59511|ATS20_MOUSE A disintegrin and metalloproteinase with thrombospondin motifs 20 OS=Mus musculus OX=10090 GN=Adamts20 PE=2 SV=2 && PF01421:Reprolysin (M12B) family zinc metalloprotease|PF01562:Reprolysin family propeptide|PF05986:ADAM-TS Spacer 1|PF17771:ADAM cysteine-rich domain|PF00090:Thrombospondin type 1 domain	-	453	570	346	448	563	388	1100	1046	1061	589	273	1799	2.577861882	4.050196926	2.069753789	2.765038333	2.869319537	2.887650134	5.471699767	9.454543936	4.616356492	3.554966252	2.518033103
ENSMUSG00000056596	8890.424758	6697.080298	9831.736876	7100.297475	8235.136474	7056.531562	5554.780911	2869.082948	5422.312656	7933.864532	2380.073782	4525.742725	7968.534574	4780.976259	0.736775777	0.005433412	0.499662411	Trnp1	4	133491100	133498550	-	1654	protein_coding	- && sp|Q80ZI1|TRNP1_MOUSE TMF-regulated nuclear protein 1 OS=Mus musculus OX=10090 GN=Trnp1 PE=1 SV=1 && -	-	9130	5508	9605	6723	9443	5541	6526	1855	7283	7682	1508	11224	282.6144969	212.8910632	312.5375273	225.7087882	261.7837747	224.3175294	176.5789212	91.20424007	172.3679357	252.2067499	75.65930455
ENSMUSG00000074978	6.816316901	1.215882407	1.02360613	2.112240808	12.20924607	7.6410737	0.851176971	0	0.744516361	0	1.578298264	1.209660386	5.169727669	0.730608664	2.751227791	0.005450876	0.499662411	Actg-ps1	8	46228994	46230117	+	1124	processed_pseudogene	- && sp|P53505|ACT5_XENLA Actin, cytoplasmic type 5 OS=Xenopus laevis OX=8355 PE=3 SV=1 && PF00022:Actin	-	7	1	1	2	14	6	1	0	1	0	1	3	0.318853282	0.056876478	0.047882189	0.09880628	0.571123415	0.357433709	0.039816308	0	0.034826944	0	0.073829546
ENSMUSG00000025006	3188.088791	3378.937209	2932.631562	3364.799607	3408.123831	3221.986077	4580.183279	5988.727318	3911.68896	3080.801601	4548.655596	4064.055678	3249.094513	4362.352072	-0.424613123	0.005468569	0.499662411	Sorbs1	19	40294753	40513779	-	14718	protein_coding	- && sp|Q9BX66|SRBS1_HUMAN Sorbin and SH3 domain-containing protein 1 OS=Homo sapiens OX=9606 GN=SORBS1 PE=1 SV=3 && -	-	3274	2779	2865	3186	3908	2530	5381	3872	5254	2983	2882	10079	11.38909039	12.070875	10.47649803	12.02037	12.17514094	11.51018465	16.36219214	21.39405808	13.97407101	11.00581891	16.24956302
ENSMUSG00000100833	4.868797786	8.511176849	4.094424519	3.168361211	3.48835602	7.6410737	0.851176971	0	2.233549082	2.065572646	0	1.209660386	5.295365014	1.059993181	2.118854278	0.005471946	0.499662411	Gm28988	13	106851900	106853846	+	1897	antisense	- && - && -	-	5	7	4	3	4	6	1	0	3	2	0	3	0.134946566	0.235900963	0.113483564	0.08781623	0.096685401	0.211784654	0.023591739	0	0.061906407	0.05725067	0
ENSMUSG00000058145	68.16316901	120.3723583	54.25112487	89.77023432	56.68578532	71.31668787	165.1283323	375.8421328	128.8013304	114.6392818	82.07150971	82.6601264	76.75989328	158.1904523	-1.039318499	0.005499239	0.499662411	Adamts17	7	66839735	67153171	+	7764	protein_coding	- && sp|Q8TE56|ATS17_HUMAN A disintegrin and metalloproteinase with thrombospondin motifs 17 OS=Homo sapiens OX=9606 GN=ADAMTS17 PE=2 SV=2 && -	-	70	99	53	85	65	56	194	243	173	111	52	205	0.461606246	0.815170909	0.367392808	0.607930961	0.383880517	0.482962119	1.118261822	2.545231956	0.872252559	0.776346072	0.555794603
ENSMUSG00000020362	965.9694808	1076.05593	831.1681773	986.4164572	871.216916	927.1169423	1271.658394	1664.222778	1242.597806	899.5568872	1163.20582	1308.852538	942.9906506	1258.349037	-0.415901798	0.005502865	0.499662411	Cnot6	11	49671503	49712723	-	6610	protein_coding	- && sp|Q8K3P5|CNOT6_MOUSE CCR4-NOT transcription complex subunit 6 OS=Mus musculus OX=10090 GN=Cnot6 PE=1 SV=2 && PF03372:Endonuclease/Exonuclease/phosphatase family|PF13855:Leucine rich repeat	-	992	885	812	934	999	728	1494	1076	1669	871	737	3246	7.683681879	8.559350597	6.611421986	7.846324763	6.929984604	7.374634283	10.11524562	13.23784928	9.884086854	7.155411316	9.252573359
ENSMUSG00000103034	9.737595573	19.45411851	22.51933485	7.392842827	11.33715706	7.6410737	2.553530912	4.640026331	5.956130887	8.262290583	3.156596527	5.645081803	13.01368709	5.035609507	1.3398653	0.005518525	0.499662411	Gm8797	3	5750806	5751295	+	490	protein_coding	- && sp|P0CG62|UBB_CHICK Polyubiquitin-B OS=Gallus gallus OX=9031 GN=UBB PE=2 SV=1 && -	-	10	16	22	7	13	6	3	3	8	8	2	14	1.04487198	2.087482807	2.416389326	0.793273274	1.216509524	0.81990916	0.274001203	0.497888156	0.639109956	0.886567517	0.338711876
ENSMUSG00000052889	834.5119406	573.8964961	804.554418	695.9833461	647.0900417	686.4231208	549.0091461	389.7622118	649.962783	607.2783579	364.5868989	441.1228209	707.0765605	500.2870364	0.496475659	0.005536393	0.499662411	Prkcb	7	122288751	122634402	+	7651	protein_coding	- && sp|P68404|KPCB_MOUSE Protein kinase C beta type OS=Mus musculus OX=10090 GN=Prkcb PE=1 SV=4 && PF00069:Protein kinase domain|PF00168:C2 domain|PF00130:Phorbol esters/diacylglycerol binding domain (C1 domain)	-	857	472	786	659	742	539	645	252	873	588	231	1094	5.734846304	3.943871908	5.528975328	4.782864482	4.446864992	4.717165694	3.772843646	2.6784834	4.466606746	4.173275272	2.505476229
ENSMUSG00000100832	7.790076458	1.215882407	8.188849038	15.84180606	2.616267015	3.82053685	1.702353941	0	0	3.098358969	1.578298264	1.209660386	6.578902971	1.264778593	2.386926979	0.005550704	0.499662411	Gm29260	1	41781808	41939560	+	3198	lincRNA	- && - && -	-	8	1	8	15	3	3	2	0	0	3	1	3	0.128076866	0.019990357	0.134633097	0.260455578	0.043014119	0.062813554	0.027988449	0	0	0.050940207	0.025948846
ENSMUSG00000070817	137.3000976	93.62294534	135.1160091	89.77023432	58.42996333	131.1717652	85.96887404	17.01342988	65.51743975	69.19668363	22.09617569	55.64437777	107.5685025	52.57283013	1.012356663	0.005553578	0.499662411	Vmn1r85	7	13083313	13095173	-	7074	protein_coding	- && - && PF03402:Vomeronasal organ pheromone receptor family, V1R	-	141	77	132	85	67	103	101	11	88	67	14	138	1.020500497	0.695864489	1.00426698	0.667228722	0.434288159	0.974950884	0.638974627	0.126454489	0.486966732	0.514313182	0.164232646
ENSMUSG00000024854	7.790076458	1.215882407	5.118030649	9.505083634	36.62773821	2.547024567	3.404707883	4.640026331	0.744516361	0	1.578298264	2.016100644	10.46730599	2.06394158	2.408644763	0.00557746	0.499662411	Pold4	19	4231899	4233634	+	1164	protein_coding	- && sp|Q9CWP8|DPOD4_MOUSE DNA polymerase delta subunit 4 OS=Mus musculus OX=10090 GN=Pold4 PE=1 SV=1 && PF04081:DNA polymerase delta, subunit 4	-	8	1	5	9	42	2	4	3	1	0	1	5	0.351881285	0.05492196	0.231183765	0.429348937	1.654491541	0.115050254	0.153792199	0.209592093	0.033630142	0	0.071292448
ENSMUSG00000027455	1468.429412	1541.738892	1837.373003	1408.864619	1419.7609	1254.409599	1131.214194	1019.259117	1055.7242	1453.130356	950.1355547	1208.853946	1488.429404	1136.386228	0.388301483	0.005584607	0.499662411	Nsfl1c	2	151494182	151511414	+	3967	protein_coding	- && sp|Q3SZC4|NSF1C_BOVIN NSFL1 cofactor p47 OS=Bos taurus OX=9913 GN=NSFL1C PE=2 SV=1 && -	-	1508	1268	1795	1334	1628	985	1329	659	1418	1407	602	2998	19.4624856	20.43412556	24.35244439	18.67301698	18.81743572	16.62587834	14.99305297	13.50920632	13.99251259	19.25971272	12.59304628
ENSMUSG00000025465	1012.70994	1016.477692	890.5373329	1121.599869	921.7980783	1547.317424	815.4275379	3028.390519	752.7060408	1561.57292	11796.20122	1114.097216	1085.073389	3178.065909	-1.550044663	0.005590916	0.499662411	Echs1	7	140105710	140116476	-	8286	protein_coding	- && sp|Q8BH95|ECHM_MOUSE Enoyl-CoA hydratase, mitochondrial OS=Mus musculus OX=10090 GN=Echs1 PE=1 SV=1 && PF00378:Enoyl-CoA hydratase/isomerase	-	1040	836	870	1062	1057	1215	958	1958	1011	1512	7474	2763	6.42610139	6.450009481	5.65086109	7.117057111	5.849224621	9.818427038	5.17425556	19.21650392	4.776259367	9.908884589	74.85221791
ENSMUSG00000023885	313.5505774	483.921198	253.8543202	328.4534456	285.1731046	179.565232	511.5573594	986.7789331	469.0453073	278.8523072	438.7669173	579.0241049	307.4196463	544.0041549	-0.82240167	0.005606588	0.499662411	Thbs2	17	14665500	14694235	-	7003	protein_coding	- && sp|Q03350|TSP2_MOUSE Thrombospondin-2 OS=Mus musculus OX=10090 GN=Thbs2 PE=1 SV=2 && PF00093:von Willebrand factor type C domain|PF07645:Calcium-binding EGF domain|PF02412:Thrombospondin type 3 repeat|PF05735:Thrombospondin C-terminal region|PF12947:EGF domain|PF00090:Thrombospondin type 1 domain	-	322	398	248	311	327	141	601	638	630	270	278	1436	2.35413253	3.63327232	1.905934021	2.466023016	2.141074935	1.34817278	3.840764161	7.408719847	3.52158438	2.093618493	3.294254731
ENSMUSG00000018740	99.32347484	142.2582416	100.3134007	141.5201341	118.6041047	262.3435304	112.3553601	592.376695	91.57551238	314.9998285	2626.288311	126.2079003	144.0604811	643.9672678	-2.159691003	0.005638767	0.499662411	Slc25a35	11	68968131	68974365	+	3677	protein_coding	- && sp|Q5SWT3|S2535_MOUSE Solute carrier family 25 member 35 OS=Mus musculus OX=10090 GN=Slc25a35 PE=1 SV=2 && PF00153:Mitochondrial carrier protein	-	102	117	98	134	136	206	132	383	123	305	1664	313	1.420252967	2.034188695	1.434408182	2.023634298	1.695951856	3.751320399	1.606599384	8.470553005	1.309462776	4.504266907	37.5539999
ENSMUSG00000098934	0	0	0	0	0	0	0	9.280052663	0	1.032786323	23.67447396	1.209660386	0	5.866162221	-4.876041265	0.005646279	0.499662411	Gm18853	7	106186404	106189999	-	3596	unprocessed_pseudogene	- && sp|Q80SU7|GVIN1_MOUSE Interferon-induced very large GTPase 1 OS=Mus musculus OX=10090 GN=Gvin1 PE=1 SV=1 && -	-	0	0	0	0	0	0	0	6	0	1	15	3	0	0	0	0	0	0	0	0.135686984	0	0.01510074	0.346152988
ENSMUSG00000107215	18.50143159	20.67000092	17.40130421	26.4030101	34.01147119	38.2053685	58.73121098	41.76023698	40.20388348	27.88523072	66.28852708	40.72523301	25.86543108	45.93238704	-0.820421634	0.005653057	0.499662411	Gm43197	6	3336772	3339354	-	2583	TEC	- && sp|P12894|POL_IPMAI Intracisternal A-particle Pol-related polyprotein (Fragment) OS=Mouse intracisternal a-particle IL3 OX=11754 PE=3 SV=1 && PF00075:RNase H|PF06817:Reverse transcriptase thumb domain	-	19	17	17	25	39	30	69	27	54	27	42	101	0.376606974	0.420749414	0.354213267	0.537448018	0.692322493	0.777691615	1.195506604	0.850052949	0.818372504	0.567619447	1.349339994
ENSMUSG00000025745	3376.024385	3309.631912	3441.363808	3737.610109	3507.541978	4636.858224	3180.84834	9276.959312	3342.133944	5122.620162	36392.40136	3118.907696	3668.171736	10072.3118	-1.457144993	0.005665898	0.499662411	Hadha	5	30118304	30155162	-	8730	protein_coding	- && sp|Q8BMS1|ECHA_MOUSE Trifunctional enzyme subunit alpha, mitochondrial OS=Mus musculus OX=10090 GN=Hadha PE=1 SV=1 && PF02737:3-hydroxyacyl-CoA dehydrogenase, NAD binding domain|PF00378:Enoyl-CoA hydratase/isomerase|PF00725:3-hydroxyacyl-CoA dehydrogenase, C-terminal domain	-	3467	2722	3362	3539	4022	3641	3737	5998	4489	4960	23058	7735	20.33287361	19.93300986	20.72639513	22.51060576	21.12496819	27.92653176	19.15738155	55.87259441	20.12876073	30.85214336	219.1815026
ENSMUSG00000054404	130.4837807	327.0723675	148.4228888	228.1220072	226.7431413	480.1141308	273.2278076	1056.379328	150.3923049	337.7211276	2462.145291	306.4472979	256.8263861	764.3855262	-1.57267964	0.005668254	0.499662411	Slfn5	11	82951349	82964840	+	6326	protein_coding	- && sp|Q8CBA2|SLFN5_MOUSE Schlafen family member 5 OS=Mus musculus OX=10090 GN=Slfn5 PE=1 SV=2 && PF04326:Putative DNA-binding domain	-	134	269	145	216	260	377	321	683	202	327	1560	760	1.084513029	2.718454679	1.233613526	1.896030969	1.884570556	3.990457877	2.270926821	8.780073196	1.249982284	2.80696161	20.46406561
ENSMUSG00000041650	320.3668943	364.7647221	314.2470818	390.7645494	388.0796072	501.7638397	323.4472489	1019.259117	287.3833153	495.737435	4349.790015	328.2211848	379.9977824	1133.973053	-1.576391095	0.005684585	0.499662411	Pcca	14	122534324	122891100	+	5210	protein_coding	- && sp|Q91ZA3|PCCA_MOUSE Propionyl-CoA carboxylase alpha chain, mitochondrial OS=Mus musculus OX=10090 GN=Pcca PE=1 SV=2 && PF02786:Carbamoyl-phosphate synthase L chain, ATP binding domain|PF18140:Propionyl-coenzyme A carboxylase BT domain|PF00289:Biotin carboxylase, N-terminal domain|PF00364:Biotin-requiring enzyme|PF02785:Biotin carboxylase C-terminal domain	-	329	300	307	370	445	394	380	659	386	480	2756	814	3.233086602	3.681141706	3.171326525	3.94352741	3.916431444	5.063712812	3.264173	10.28618454	2.900222097	5.002895391	43.89731919
ENSMUSG00000031075	106.1397917	114.2929463	141.2576459	91.88247513	149.1272199	201.2149408	168.5330402	332.5352204	110.1884214	141.4917262	1513.588035	121.7724789	133.9858366	398.0181537	-1.568182606	0.00571195	0.499662411	Ano1	7	144588549	144751974	-	6322	protein_coding	- && sp|Q8BHY3|ANO1_MOUSE Anoctamin-1 OS=Mus musculus OX=10090 GN=Ano1 PE=1 SV=2 && PF16178:Dimerisation domain of Ca+-activated chloride-channel, anoctamin|PF04547:Calcium-activated chloride channel	-	109	94	138	87	171	158	198	215	148	137	959	302	0.882736673	0.95054431	1.17480261	0.764162329	1.240251783	1.673451629	1.401644876	2.765607783	0.916408059	1.176749395	12.58811276
ENSMUSG00000046794	96.40219617	142.2582416	65.5107923	303.1065559	193.6037591	387.1477342	142.1465541	1637.929295	95.29809418	503.9997256	3541.701304	160.0783911	198.0048799	1013.525561	-2.355446519	0.005720833	0.499662411	Ppp1r3b	8	35375739	35388139	+	6216	protein_coding	- && sp|Q8C767|PPR3B_MOUSE Protein phosphatase 1 regulatory subunit 3B OS=Mus musculus OX=10090 GN=Ppp1r3b PE=1 SV=1 && -	-	99	117	64	287	222	304	167	1059	128	488	2244	397	0.815423741	1.203299844	0.554126954	2.56384493	1.637608974	3.274712262	1.202355129	13.85452289	0.806084629	4.263111819	29.95769228
ENSMUSG00000039087	250.2562062	396.3776647	201.6504076	329.509566	264.2429685	462.2849589	418.7790696	1037.819223	229.3110391	342.8850592	1961.824742	477.4126325	317.386962	744.6719608	-1.229073239	0.005752419	0.499662411	Rreb1	13	37778400	37952005	+	13994	protein_coding	- && sp|Q3UH06|RREB1_MOUSE Ras-responsive element-binding protein 1 OS=Mus musculus OX=10090 GN=Rreb1 PE=1 SV=2 && -	zf-C2H2	257	326	197	312	303	363	492	671	308	332	1243	1184	0.940265317	1.489274437	0.757643086	1.238036895	0.992816531	1.736902034	1.573441237	3.899305577	0.86156991	1.288291443	7.370989079
ENSMUSG00000040943	208.3845453	348.9582508	185.2727095	257.6933785	316.5683088	317.1045586	366.8572744	437.7091506	378.2143113	323.2621191	651.8371829	349.9950718	272.3302919	417.979185	-0.615151045	0.005763627	0.499662411	Tet2	3	133463679	133545139	-	16870	protein_coding	- && sp|Q4JK59|TET2_MOUSE Methylcytosine dioxygenase TET2 OS=Mus musculus OX=10090 GN=Tet2 PE=1 SV=3 && PF12851:Oxygenase domain of the 2OGFeDO superfamily	-	214	287	181	244	363	249	431	283	508	313	413	868	0.649468144	1.087591535	0.577435925	0.803148045	0.986642419	0.988313739	1.143377081	1.364199774	1.178773341	1.00750489	2.031568535
ENSMUSG00000028689	77.90076458	87.54353331	53.22751875	97.16307715	105.5227696	84.0518107	94.48064375	108.2672811	103.4877742	133.2294357	172.0345107	168.5460138	84.23491235	130.0076099	-0.625306308	0.005802451	0.499662411	Ccdc163	4	116708509	116751206	+	2519	protein_coding	- && - && -	-	80	72	52	92	121	66	111	70	139	129	109	418	1.626001653	1.827272564	1.111003646	2.028058709	2.202548315	1.75439078	1.972069	2.259833763	2.160072404	2.780862084	3.590829953
ENSMUSG00000005397	3004.048234	5534.696717	2768.854581	3567.574724	3102.020591	3927.511882	6023.779422	8413.914414	4273.523911	3546.588233	6739.333586	5493.067814	3650.784455	5748.367897	-0.654847756	0.005805878	0.499662411	Nid1	13	13437551	13512269	+	6943	protein_coding	- && sp|P10493|NID1_MOUSE Nidogen-1 OS=Mus musculus OX=10090 GN=Nid1 PE=1 SV=2 && PF00086:Thyroglobulin type-1 repeat|PF07645:Calcium-binding EGF domain|PF12662:Complement Clr-like EGF-like|PF06119:Nidogen-like|PF07474:G2F domain|PF00058:Low-density lipoprotein receptor repeat class B|PF14670:Coagulation Factor Xa inhibitory site|PF12947:EGF domain	-	3085	4552	2705	3378	3557	3084	7077	5440	5740	3434	4270	13623	22.74925434	41.91351587	20.96816435	27.01676487	23.49118586	29.74252069	45.61727359	63.7174453	32.36282337	26.85783698	51.0360693
ENSMUSG00000001844	400.215178	400.0253119	424.7965438	405.5502351	443.8933035	435.5412009	458.7843872	545.9764317	487.6582163	452.3604094	669.1984638	583.0563062	418.3369622	532.8390358	-0.346180917	0.005833189	0.499662411	Zdhhc4	5	143316489	143329256	-	2864	protein_coding	- && sp|Q9D6H5|ZDHC4_MOUSE Palmitoyltransferase ZDHHC4 OS=Mus musculus OX=10090 GN=Zdhhc4 PE=2 SV=1 && PF01529:DHHC palmitoyltransferase	-	411	329	415	384	509	342	539	353	655	438	424	1446	7.347303356	7.343817721	7.798577474	7.445246375	8.149163095	7.995832	8.422539306	10.02324422	8.952616108	8.304605464	12.28540143
ENSMUSG00000036291	455.7194728	418.263548	455.5047277	496.3765898	443.8933035	420.2590535	502.1944127	470.1893349	571.0440487	551.5078964	639.2107968	564.1049601	448.3361159	549.708575	-0.2933141	0.005833607	0.499662411	Ap5m1	14	49066097	49094234	+	11392	protein_coding	- && sp|Q8BJ63|AP5M1_MOUSE AP-5 complex subunit mu-1 OS=Mus musculus OX=10090 GN=Ap5m1 PE=1 SV=2 && PF00928:Adaptor complexes medium subunit family	-	468	344	445	470	509	330	590	304	767	534	405	1399	2.103318491	1.930445169	2.102327361	2.290966532	2.048736228	1.939655185	2.317817995	2.170102402	2.63558522	2.545418456	2.950200659
ENSMUSG00000037295	61.34685211	126.4517703	41.96785132	97.16307715	103.7785916	105.7015195	113.2065371	385.1221855	34.2477526	125.9999314	678.6682534	150.8043282	89.40161034	248.0081647	-1.468411983	0.005838345	0.499662411	Ldlrap1	4	134741554	134768024	-	7010	protein_coding	- && sp|Q8C142|ARH_MOUSE Low density lipoprotein receptor adapter protein 1 OS=Mus musculus OX=10090 GN=Ldlrap1 PE=1 SV=3 && PF00640:Phosphotyrosine interaction domain (PTB/PID)	-	63	104	41	92	119	83	133	249	46	122	430	374	0.460131213	0.948449749	0.314779287	0.728770312	0.778389886	0.792812781	0.849104061	2.888603609	0.256874793	0.945060737	5.090341818
ENSMUSG00000031783	343.7371237	397.5935471	324.4831431	332.6779272	327.0333769	317.1045586	377.922575	440.8025015	503.2930599	375.9342215	585.5486558	408.4619904	340.4382794	448.6605007	-0.394957867	0.005849277	0.499662411	Polr2c	8	94857450	94873535	+	5256	protein_coding	- && sp|P97760|RPB3_MOUSE DNA-directed RNA polymerase II subunit RPB3 OS=Mus musculus OX=10090 GN=Polr2c PE=1 SV=2 && PF01000:RNA polymerase Rpb3/RpoA insert domain|PF01193:RNA polymerase Rpb3/Rpb11 dimerisation domain	-	353	327	317	315	375	249	444	285	676	364	371	1013	3.438575085	3.977327936	3.245967847	3.327944388	3.271479116	3.17215616	3.780549323	4.409568808	5.034693249	3.760658824	5.857537286
ENSMUSG00000066571	539.4627947	586.0553202	440.1506358	667.4680952	640.1133297	759.0133209	840.1116701	1498.728505	611.9924486	611.4095032	2111.763077	845.1493899	605.3772494	1086.525766	-0.842309649	0.005867936	0.499662411	4931406P16Rik	7	34236707	34313551	-	8239	protein_coding	- && sp|O15063|GRRE1_HUMAN Granule associated Rac and RHOG effector protein 1 OS=Homo sapiens OX=9606 GN=GARRE1 PE=1 SV=2 && -	-	554	482	430	632	734	596	987	969	822	592	1338	2096	3.442662311	3.739999464	2.808886951	4.259547234	4.084978716	4.84375675	5.361297965	9.564359561	3.905521118	3.901800965	13.47653114
ENSMUSG00000026090	176.2504799	205.4841268	143.3048582	200.6628767	227.6152303	240.6938216	130.2300765	78.88044763	142.2026249	191.0654697	56.81873749	118.1434977	199.0018989	119.556809	0.724649452	0.005877202	0.499662411	2010300C02Rik	1	37611677	37720085	-	5075	protein_coding	- && sp|Q6NV74|CRCDL_HUMAN CRACD-like protein OS=Homo sapiens OX=9606 GN=CRACDL PE=1 SV=3 && PF15262:Domain of unknown function (DUF4592)	-	181	169	140	190	261	189	153	51	191	185	36	293	1.826003861	2.128872552	1.484678081	2.078923064	2.358156923	2.493654757	1.349219717	0.817223318	1.473258639	1.979491265	0.588657881
ENSMUSG00000115281	39.92414185	38.90823703	26.61375937	36.96421413	30.52311517	49.66697905	27.23766306	17.01342988	26.05807263	17.55736749	28.40936875	19.35456618	37.10007443	22.605078	0.710463416	0.005889322	0.499662411	Gm49743	14	32595333	32598118	+	2786	TEC	- && - && -	-	41	32	26	35	35	39	32	11	35	17	18	48	0.753462961	0.734290435	0.50226457	0.697602126	0.576043358	0.937333337	0.514039108	0.321083652	0.491777447	0.33134904	0.536151965
ENSMUSG00000024535	127.562502	116.7247111	110.549462	129.9028097	127.3249947	137.5393266	186.4077566	207.2545095	138.4800431	131.163863	211.4919673	159.2719509	124.9339677	172.3450151	-0.453170046	0.00588956	0.499662411	Snx24	18	53245662	53390920	+	2456	protein_coding	- && sp|Q9CRB0|SNX24_MOUSE Sorting nexin-24 OS=Mus musculus OX=10090 GN=Snx24 PE=1 SV=1 && PF00787:PX domain	-	131	96	108	123	146	108	219	134	186	127	134	395	2.730876727	2.498859712	2.366659075	2.780978377	2.725792137	2.94446205	3.990644556	4.436934896	2.964601046	2.807975191	4.527651014
ENSMUSG00000078994	34.0815845	24.31764814	24.56654711	33.79585292	28.77893716	26.74375795	37.45178671	54.13364053	34.2477526	39.24588027	53.66214097	53.225057	28.71405463	45.32770968	-0.643271981	0.005892201	0.499662411	Zfp429	13	67387905	67399819	-	2324	protein_coding	- && sp|P16372|ZFP58_MOUSE Zinc finger protein 58 OS=Mus musculus OX=10090 GN=Zfp58 PE=2 SV=2 && PF01352:KRAB box	zf-C2H2	35	20	24	32	33	21	44	35	46	38	34	132	0.771065166	0.550164896	0.555796012	0.764600746	0.651097544	0.605053447	0.847312957	1.224724881	0.77482457	0.887902709	1.214057628
ENSMUSG00000041702	855.9346508	763.5741516	827.0737528	867.0748515	931.3910573	905.4672335	1177.17775	1186.300065	970.8493345	898.5241009	1510.431438	1019.340486	858.4192829	1127.103863	-0.390431379	0.005919986	0.499662411	Btbd7	12	102780797	102878471	-	16456	protein_coding	- && sp|Q8CFE5|BTBD7_MOUSE BTB/POZ domain-containing protein 7 OS=Mus musculus OX=10090 GN=Btbd7 PE=2 SV=1 && PF00651:BTB/POZ domain|PF07707:BTB And C-terminal Kelch	ZBTB	879	628	808	821	1068	711	1383	767	1304	870	957	2528	2.734788592	2.439688447	2.642575413	2.77038254	2.975878632	2.893049671	3.761189338	3.790335959	3.101951395	2.870865735	4.825964999
ENSMUSG00000026385	4093.685179	3964.992529	3606.164395	3391.202617	3238.938565	3401.551309	4157.999502	7366.815139	4978.580905	3999.981429	11149.09893	3937.444557	3616.089099	5931.653411	-0.713628746	0.005948395	0.499662411	Dbi	1	120113280	120121078	-	1422	protein_coding	- && sp|P31786|ACBP_MOUSE Acyl-CoA-binding protein OS=Mus musculus OX=10090 GN=Dbi PE=1 SV=2 && -	-	4204	3261	3523	3211	3714	2671	4885	4763	6687	3873	7064	9765	151.3638878	146.6054809	133.3378213	125.389616	119.7596572	125.7722585	153.741908	272.3877708	184.082881	147.8991944	412.2376017
ENSMUSG00000059027	11.68511469	8.511176849	2.047212259	15.84180606	3.48835602	12.73512283	4.255884854	44.85358787	14.14581086	11.36064955	119.950668	16.93524541	9.051464785	35.25030776	-1.946719555	0.005966428	0.499662411	9630013D21Rik	4	109651529	109657853	-	3142	processed_transcript	- && - && -	-	12	7	2	15	4	10	5	29	19	11	76	42	0.195539378	0.14242652	0.034258167	0.265097689	0.058374349	0.213110274	0.071218221	0.750582505	0.236716808	0.190109759	2.007261341
ENSMUSG00000040511	223.9646982	231.0176573	132.0451907	215.4485624	188.3712251	189.7533302	252.7995603	414.5090189	228.5665228	214.8195552	422.9839347	278.2218889	196.7667773	301.9834134	-0.612168274	0.005968567	0.499662411	Pvr	7	19903578	19921160	-	6122	protein_coding	- && sp|Q92692|NECT2_HUMAN Nectin-2 OS=Homo sapiens OX=9606 GN=NECTIN2 PE=1 SV=1 && PF08205:CD80-like C2-set immunoglobulin domain|PF07686:Immunoglobulin V-set domain	-	230	190	129	204	216	149	297	268	307	208	268	690	1.92350657	1.984080461	1.134061725	1.850366279	1.617814289	1.629684411	2.171152949	3.559984353	1.963029048	1.84496409	3.632770628
ENSMUSG00000116145	0.973759557	2.431764814	2.047212259	1.056120404	6.104623035	0	6.809415766	12.37340355	15.63484358	1.032786323	7.891491318	10.48372335	2.102246678	9.037610647	-2.055901358	0.006003075	0.499662411	5730521K06Rik	15	76590120	76591727	+	1608	TEC	- && - && -	-	1	2	2	1	7	0	8	8	21	1	5	26	0.031840004	0.079513882	0.066939777	0.034533041	0.199609054	0	0.222654377	0.404585732	0.511228346	0.033770062	0.2580361
ENSMUSG00000046480	1162.668911	893.6735692	878.2540593	923.0492329	708.136272	1254.409599	721.7980712	587.7366686	884.4854367	761.16352	470.3328826	409.6716508	970.0319407	639.1980383	0.600970741	0.006005904	0.499662411	Scn4b	9	45138395	45154152	+	4982	protein_coding	- && sp|Q7M729|SCN4B_MOUSE Sodium channel subunit beta-4 OS=Mus musculus OX=10090 GN=Scn4b PE=1 SV=1 && -	-	1194	735	858	874	812	985	848	380	1188	737	298	1016	12.27042956	9.431540205	9.268807713	9.741561407	7.473439912	13.23863095	7.617622097	6.202781655	9.334571643	8.033072241	4.963740279
ENSMUSG00000030022	130.4837807	194.5411851	150.4701011	161.5864218	169.185267	303.0959235	250.2460294	570.7232388	223.3549082	231.3441363	602.9099367	204.4326053	184.8937798	347.1684758	-0.905407782	0.006031157	0.499662411	Adamts9	6	92772699	92943492	-	15048	protein_coding	- && sp|Q9P2N4|ATS9_HUMAN A disintegrin and metalloproteinase with thrombospondin motifs 9 OS=Homo sapiens OX=9606 GN=ADAMTS9 PE=1 SV=4 && PF01562:Reprolysin family propeptide|PF17771:ADAM cysteine-rich domain|PF05986:ADAM-TS Spacer 1|PF01421:Reprolysin (M12B) family zinc metalloprotease|PF08685:GON domain|PF00090:Thrombospondin type 1 domain	-	134	160	147	153	194	238	294	369	300	224	382	507	0.455916363	0.679735895	0.52574949	0.564590429	0.591141145	1.05903117	0.874371197	1.994133383	0.780412376	0.808327108	2.106595194
ENSMUSG00000061950	730.319668	768.4376812	688.8869253	665.3558544	732.5547642	620.200482	863.0934483	1020.805793	863.6389785	728.1143576	879.1121329	824.9883835	700.9592292	863.2921823	-0.297959081	0.006033242	0.499662411	Ppp4r1	17	65782573	65841926	+	5449	protein_coding	- && sp|Q8K2V1|PP4R1_MOUSE Serine/threonine-protein phosphatase 4 regulatory subunit 1 OS=Mus musculus OX=10090 GN=Ppp4r1 PE=1 SV=2 && -	-	750	632	673	630	840	487	1014	660	1160	705	557	2046	7.046989407	7.41479716	6.647197218	6.420141568	7.068556264	5.984429037	8.328148144	9.849943696	8.333412066	7.02570996	8.482715391
ENSMUSG00000046058	724.4771106	669.9512063	840.3806325	629.4477607	709.0083611	620.200482	548.1579691	357.2820275	609.7588995	572.1636229	252.5277222	471.3643305	698.9109255	468.5424286	0.573207577	0.006039745	0.499662411	Eid2	7	28267881	28269272	+	1392	protein_coding	- && sp|Q6X7S9|EID2_MOUSE EP300-interacting inhibitor of differentiation 2 OS=Mus musculus OX=10090 GN=Eid2 PE=1 SV=1 && -	-	744	551	821	596	813	487	644	231	819	554	160	1169	27.36483687	25.30529288	31.74272669	23.77540302	26.78055366	23.42611625	20.70493765	13.49520123	23.03171842	21.61167547	9.538437889
ENSMUSG00000057054	22.39646982	12.15882407	20.47212259	16.89792646	23.54640313	35.65834394	11.06530062	68.05371953	7.445163608	47.50817085	307.7681614	37.9026921	21.855015	79.95720136	-1.86163575	0.006043307	0.499662411	Inca1	11	70688361	70700155	-	1377	protein_coding	- && sp|Q6PKN7|INCA1_MOUSE Protein INCA1 OS=Mus musculus OX=10090 GN=Inca1 PE=1 SV=1 && PF15142:INCA1	-	23	10	20	16	27	28	13	44	10	46	195	94	0.855171185	0.464264059	0.781693253	0.64521864	0.899079437	1.361553338	0.422509722	2.598515768	0.284280935	1.814018866	11.75160485
ENSMUSG00000041012	25.31774849	23.10176573	16.37769808	14.78568565	23.54640313	15.2821474	30.64237095	57.22699142	11.16774541	40.27866659	64.71022881	44.75743429	19.73524141	41.46390625	-1.046352476	0.006043701	0.499662411	Cmtm8	9	114789345	114844156	-	3401	protein_coding	- && sp|Q9CZR4|CKLF8_MOUSE CKLF-like MARVEL transmembrane domain-containing protein 8 OS=Mus musculus OX=10090 GN=Cmtm8 PE=2 SV=1 && -	-	26	19	16	14	27	12	36	37	15	39	41	111	0.391404558	0.357146151	0.253194145	0.228582126	0.364020107	0.236257271	0.473721574	0.884711581	0.172649889	0.622695723	1.000400116
ENSMUSG00000075227	605.6784446	583.6235554	574.2430388	534.3969243	558.1369632	593.4567241	436.653786	539.7897299	434.0530384	542.2128195	358.2737059	401.2040281	574.9226084	452.0311846	0.348588605	0.006051275	0.499662411	Znhit2	19	6061192	6062472	+	1281	protein_coding	- && sp|Q9QY66|ZNHI2_MOUSE Zinc finger HIT domain-containing protein 2 OS=Mus musculus OX=10090 GN=Znhit2 PE=2 SV=2 && PF04438:HIT zinc finger	-	622	480	561	506	640	466	513	349	583	525	227	995	24.85995958	23.95472073	23.56969917	21.93422278	22.90862828	24.35832132	17.92237377	22.15556948	17.81562656	22.25502475	14.7052779
ENSMUSG00000030096	751.7423782	669.9512063	819.9085099	994.8654204	763.0778794	831.6035211	940.5505526	2256.599472	731.8595827	1038.983041	2484.241467	1039.098272	805.1914859	1415.222065	-0.812149276	0.006075457	0.50022055	Slc6a6	6	91684053	91759066	+	8457	protein_coding	- && sp|O35316|SC6A6_MOUSE Sodium- and chloride-dependent taurine transporter OS=Mus musculus OX=10090 GN=Slc6a6 PE=1 SV=2 && PF00209:Sodium:neurotransmitter symporter family	-	772	551	801	942	875	653	1105	1459	983	1006	1574	2577	4.673692477	4.16518478	5.097491302	6.185224041	4.744166948	5.170200899	5.847540552	14.02960945	4.550078224	6.459509749	15.44489308
ENSMUSG00000045009	544.3315925	500.9435517	461.6463645	544.9581284	552.0323402	547.6102819	446.0167326	201.0678077	277.7046026	540.1472469	200.4438795	312.8988199	525.2537099	329.7131815	0.668530119	0.006090692	0.50022055	Prrt3	6	113493639	113501931	-	4588	protein_coding	- && sp|Q6PE13|PRRT3_MOUSE Proline-rich transmembrane protein 3 OS=Mus musculus OX=10090 GN=Prrt3 PE=1 SV=1 && -	-	559	412	451	516	633	430	524	130	373	523	127	776	6.238031477	5.740805212	5.290460066	6.245211568	6.326281923	6.275605205	5.111344731	2.304233909	3.182490372	6.190078941	2.297083702
ENSMUSG00000023959	194.7519115	352.605898	166.8477991	379.147225	352.323958	638.029654	300.4654707	1364.167741	360.3459186	676.4750415	4993.735706	328.6244049	347.2844076	1337.302381	-1.944784447	0.006221144	0.504962064	Clic5	17	44134768	44280172	+	9669	protein_coding	- && sp|Q8BXK9|CLIC5_MOUSE Chloride intracellular channel protein 5 OS=Mus musculus OX=10090 GN=Clic5 PE=1 SV=1 && -	-	200	290	163	359	404	501	353	882	484	655	3164	815	1.05902838	1.917412005	0.907290476	2.06173931	1.915878862	3.469498738	1.633881066	7.418116426	1.959500945	3.678558336	27.15510105
ENSMUSG00000021738	343.7371237	385.434723	276.373655	380.2033454	387.2075182	443.1822746	498.7897048	629.4969056	380.4478604	437.9014009	845.9678693	493.1382175	369.35644	547.6236598	-0.564867322	0.006224947	0.504962064	Atxn7	14	13961440	14107302	+	7978	protein_coding	- && sp|Q8R4I1|ATX7_MOUSE Ataxin-7 OS=Mus musculus OX=10090 GN=Atxn7 PE=1 SV=2 && PF08313:SCA7, zinc-binding domain	-	353	317	270	360	444	348	586	407	511	424	536	1223	2.265373608	2.540178494	1.821419744	2.505701494	2.551861967	2.92075938	3.287235958	4.148651914	2.507312951	2.88595618	5.575287486
ENSMUSG00000058325	582.3082153	770.8694461	327.5539615	714.9935134	576.4508323	644.3972154	923.5270132	1509.555233	700.5898955	585.5898451	1404.685455	907.2452897	602.7621973	1005.198789	-0.736680942	0.006233162	0.504962064	Dock1	7	134670654	135173639	+	9330	protein_coding	- && sp|Q8BUR4|DOCK1_MOUSE Dedicator of cytokinesis protein 1 OS=Mus musculus OX=10090 GN=Dock1 PE=1 SV=3 && PF16172:DOCK N-terminus|PF06920:Dock homology region 2|PF14604:Variant SH3 domain|PF14429:C2 domain in Dock180 and Zizimin proteins	-	598	634	320	677	661	506	1085	976	941	567	890	2250	3.281547564	4.344168065	1.845902009	4.029284081	3.248538789	3.631444752	5.204456576	8.506967904	3.948113739	3.300040905	7.915983342
ENSMUSG00000033059	9825.233933	8526.983321	9814.335572	9216.762764	8948.50528	9970.327667	7943.183491	5551.018168	8534.391044	8257.126652	5306.238763	7142.238141	9383.691423	7122.366043	0.397429384	0.00624235	0.504962064	Pygb	2	150786735	150831758	+	4809	protein_coding	- && sp|Q8CI94|PYGB_MOUSE Glycogen phosphorylase, brain form OS=Mus musculus OX=10090 GN=Pygb PE=1 SV=3 && PF00343:Carbohydrate phosphorylase	-	10090	7013	9588	8727	10261	7829	9332	3589	11463	7995	3362	17713	107.4225735	93.22836469	107.303418	100.7699544	97.83700546	109.0089319	86.84548561	60.6911409	93.30935581	90.27793134	58.01488567
ENSMUSG00000066026	190.8568732	378.1394286	120.7855233	255.5811377	224.1268743	398.6093447	289.40017	1169.286635	134.0129449	251.9998628	2148.063937	434.2680787	261.3498636	737.8386048	-1.496383254	0.006306255	0.504962064	Dhrs3	4	144892827	144928209	+	2927	protein_coding	- && sp|O88876|DHRS3_MOUSE Short-chain dehydrogenase/reductase 3 OS=Mus musculus OX=10090 GN=Dhrs3 PE=1 SV=2 && PF00106:short chain dehydrogenase	-	196	311	118	242	257	313	340	756	180	244	1361	1077	3.428408097	6.792609859	2.169699519	4.591065688	4.026045159	7.160315905	5.198565131	21.00417816	2.407306888	4.526734382	38.58619116
ENSMUSG00000106535	22.39646982	27.96529536	28.66097163	47.52541817	32.26729318	36.93185622	61.28474189	49.4936142	68.4955052	48.54095718	36.30086006	46.37031481	32.62455073	51.74766556	-0.680555303	0.006337431	0.504962064	Gm43031	5	4073571	4075457	+	1887	sense_intronic	- && sp|P51517|POL_SRV2 Gag-Pro-Pol polyprotein OS=Simian retrovirus SRV-2 OX=39068 GN=pol PE=3 SV=2 && -	-	23	23	28	45	37	29	72	32	92	47	23	115	0.624043838	0.779210759	0.798594728	1.324224067	0.899079437	1.029050448	1.707606861	1.37906488	1.9085239	1.352520529	1.011468692
ENSMUSG00000085316	19.47519115	6.079412035	13.30687969	15.84180606	7.848801045	10.18809827	32.34472489	40.21356154	23.82452355	20.65572646	7.891491318	30.64472979	12.12336471	25.92912626	-1.099862801	0.006342529	0.504962064	D330050G23Rik	2	116900152	116912791	+	2326	lincRNA	- && - && -	-	20	5	13	15	9	8	38	26	32	20	5	76	0.440229811	0.13742296	0.300797311	0.358098426	0.177419373	0.23029836	0.731141072	0.909013343	0.538544933	0.466915395	0.178384372
ENSMUSG00000022383	76.92700502	104.565887	167.8714053	92.93859554	123.8366387	305.642948	141.2953771	476.3760367	93.0645451	183.8359655	3358.618705	151.2075483	145.2970799	734.066363	-2.336475281	0.006343394	0.504962064	Ppara	15	85734983	85802819	+	3836	protein_coding	- && sp|P23204|PPARA_MOUSE Peroxisome proliferator-activated receptor alpha OS=Mus musculus OX=10090 GN=Ppara PE=1 SV=2 && PF00105:Zinc finger, C4 type (two domains)|PF00104:Ligand-binding domain of nuclear hormone receptor	THR-like	79	86	164	88	142	240	166	308	125	178	2128	375	1.054405484	1.433239792	2.300941396	1.273869492	1.697375725	4.189316878	1.93667517	6.529482141	1.275595828	2.519760779	46.03514695
ENSMUSG00000041346	199.6207092	169.0076546	224.1697424	191.1577931	175.28989	152.821474	188.1101105	320.1618169	279.1936353	194.1638287	361.4303024	266.9317252	185.3445439	268.3319032	-0.526992675	0.006347923	0.504962064	Wrap53	11	69561758	69580255	-	2062	protein_coding	- && sp|Q8VC51|TCAB1_MOUSE Telomerase Cajal body protein 1 OS=Mus musculus OX=10090 GN=Wrap53 PE=1 SV=1 && -	-	205	139	219	181	201	120	221	207	375	188	229	662	5.09007713	4.309482722	5.716046614	4.874283408	4.469671828	3.896755466	4.796571334	8.163723835	7.119086709	4.950933537	9.216018335
ENSMUSG00000059552	371.0023913	313.697661	317.3179002	362.2492985	327.9054659	338.7542674	446.0167326	392.8555627	373.0026968	435.8358283	388.2613729	546.3632745	338.4878307	430.3892446	-0.35186903	0.006352629	0.504962064	Trp53	11	69580359	69591873	+	4045	protein_coding	- && sp|P02340|P53_MOUSE Cellular tumor antigen p53 OS=Mus musculus OX=10090 GN=Tp53 PE=1 SV=4 && -	P53	381	258	310	343	376	266	524	254	501	422	246	1355	4.822426453	4.07755835	4.12461556	4.708650511	4.262236658	4.403253397	5.797490637	5.106482066	4.848427164	5.665155472	5.046765085
ENSMUSG00000054589	3.895038229	10.94294166	7.165242908	2.112240808	6.97671204	8.914585984	18.72589336	35.57353521	11.91226177	5.163931614	11.04808785	23.38676747	6.667793605	17.63507954	-1.412861278	0.006450526	0.504962064	Gm9949	18	62180126	62184405	+	962	lincRNA	- && - && -	-	4	9	7	2	8	7	22	23	16	5	7	58	0.21288452	0.598089863	0.391618569	0.115445175	0.381314356	0.487229456	1.023469497	1.944282577	0.651068354	0.282236281	0.603836661
ENSMUSG00000068522	61.34685211	59.57823794	109.5258559	107.7242812	72.38338741	72.59020015	37.45178671	55.68031598	50.62711254	72.2950426	34.7225618	50.80573622	80.52480245	50.26375931	0.677911085	0.006488487	0.504962064	Aard	15	52040107	52045722	+	1348	protein_coding	- && sp|Q811W1|AARD_MOUSE Alanine and arginine-rich domain-containing protein OS=Mus musculus OX=10090 GN=Aard PE=2 SV=1 && -	-	63	49	107	102	83	57	44	36	68	70	22	126	2.392818845	2.323834486	4.272029012	4.201759035	2.823296185	2.831362864	1.460797709	2.171797	1.974698046	2.819850317	1.354344964
ENSMUSG00000047496	102.2447535	82.68000368	83.93570264	80.26515069	92.44143453	178.2917197	100.4388825	307.7884133	73.70711972	122.9015724	1898.692811	134.2723029	103.3097941	439.633517	-2.088136293	0.006495529	0.504962064	Rnf152	1	105276914	105356710	-	8532	protein_coding	- && sp|Q8BG47|RN152_MOUSE E3 ubiquitin-protein ligase RNF152 OS=Mus musculus OX=10090 GN=Rnf152 PE=1 SV=1 && -	-	105	68	82	76	106	140	118	199	99	119	1203	333	0.630082787	0.509515113	0.517253352	0.494633594	0.569669882	1.098721839	0.618954116	1.896744572	0.45421976	0.757380331	11.70068504
ENSMUSG00000042167	319.3931348	387.8664878	306.0582328	343.2391312	334.0100889	291.6343129	419.6302466	488.7494402	404.2723839	345.9834182	672.3550603	415.7199528	330.3668981	457.7850837	-0.46575054	0.006527953	0.504962064	Tent2	13	93146282	93192385	-	4173	protein_coding	- && sp|Q91YI6|GLD2_MOUSE Poly(A) RNA polymerase GLD2 OS=Mus musculus OX=10090 GN=Tent2 PE=1 SV=1 && PF03828:Cid1 family poly A polymerase	-	328	319	299	325	383	229	493	316	543	335	426	1031	4.024246937	4.88698834	3.856231621	4.324698537	4.208415682	3.674495043	5.287201103	6.158079882	5.093697157	4.359275636	8.471449438
ENSMUSG00000030894	920.2027816	927.7182766	847.5458754	881.8605372	951.4491044	857.0737667	1147.386557	1412.11468	941.0686801	860.311007	1701.405528	1415.705872	897.6417237	1246.332054	-0.472202546	0.006528482	0.504962064	Tpp1	7	105744811	105752235	-	5164	protein_coding	- && sp|O89023|TPP1_MOUSE Tripeptidyl-peptidase 1 OS=Mus musculus OX=10090 GN=Tpp1 PE=1 SV=2 && -	-	945	763	828	835	1091	673	1348	913	1264	833	1078	3511	9.369248074	9.445768747	8.629475719	8.978858035	9.687389418	8.726486051	11.68236991	14.37775783	9.581698832	8.759446728	17.32323656
ENSMUSG00000106073	1.947519115	4.863529628	3.070818389	0	3.48835602	14.00863512	16.17236244	15.46675444	0.744516361	8.262290583	105.7459837	7.257962318	4.563143045	25.60831164	-2.491466647	0.006536438	0.504962064	Gm42892	3	116940358	116944330	-	3973	TEC	- && - && -	-	2	4	3	0	4	11	19	10	1	8	67	18	0.025773334	0.064363615	0.040638999	0	0.046164663	0.18538931	0.214023928	0.204685961	0.009852878	0.109342583	1.399435048
ENSMUSG00000078907	27.2652676	25.53353055	26.61375937	17.95404686	22.67431413	21.64970882	8.511769707	9.280052663	7.445163608	21.68851278	6.313193055	16.93524541	23.61510456	11.6956562	0.968687861	0.00654623	0.504962064	Fam186b	15	99271018	99295888	-	3337	protein_coding	- && sp|Q8IYM0|F186B_HUMAN Protein FAM186B OS=Homo sapiens OX=9606 GN=FAM186B PE=2 SV=2 && -	-	28	21	26	17	26	17	10	6	10	21	4	42	0.429596751	0.402311172	0.419331463	0.282887383	0.357260813	0.341116937	0.134113065	0.146218278	0.117307416	0.341728339	0.099471873
ENSMUSG00000024645	177.2242394	229.8017749	179.1310727	192.2139135	197.0921151	229.232211	184.7054026	402.1356154	299.295577	232.3769227	680.2465517	265.7220649	200.7825544	344.0803557	-0.772478537	0.006624842	0.504962064	Timm21	18	84946191	84951524	-	3722	protein_coding	- && sp|Q8CCM6|TIM21_MOUSE Mitochondrial import inner membrane translocase subunit Tim21 OS=Mus musculus OX=10090 GN=Timm21 PE=1 SV=2 && -	-	182	189	175	182	226	180	217	260	402	225	431	659	2.503537969	3.246268517	2.530474632	2.715287887	2.784199245	3.238222637	2.609219767	5.680722824	4.227964773	3.282646047	9.609425189
ENSMUSG00000112129	11.68511469	21.88588333	6.141636778	4.224481615	11.33715706	39.47888079	9.362946678	120.6406846	5.211614526	39.24588027	386.6830746	16.53202528	15.79219238	96.279371	-2.608141643	0.006663023	0.504962064	Pbld1	10	63060162	63077962	+	3928	protein_coding	- && sp|Q9DCG6|PBLD1_MOUSE Phenazine biosynthesis-like domain-containing protein 1 OS=Mus musculus OX=10090 GN=Pbld1 PE=1 SV=2 && -	-	12	18	6	4	13	31	11	78	7	38	245	41	0.15641159	0.292954404	0.082209135	0.056546975	0.151753988	0.528446204	0.125328113	1.614840913	0.069760283	0.525327366	5.175962414
ENSMUSG00000028675	625.1536358	814.6412127	597.7859798	768.855654	671.5085338	680.0555593	748.1845572	1565.235549	1028.177094	701.2619132	1523.057824	817.7304211	693.0000959	1063.941227	-0.616596659	0.006679568	0.504962064	Pnrc2	4	135870918	135873850	-	2213	protein_coding	- && sp|Q9CR73|PNRC2_MOUSE Proline-rich nuclear receptor coactivator 2 OS=Mus musculus OX=10090 GN=Pnrc2 PE=2 SV=1 && PF15365:Proline-rich nuclear receptor coactivator motif	-	642	670	584	728	770	534	879	1012	1381	679	965	2028	14.85295199	19.35496513	14.20272706	18.26715141	15.95429258	16.15736036	17.77602924	37.18824804	24.42833913	16.66119964	36.18615242
ENSMUSG00000000154	119.7724255	98.48647497	153.5409195	115.117124	93.31352353	122.2571792	100.4388825	54.13364053	72.96260336	65.06553834	48.92724617	104.8372335	117.0812745	74.39419074	0.628608217	0.006684015	0.504962064	Slc22a18	7	143473736	143499334	+	1699	protein_coding	- && sp|Q78KK3|S22AI_MOUSE Solute carrier family 22 member 18 OS=Mus musculus OX=10090 GN=Slc22a18 PE=1 SV=2 && PF07690:Major Facilitator Superfamily	-	123	81	150	109	107	96	118	35	98	63	31	260	3.706558814	3.047829333	4.751581558	3.562492692	2.887743665	3.783453689	3.108249864	1.6752564	2.25795027	2.013562333	1.514135785
ENSMUSG00000031409	153.85401	125.2358879	155.5881317	137.2956525	129.9412617	113.3425932	82.56416616	38.66688609	87.10841422	146.6556579	47.34894791	78.62792511	135.8762562	80.16199956	0.749621059	0.006687629	0.504962064	Tceal6	X	135208687	135210687	-	1114	protein_coding	- && sp|Q8R0A5|TCAL3_MOUSE Transcription elongation factor A protein-like 3 OS=Mus musculus OX=10090 GN=Tceal3 PE=1 SV=2 && PF04538:Brain expressed X-linked like family	-	158	103	152	130	149	89	97	25	117	142	30	195	7.26157888	5.910864972	7.343425699	6.480059962	6.132948511	5.349527002	3.89685134	1.824993988	4.11133009	6.921832114	2.234768662
ENSMUSG00000016087	76.92700502	122.8041231	73.69964134	104.55592	86.33681149	192.3003548	91.07593586	477.9227121	95.29809418	147.6884442	787.5708336	120.1595984	109.4373093	286.6192697	-1.386069014	0.006700143	0.504962064	Fli1	9	32422204	32542861	-	3486	protein_coding	- && sp|P26323|FLI1_MOUSE Friend leukemia integration 1 transcription factor OS=Mus musculus OX=10090 GN=Fli1 PE=1 SV=1 && -	ETS	79	101	72	99	99	151	107	309	128	143	499	298	1.160269488	1.852221818	1.111592023	1.57698904	1.302195088	2.900414935	1.373674036	7.20838073	1.437355724	2.227545392	11.87872071
ENSMUSG00000028066	128.5362616	127.6676527	83.93570264	108.7804016	134.3017068	100.6074704	131.0812535	205.707834	138.4800431	145.6228715	202.0221778	153.6268691	113.9715326	162.7568415	-0.500793898	0.006707564	0.504962064	Pmf1	3	88394143	88410331	-	4063	protein_coding	- && sp|Q9CPV5|PMF1_MOUSE Polyamine-modulated factor 1 OS=Mus musculus OX=10090 GN=Pmf1 PE=1 SV=1 && -	-	132	105	82	103	154	79	154	133	186	141	128	381	1.663360071	1.652119592	1.086193846	1.407703743	1.737969456	1.301939601	1.696294263	2.662020766	1.792040406	1.88447421	2.614325482
ENSMUSG00000102852	2.921278672	2.431764814	4.094424519	2.112240808	2.616267015	0	0	0	0	0	0	0	2.362662638	0	3.801943702	0.006714403	0.504962064	Gm37083	1	160798682	160800819	+	711	lincRNA	- && - && -	-	3	2	4	2	3	0	0	0	0	0	0	0	0.216028384	0.179828863	0.30278245	0.156200082	0.19347279	0	0	0	0	0	0
ENSMUSG00000097622	17.52767203	9.727059256	8.188849038	13.72956525	10.46506806	7.6410737	6.809415766	0	6.700647247	5.163931614	3.156596527	3.628981159	11.21321456	4.243262052	1.32963171	0.006754413	0.504962064	A330033J07Rik	13	48044231	48262623	-	2816	antisense	- && - && -	-	18	8	8	13	12	6	8	0	9	5	2	9	0.32726459	0.181616935	0.152896535	0.256348963	0.195396525	0.142668852	0.12714071	0	0.125109859	0.096417366	0.058937791
ENSMUSG00000024132	330.1044899	431.6382545	359.2857515	510.106155	443.8933035	984.4249951	316.6378331	2524.174324	323.1201006	1093.720716	9256.719317	373.7850594	509.9088249	2314.692892	-2.182341484	0.006772658	0.504962064	Eci1	17	24426641	24439348	+	2127	protein_coding	- && sp|P42125|ECI1_MOUSE Enoyl-CoA delta isomerase 1, mitochondrial OS=Mus musculus OX=10090 GN=Eci1 PE=1 SV=2 && PF00378:Enoyl-CoA hydratase/isomerase	-	339	355	351	483	509	773	372	1632	434	1059	5865	927	8.160022786	10.66988817	8.881369411	12.60957659	10.97282704	24.33450812	7.827133565	62.39636428	7.987372072	27.0362453	228.8216091
ENSMUSG00000001228	47.71421831	14.59058888	7.165242908	6.336722423	6.104623035	20.37619653	28.08884003	27.84015799	45.41549801	25.81965807	252.5277222	10.88694348	17.04793202	65.09646996	-1.922631218	0.006812255	0.504962064	Uhrf1	17	56303321	56323486	+	4259	protein_coding	- && sp|Q8VDF2|UHRF1_MOUSE E3 ubiquitin-protein ligase UHRF1 OS=Mus musculus OX=10090 GN=Uhrf1 PE=1 SV=2 && PF00240:Ubiquitin family|PF00628:PHD-finger|PF12148:Tandem tudor domain within UHRF1|PF02182:SAD/SRA domain	-	49	12	7	6	7	16	33	18	61	25	160	27	0.589043819	0.180124426	0.088456695	0.078228405	0.07536308	0.251549183	0.346763673	0.343693632	0.560665549	0.318750061	3.11751715
ENSMUSG00000020743	217.1483813	279.6529536	181.178285	289.3769906	250.2895444	235.5997724	274.9301615	598.5633967	203.2529665	303.6391789	1545.154	308.4633985	242.2076546	539.0005171	-1.151380433	0.006818543	0.504962064	Mif4gd	11	115607918	115612969	-	2010	protein_coding	- && sp|Q3UBZ5|MI4GD_MOUSE MIF4G domain-containing protein OS=Mus musculus OX=10090 GN=Mif4gd PE=1 SV=1 && PF02854:MIF4G domain	-	223	230	177	274	287	185	323	387	273	294	979	765	5.680256781	7.315277124	4.739336189	7.569642489	6.547176975	6.162915869	7.191736384	15.65746783	5.316774799	7.942718684	40.41877464
ENSMUSG00000019966	592.0458108	550.7947304	553.7709162	493.2082286	371.5099161	688.9701453	748.1845572	1257.447136	583.7008269	548.4095375	2015.486883	706.4416656	541.7166246	976.6117676	-0.848747917	0.006838935	0.504962064	Kitl	10	100015630	100100416	+	5911	protein_coding	- && sp|P20826|SCF_MOUSE Kit ligand OS=Mus musculus OX=10090 GN=Kitlg PE=1 SV=1 && PF02404:Stem cell factor	-	608	453	541	467	426	541	879	813	784	531	1277	1752	5.266253771	4.899324973	4.925798177	4.387092428	3.304584647	6.128396755	6.655109577	11.18500562	5.19202505	4.878108656	17.92777721
ENSMUSG00000034911	130.4837807	295.4594249	79.84127812	154.193579	215.4059842	323.47212	192.3659954	910.9918364	128.8013304	277.8195209	1284.734787	330.6405056	199.8093611	520.8923292	-1.380985284	0.006859811	0.504962064	Ushbp1	8	71384272	71395802	-	6461	protein_coding	- && sp|Q8R370|USBP1_MOUSE Usher syndrome type-1C protein-binding protein 1 OS=Mus musculus OX=10090 GN=Ushbp1 PE=1 SV=2 && PF10506:PDZ domain of MCC-2 bdg protein for Usher syndrome	-	134	243	78	146	247	254	226	589	173	269	814	820	1.061852565	2.404393455	0.649733366	1.254798462	1.75293355	2.63235552	1.565438437	7.413480919	1.0481611	2.26084322	10.45493104
ENSMUSG00000046798	300.8917032	285.7323657	275.3500489	271.4229438	302.6148847	285.2667515	344.7266731	491.8427911	321.6310679	289.1801704	525.5733218	389.9138645	286.879783	393.8113148	-0.450813743	0.006899991	0.504962064	Cldn12	5	5489537	5514958	-	4228	protein_coding	- && sp|Q9ET43|CLD12_MOUSE Claudin-12 OS=Mus musculus OX=10090 GN=Cldn12 PE=1 SV=2 && -	-	309	235	269	257	347	224	405	318	432	280	333	967	3.741818036	3.5533001	3.424188065	3.375351515	3.763247114	3.547509833	4.286939351	6.11644059	3.999727868	3.596176185	6.535905489
ENSMUSG00000102205	2.921278672	1.215882407	1.02360613	0	6.97671204	2.547024567	11.06530062	6.186701775	11.91226177	9.295076906	3.156596527	9.67728309	2.447417303	8.548870115	-1.791127517	0.006907488	0.504962064	9430092D12Rik	16	77413643	77414916	+	1274	TEC	- && - && -	-	3	1	1	0	8	2	13	4	16	9	2	24	0.120562152	0.050179875	0.042244569	0	0.287931248	0.105116559	0.456668672	0.255327259	0.491623043	0.383610945	0.130273798
ENSMUSG00000092341	6749.127491	9773.262788	8239.005738	5708.330783	6810.14304	10128.24319	13171.96362	8364.4208	8913.349872	9879.633965	13996.349	17407.8194	7901.352172	11955.58944	-0.597656017	0.006917143	0.504962064	Malat1	19	5795690	5802672	-	6983	lincRNA	- && - && -	-	6931	8038	8049	5405	7809	7953	15475	5408	11972	9566	8868	43172	50.81746772	73.58765513	62.03548661	42.98080243	51.2768835	76.26047545	99.17812888	62.97979769	67.112952	74.38857552	105.3853279
ENSMUSG00000028851	1516.143631	1669.406545	1632.651777	1468.007361	1532.260382	1687.403776	1281.021341	1424.488084	1266.42233	1517.163108	1237.385839	1333.045746	1584.312245	1343.254408	0.237999567	0.006925957	0.504962064	Nudc	4	133532542	133545996	-	1425	protein_coding	- && sp|O35685|NUDC_MOUSE Nuclear migration protein nudC OS=Mus musculus OX=10090 GN=Nudc PE=1 SV=1 && PF16273:Nuclear distribution C domain|PF04969:CS domain|PF14050:N-terminal conserved domain of Nudc.	-	1557	1373	1595	1390	1757	1325	1505	921	1701	1469	784	3306	55.94134596	61.59630736	60.24016198	54.16525586	56.5360078	62.26035349	47.26600869	52.55951949	46.7273471	55.97896176	45.65598397
ENSMUSG00000022112	61.34685211	42.55588425	47.08588197	64.42334463	56.68578532	50.94049134	21.27942427	27.84015799	44.67098165	50.60652982	22.09617569	29.4350694	53.8397066	32.65472314	0.711410078	0.006965562	0.504962064	Gpc5	14	115092215	116525179	+	4453	protein_coding	- && sp|Q8CAL5|GPC5_MOUSE Glypican-5 OS=Mus musculus OX=10090 GN=Gpc5 PE=2 SV=1 && PF01153:Glypican	-	63	35	46	61	65	40	25	18	60	49	14	73	0.724347587	0.502474878	0.55596243	0.760673003	0.669312449	0.601475393	0.251254939	0.328720229	0.527448706	0.597532171	0.26089866
ENSMUSG00000062081	514.1450462	404.8888415	474.9532442	386.5400678	485.7535758	416.4385167	302.1678246	296.9616852	213.6761956	435.8358283	383.5264781	294.7539141	447.119882	321.1536543	0.48179803	0.006970507	0.504962064	Gm6055	14	48079375	48079752	-	378	processed_pseudogene	- && sp|Q9CQV6|MLP3B_MOUSE Microtubule-associated proteins 1A/1B light chain 3B OS=Mus musculus OX=10090 GN=Map1lc3b PE=1 SV=3 && PF02991:Autophagy protein Atg8 ubiquitin like	-	528	333	464	366	557	327	355	192	287	422	243	731	71.51568221	56.31854656	66.0642469	53.76629971	67.56653324	57.92506383	42.03043145	41.30627663	29.72157178	60.62315842	53.34712048
ENSMUSG00000079018	632.9437122	807.3459183	264.0903815	476.3103021	490.9861098	620.200482	490.2779351	2468.494008	471.2788564	801.4421866	2451.097204	722.5704708	548.646151	1234.193443	-1.168671791	0.006999485	0.504962064	Ly6c1	15	75044018	75048830	-	1677	protein_coding	- && sp|P0CW02|LY6C1_MOUSE Lymphocyte antigen 6C1 OS=Mus musculus OX=10090 GN=Ly6c1 PE=2 SV=1 && PF00021:u-PAR/Ly-6 domain	-	650	664	258	451	563	487	576	1596	633	776	1553	1792	19.84446784	25.31244059	8.279935454	14.93359408	15.39371966	19.4449337	15.3715165	77.39384881	14.77584488	25.12734291	76.84841274
ENSMUSG00000032602	278.4952334	300.3229545	381.8050864	382.3155862	319.1845758	848.1591807	287.6978161	1608.542462	285.1497662	812.8028361	7978.297723	353.2208328	418.3804362	1887.618573	-2.173482696	0.007017758	0.504962064	Slc25a20	9	108662088	108684641	+	4844	protein_coding	- && sp|Q9Z2Z6|MCAT_MOUSE Mitochondrial carnitine/acylcarnitine carrier protein OS=Mus musculus OX=10090 GN=Slc25a20 PE=1 SV=1 && -	-	286	247	373	362	366	666	338	1040	383	787	5055	876	3.022881076	3.259806514	4.144241021	4.149782158	3.464536906	9.206205456	3.122769009	17.45966173	3.095111617	8.822435782	86.59913103
ENSMUSG00000041440	119.7724255	137.394712	106.4550375	146.8007361	166.569	156.6420109	196.6218802	303.148387	142.2026249	145.6228715	293.563477	206.0454858	138.938987	214.5341211	-0.618737038	0.007022352	0.504962064	Gk5	9	96119362	96184608	+	8493	protein_coding	- && sp|Q8BX05|GLPK5_MOUSE Putative glycerol kinase 5 OS=Mus musculus OX=10090 GN=Gk5 PE=2 SV=2 && PF02782:FGGY family of carbohydrate kinases, C-terminal domain|PF00370:FGGY family of carbohydrate kinases, N-terminal domain	-	123	113	104	139	191	123	231	196	191	141	186	511	0.741486333	0.850582266	0.659041136	0.908813018	1.031194254	0.969738316	1.217245424	1.876729012	0.880347062	0.901521101	1.817390815
ENSMUSG00000040164	294.0753863	280.868836	276.373655	332.6779272	268.6034135	331.1131937	247.6924985	190.2410796	235.26717	209.6556235	63.13193055	119.7563782	297.285402	177.6241134	0.739524234	0.007030269	0.504962064	Kcns1	2	164163619	164171113	-	2712	protein_coding	- && sp|O35173|KCNS1_MOUSE Potassium voltage-gated channel subfamily S member 1 OS=Mus musculus OX=10090 GN=Kcns1 PE=1 SV=2 && PF00520:Ion transport protein|PF02214:BTB/POZ domain	-	302	231	270	315	308	260	291	123	316	203	40	297	5.701333173	5.445293577	5.358144071	6.449732928	5.207499925	6.419396941	4.802093355	3.688264399	4.561199555	4.064660346	1.223958844
ENSMUSG00000032092	20.4489507	30.39706018	15.35409195	77.09678948	21.80222512	35.65834394	28.940017	210.3478604	8.93419633	44.40981188	400.887759	43.95099404	33.45957689	122.9117731	-1.871362081	0.007038221	0.504962064	Mpzl2	9	45039799	45054015	+	6968	protein_coding	- && sp|O70255|MPZL2_MOUSE Myelin protein zero-like protein 2 OS=Mus musculus OX=10090 GN=Mpzl2 PE=1 SV=1 && PF07686:Immunoglobulin V-set domain	-	21	25	15	73	25	28	34	136	12	43	254	109	0.15430156	0.229366967	0.115857306	0.581748914	0.164512957	0.269067013	0.218372562	1.587220948	0.067414727	0.335102927	3.024977045
ENSMUSG00000033152	742.9785422	790.3235646	932.5051842	744.5648847	770.9266804	745.0046858	600.9309413	327.8951941	472.0233728	781.8192464	282.5153892	593.1368094	787.717257	509.7201589	0.624764867	0.007046445	0.504962064	Podxl2	6	88842558	88875044	-	5749	protein_coding	- && sp|Q8CAE9|PDXL2_MOUSE Podocalyxin-like protein 2 OS=Mus musculus OX=10090 GN=Podxl2 PE=1 SV=2 && PF06365:CD34/Podocalyxin family	-	763	650	911	705	884	585	706	212	634	757	179	1471	6.795030219	7.228031766	8.528376724	6.809538371	7.05063443	6.813560643	5.49591095	2.99881844	4.316965969	7.150254151	2.583790107
ENSMUSG00000087117	15.58015292	7.295294442	21.49572872	13.72956525	31.39520418	22.9232211	8.511769707	0	7.445163608	15.49179484	1.578298264	6.45152206	18.73652777	6.57975808	1.45252293	0.00706213	0.504962064	Gm11523	11	96862997	96873954	-	1095	processed_transcript	- && - && -	-	16	6	21	13	36	18	10	0	10	15	1	16	0.748109254	0.350296772	1.032156337	0.659249936	1.507497577	1.100699969	0.408708035	0	0.357493012	0.743866581	0.075784849
ENSMUSG00000000440	36.02910362	117.9405935	19.44851646	163.6986626	90.69725652	413.8914921	28.08884003	914.0851873	29.78065443	351.1473498	5292.034078	185.8844794	140.2842708	1133.503432	-3.014548413	0.007071234	0.504962064	Pparg	6	115360951	115490399	+	2953	protein_coding	- && sp|P37238|PPARG_MOUSE Peroxisome proliferator-activated receptor gamma OS=Mus musculus OX=10090 GN=Pparg PE=1 SV=3 && PF00105:Zinc finger, C4 type (two domains)|PF00104:Ligand-binding domain of nuclear hormone receptor|PF12577:PPAR gamma N-terminal region	THR-like	37	97	19	155	104	325	33	591	40	340	3353	461	0.641501152	2.099941962	0.346282434	2.914668143	1.614872108	7.369372039	0.500124106	16.2753619	0.530247	6.252207427	94.22510176
ENSMUSG00000036880	845.2232957	1231.688878	943.7648516	1342.329033	1232.261764	3060.250017	945.6576144	6039.767608	1011.797734	2697.637875	29249.02342	1074.178423	1442.586307	6836.34378	-2.244524592	0.007090788	0.504962064	Acaa2	18	74779197	74806208	+	1516	protein_coding	- && sp|Q8BWT1|THIM_MOUSE 3-ketoacyl-CoA thiolase, mitochondrial OS=Mus musculus OX=10090 GN=Acaa2 PE=1 SV=3 && PF00108:Thiolase, N-terminal domain|PF02803:Thiolase, C-terminal domain	-	868	1013	922	1271	1413	2403	1111	3905	1359	2612	18532	2664	29.31431073	42.71783644	32.7319612	46.55509448	42.73770545	106.1365918	32.79760662	209.4731952	35.09149988	93.56035893	1014.424195
ENSMUSG00000026987	761.4799738	620.1000276	598.8095859	611.4937138	613.9506595	716.9874156	909.0570047	839.844766	743.0273281	625.8685117	1093.760697	1152.403128	653.8035627	893.9935725	-0.451856995	0.007092988	0.504962064	Baz2b	2	59899363	60209839	-	17604	protein_coding	- && sp|A2AUY4|BAZ2B_MOUSE Bromodomain adjacent to zinc finger domain protein 2B OS=Mus musculus OX=10090 GN=Baz2b PE=1 SV=1 && PF02791:DDT domain|PF15613:Williams-Beuren syndrome DDT (WSD), D-TOX E motif|PF01429:Methyl-CpG binding domain|PF00439:Bromodomain|PF00628:PHD-finger	MBD	782	510	585	579	704	563	1068	543	998	606	693	2858	2.274335636	1.852071807	1.78848299	1.826367065	1.8337053	2.141448346	2.715108489	2.508390169	2.219222553	1.869300715	3.266768682
ENSMUSG00000052738	1199.671775	1253.574762	1276.436844	1303.252578	1368.307649	1919.183011	1030.775312	3696.554311	1276.845559	2027.359552	14075.26392	1006.034221	1386.73777	3852.138812	-1.473679065	0.00711956	0.504962064	Suclg1	6	73248382	73276911	+	4617	protein_coding	- && sp|P13086|SUCA_RAT Succinate--CoA ligase [ADP/GDP-forming] subunit alpha, mitochondrial OS=Rattus norvegicus OX=10116 GN=Suclg1 PE=2 SV=2 && PF02629:CoA binding domain	-	1232	1031	1247	1234	1569	1507	1211	2390	1715	1963	8918	2495	13.66186522	14.27571257	14.53606602	14.84144367	15.58229098	21.85566101	11.73847187	42.09636989	14.54072047	23.08757573	160.2891412
ENSMUSG00000019710	369.0548722	403.6729591	294.7985654	406.6063555	374.9982721	383.3271973	423.0349544	530.5096772	455.6440128	470.9505632	801.775518	446.3646825	372.0763703	521.3799014	-0.482456103	0.007138443	0.504962064	Mrpl24	3	87919506	87923672	+	2255	protein_coding	- && sp|Q9CQ06|RM24_MOUSE 39S ribosomal protein L24, mitochondrial OS=Mus musculus OX=10090 GN=Mrpl24 PE=1 SV=1 && PF00467:KOW motif|PF17136:Ribosomal proteins 50S L24/mitochondrial 39S L24	-	379	332	288	385	430	301	497	343	612	456	508	1107	8.605018868	9.41218689	6.873631561	9.480583036	8.743597363	8.937797639	9.86363828	12.36955837	10.62396305	10.9808562	18.69449228
ENSMUSG00000114501	0	0	0	0	0	0	0	10.82672811	4.467098165	1.032786323	1.578298264	2.016100644	0	3.320168584	-4.053249962	0.007138649	0.504962064	Gm48582	13	60622967	60629395	+	6429	TEC	- && - && -	-	0	0	0	0	0	0	0	7	6	1	1	5	0	0	0	0	0	0	0	0.088544428	0.03653335	0.008446455	0.012907825
ENSMUSG00000082691	98.34971529	111.8611814	91.10094554	86.60187311	66.27876438	84.0518107	116.611245	222.7212639	129.5458468	106.3769913	121.5289663	116.9338373	89.70738175	135.6196918	-0.588323452	0.007139427	0.504962064	Dynlt1-ps1	6	135349408	135349749	-	342	processed_pseudogene	- && sp|P51807|DYLT1_MOUSE Dynein light chain Tctex-type 1 OS=Mus musculus OX=10090 GN=Dynlt1 PE=1 SV=1 && PF03645:Tctex-1 family	-	101	92	89	82	76	66	137	144	174	103	77	290	15.1200919	17.19731815	14.00568029	13.31400174	10.18956695	12.92196016	17.92758358	34.24072931	19.91612384	16.35418953	18.68362439
ENSMUSG00000044364	30.18654628	43.77176665	36.84982067	48.58153858	34.01147119	48.39346677	24.68413215	23.20013166	20.10194174	33.04916233	33.14426354	20.16100644	40.29910169	25.72343964	0.672863093	0.007159818	0.504962064	Tmem74b	2	151702008	151712157	+	1959	protein_coding	- && sp|Q9NUR3|TM74B_HUMAN Transmembrane protein 74B OS=Homo sapiens OX=9606 GN=TMEM74B PE=2 SV=1 && -	-	31	36	36	46	39	38	29	15	27	32	21	50	0.810189147	1.174808471	0.989027512	1.30389992	0.912847882	1.298852184	0.662507588	0.622677888	0.539524293	0.887020078	0.889572538
ENSMUSG00000062960	505.3812102	1031.068281	405.3480274	472.0858205	670.6364448	1358.837606	799.2551755	2833.509413	562.1098524	978.0486478	4957.434846	1000.79236	740.5595651	1855.191716	-1.324501945	0.007163468	0.504962064	Kdr	5	75932827	75978458	-	9030	protein_coding	- && sp|P35918|VGFR2_MOUSE Vascular endothelial growth factor receptor 2 OS=Mus musculus OX=10090 GN=Kdr PE=1 SV=2 && PF07679:Immunoglobulin I-set domain|PF17988:VEGFR-2 Transmembrane domain|PF07714:Protein tyrosine kinase|PF13927:Immunoglobulin domain	-	519	848	396	447	769	1067	939	1832	755	947	3141	2482	2.942651089	6.003535824	2.360194226	2.748784137	3.904872252	7.912017466	4.65377237	16.49849538	3.272961352	5.694821771	28.86534116
ENSMUSG00000087120	9.737595573	13.37470648	10.2360613	15.84180606	14.82551308	3.82053685	6.809415766	3.093350888	5.211614526	4.131145292	6.313193055	3.22576103	11.30603656	4.797413426	1.27156826	0.007180128	0.504962064	Gm12279	11	62550047	62551041	-	294	antisense	- && - && -	-	10	11	10	15	17	3	8	2	7	4	4	8	1.741453301	2.391907383	1.830597974	2.833118837	2.651366911	0.683257634	1.217783124	0.553209062	0.932035352	0.738806264	1.129039587
ENSMUSG00000030541	455.7194728	693.052972	406.3716335	559.743814	540.6951831	901.6466966	397.4996453	1976.651217	378.2143113	803.5077592	6289.518581	586.2820672	592.8716287	1738.612264	-1.551644366	0.007190783	0.504962064	Idh2	7	80094846	80115392	-	2588	protein_coding	- && sp|P54071|IDHP_MOUSE Isocitrate dehydrogenase [NADP], mitochondrial OS=Mus musculus OX=10090 GN=Idh2 PE=1 SV=3 && PF00180:Isocitrate/isopropylmalate dehydrogenase	-	468	570	397	530	620	708	467	1278	508	778	3985	1454	9.258502417	14.08022479	8.255940277	11.37188504	10.98488864	18.31806323	8.07569491	40.15810419	7.683889595	16.32424984	127.779317
ENSMUSG00000030889	5.842557344	34.0447074	10.2360613	8.448963231	30.52311517	40.75239307	20.4282473	173.2276497	8.93419633	34.08194866	222.5400552	26.6125285	21.64129959	80.97077094	-1.89783327	0.007217145	0.504962064	Vwa3a	7	120739318	120805742	+	7205	protein_coding	- && sp|Q3UVV9|VWA3A_MOUSE von Willebrand factor A domain-containing protein 3A OS=Mus musculus OX=10090 GN=Vwa3a PE=2 SV=1 && PF13768:von Willebrand factor type A domain	-	6	28	10	8	35	32	24	112	12	33	141	66	0.042635998	0.248440875	0.074697544	0.061656216	0.222742095	0.297390137	0.149074908	1.264126856	0.065197199	0.248712643	1.623983589
ENSMUSG00000024764	192.8043923	204.2682444	170.9422237	184.8210707	190.9874921	208.8560145	205.1336499	354.1886766	189.1071556	280.9178798	606.0665333	260.8834233	192.1132396	316.0495531	-0.712131826	0.007221742	0.504962064	Naa40	19	7225668	7241183	-	9028	protein_coding	- && - && -	-	198	168	167	175	219	164	241	229	254	272	384	647	1.122878595	1.189643226	0.995554933	1.076384317	1.112297101	1.216362061	1.194683284	2.062768792	1.10134616	1.636045063	3.529686896
ENSMUSG00000091811	658.2614607	705.2117961	766.6809912	553.4070916	695.927026	588.3626749	542.1997303	395.9489136	396.8272203	610.3767168	404.0443555	581.0402056	661.3085067	488.4061904	0.433952444	0.007222113	0.504962064	Inafm1	7	16272013	16273617	-	1605	protein_coding	- && sp|C9JVW0|INAM1_HUMAN Putative transmembrane protein INAFM1 OS=Homo sapiens OX=9606 GN=INAFM1 PE=4 SV=1 && PF15018:TRP-interacting helix	-	676	580	749	524	798	462	637	256	533	591	256	1441	21.56407444	23.1021267	25.11580421	18.12913627	22.79796569	19.27425085	17.76199283	12.97094294	12.99971551	19.99541177	13.2361426
ENSMUSG00000042099	309.6555392	407.3206064	203.6976198	427.7287635	411.6260104	503.0373519	397.4996453	1147.633179	305.9962243	577.3275545	1936.57197	477.4126325	377.1776485	807.0735342	-1.09583563	0.007242118	0.504962064	Kank3	17	33810519	33822918	+	3260	protein_coding	- && sp|Q9Z1P7|KANK3_MOUSE KN motif and ankyrin repeat domain-containing protein 3 OS=Mus musculus OX=10090 GN=Kank3 PE=1 SV=1 && PF12796:Ankyrin repeats (3 copies)|PF13857:Ankyrin repeats (many copies)	-	318	335	199	405	472	395	467	742	411	559	1227	1184	4.994231656	6.569407644	3.285305678	6.898557463	6.638846689	8.113160428	6.411011787	18.50942492	4.935212959	9.311338515	31.23370265
ENSMUSG00000085645	26.29150805	12.15882407	31.73179002	20.06628767	23.54640313	19.10268425	7.660592736	0	8.93419633	16.52458117	15.78298264	11.29016361	22.14958287	10.03208608	1.133677421	0.007286626	0.504962064	Hoxb5os	11	96291024	96306910	-	696	antisense	- && - && -	-	27	10	31	19	27	15	9	0	12	16	10	28	1.986157514	0.918522428	2.397136486	1.515881401	1.778782162	1.443087243	0.578709437	0	0.674922151	1.248327825	1.192304736
ENSMUSG00000117604	10.71135513	8.511176849	3.070818389	29.57137131	68.89503139	15.2821474	11.91647759	0	4.467098165	5.163931614	6.313193055	8.064402575	22.67365008	5.987517167	1.88947355	0.007290418	0.504962064	Gm33228	18	26007557	26215653	+	2459	processed_transcript	- && - && -	-	11	7	3	28	79	12	14	0	6	5	4	20	0.229030499	0.181986225	0.065660326	0.6322959	1.473115515	0.326763309	0.254798462	0	0.09551562	0.110415332	0.134988873
ENSMUSG00000025241	445.0081177	669.9512063	449.3630909	554.463212	511.0441569	587.0891626	649.4480286	1226.513627	578.4892124	581.4586998	2056.522638	686.2806592	536.1531577	963.1188107	-0.843385092	0.007301775	0.504962064	Fyco1	9	123789500	123851899	-	8862	protein_coding	- && sp|Q8VDC1|FYCO1_MOUSE FYVE and coiled-coil domain-containing protein 1 OS=Mus musculus OX=10090 GN=Fyco1 PE=1 SV=1 && -	-	457	551	439	525	586	461	763	793	777	563	1303	1702	2.640241284	3.974832734	2.66607942	3.289640356	3.03203431	3.483210717	3.853187007	7.276927733	3.432187055	3.449805078	12.20138634
ENSMUSG00000069892	39.92414185	46.20353147	27.6373655	27.4591305	41.86027224	38.2053685	40.85649459	116.0006583	23.08000719	48.54095718	288.8285823	54.03149726	36.88163501	95.22303279	-1.355981077	0.007315435	0.504962064	9930111J21Rik2	11	49015874	49051242	-	7017	protein_coding	- && sp|Q62293|TGTP1_MOUSE T-cell-specific guanine nucleotide triphosphate-binding protein 1 OS=Mus musculus OX=10090 GN=Tgtp1 PE=1 SV=1 && PF05049:Interferon-inducible GTPase (IIGP)	-	41	38	27	26	48	30	48	75	31	47	183	134	0.299151747	0.346203237	0.207086885	0.205751369	0.313659179	0.286272972	0.30613787	0.869193374	0.172938582	0.363717577	2.164193667
ENSMUSG00000026478	3191.983829	4811.246685	2684.918878	3748.171313	3526.727936	4084.153893	5438.169666	9119.198416	4069.526428	3474.29319	6862.440851	5335.811964	3674.533756	5716.573419	-0.63738684	0.007327754	0.504962064	Lamc1	1	153218922	153332786	-	8272	protein_coding	- && sp|P02468|LAMC1_MOUSE Laminin subunit gamma-1 OS=Mus musculus OX=10090 GN=Lamc1 PE=1 SV=2 && PF00053:Laminin EGF domain|PF00052:Laminin B (Domain IV)|PF00055:Laminin N-terminal (Domain VI)	-	3278	3957	2623	3549	4044	3207	6389	5896	5466	3364	4348	13233	20.28885726	30.58120042	17.06585584	23.82409086	22.41655457	25.95966013	34.56604231	57.96336225	25.86668518	22.08326934	43.61898127
ENSMUSG00000006411	214.2271026	158.0647129	170.9422237	145.7446157	176.161979	166.8301091	108.9506522	61.86701775	129.5458468	177.6392475	50.50554444	88.70842833	171.9951238	102.8694562	0.73250707	0.007341792	0.504962064	Nectin4	1	171370099	171388598	+	3746	protein_coding	- && sp|Q8R007|NECT4_MOUSE Nectin-4 OS=Mus musculus OX=10090 GN=Nectin4 PE=2 SV=1 && PF08205:CD80-like C2-set immunoglobulin domain|PF13927:Immunoglobulin domain|PF07686:Immunoglobulin V-set domain	-	220	130	167	138	202	131	128	40	174	172	32	220	3.006865977	2.218577396	2.399324596	2.045653986	2.472588457	2.341607448	1.529218317	0.868358058	1.818290003	2.493323221	0.708889778
ENSMUSG00000021235	230.7810151	204.2682444	262.0431692	271.4229438	249.4174554	361.6774885	234.0736669	643.4169846	218.1432937	361.475213	2067.570725	320.5600024	263.2683861	640.8733143	-1.281585318	0.007361287	0.504962064	Coq6	12	84361657	84373796	+	3142	protein_coding	- && sp|Q8R1S0|COQ6_MOUSE Ubiquinone biosynthesis monooxygenase COQ6, mitochondrial OS=Mus musculus OX=10090 GN=Coq6 PE=1 SV=3 && -	-	237	168	256	257	286	284	275	416	293	350	1310	795	3.861902708	3.418236486	4.385045383	4.542007068	4.173765967	6.052331782	3.917002133	10.76697663	3.650422356	6.048946892	34.59884679
ENSMUSG00000037112	260.9675614	222.5064805	297.8693837	501.6571918	330.5217329	408.797443	315.7866561	833.6580642	291.1058971	298.4752473	3950.480554	320.5600024	337.0532989	1001.677737	-1.570289657	0.007374469	0.504962064	Sik2	9	50892801	51009073	-	9539	protein_coding	- && sp|Q8CFH6|SIK2_MOUSE Serine/threonine-protein kinase SIK2 OS=Mus musculus OX=10090 GN=Sik2 PE=1 SV=1 && -	-	268	183	291	475	379	321	371	539	391	289	2503	795	1.43843787	1.226442652	1.641838548	2.765104977	1.821816379	2.253267495	1.740597501	4.595074286	1.604558607	1.645178033	21.77481679
ENSMUSG00000030278	102.2447535	291.8117777	63.46358004	616.7743158	172.673623	992.0660688	80.86181222	2466.947333	54.34969434	934.6716222	13770.65235	556.0405576	373.1723531	2977.253895	-2.996124233	0.007377946	0.504962064	Cidec	6	113424634	113435760	-	1856	protein_coding	- && sp|P56198|CIDEC_MOUSE Cell death activator CIDE-3 OS=Mus musculus OX=10090 GN=Cidec PE=1 SV=2 && PF02017:CIDE-N domain	-	105	240	62	584	198	779	95	1595	73	905	8725	1379	2.896479709	8.266701848	1.797852364	17.47252773	4.891650945	28.10412406	2.290724856	69.88586354	1.539666158	26.47820348	390.1072059
ENSMUSG00000022803	12.65887424	17.0223537	15.35409195	15.84180606	34.8835602	29.29078252	15.32118547	88.1605003	11.91226177	34.08194866	241.4796343	22.98354734	20.84191144	68.98984631	-1.712162763	0.007379385	0.504962064	Popdc2	16	38362209	38378216	+	2360	protein_coding	- && sp|Q9ES82|POPD2_MOUSE Popeye domain-containing protein 2 OS=Mus musculus OX=10090 GN=Popdc2 PE=1 SV=1 && PF04831:Popeye protein conserved region	-	13	14	15	15	40	23	18	57	16	33	153	57	0.282026886	0.379240785	0.342073605	0.352939381	0.777170361	0.652568943	0.341340482	1.964126581	0.265393117	0.759311268	5.379921472
ENSMUSG00000102863	0	0	1.02360613	3.168361211	2.616267015	0	2.553530912	13.92007899	2.978065443	6.196717937	9.469789582	3.628981159	1.134705726	6.457860671	-2.369868024	0.00737939	0.504962064	Gm37639	17	71366052	71368836	-	2785	TEC	- && - && -	-	0	0	1	3	3	0	3	9	4	6	6	9	0	0	0.019324804	0.059815938	0.049392874	0	0.04820847	0.262799134	0.056223317	0.116988712	0.178781493
ENSMUSG00000051124	9.737595573	10.94294166	6.141636778	6.336722423	11.33715706	16.55565968	17.02353941	55.68031598	5.956130887	9.295076906	80.49321145	18.14490579	10.17528553	31.0988634	-1.586982606	0.007388968	0.504962064	Gimap9	6	48676129	48679114	+	1642	protein_coding	- && sp|G3X987|GIMA9_MOUSE GTPase IMAP family member 9 OS=Mus musculus OX=10090 GN=Gimap9 PE=1 SV=1 && PF04548:AIG1 family	-	10	9	6	6	13	13	20	36	8	9	51	45	0.311807107	0.35040344	0.196661074	0.202907902	0.363026594	0.53012803	0.545109986	1.78293688	0.190720998	0.297637237	2.577469483
ENSMUSG00000018593	19242.46261	34072.67269	16111.56048	22777.34875	23324.89253	21532.54569	36026.91646	100982.4397	32535.36497	24640.21609	29657.80267	30362.4757	22843.58046	42367.53594	-0.891147578	0.007411806	0.504962064	Sparc	11	55394500	55423183	-	3788	protein_coding	- && sp|P07214|SPRC_MOUSE SPARC OS=Mus musculus OX=10090 GN=Sparc PE=1 SV=1 && PF09289:Follistatin/Osteonectin-like EGF domain|PF00050:Kazal-type serine protease inhibitor domain|PF10591:Secreted protein acidic and rich in cysteine Ca binding region	-	19761	28023	15740	21567	26746	16908	42326	65290	43700	23858	18791	75300	267.090297	472.9374017	223.6325756	316.1554197	323.7554672	298.8772352	500.0628044	1401.662062	451.5991777	342.0124943	411.6578779
ENSMUSG00000052854	2.921278672	0	4.094424519	3.168361211	1.74417801	0	11.91647759	4.640026331	9.678712691	1.032786323	12.62638611	8.870842833	1.988040402	8.127538646	-1.992273641	0.007413766	0.504962064	Nrk	X	138914430	139010532	+	9210	protein_coding	- && sp|Q9R0G8|NRK_MOUSE Nik-related protein kinase OS=Mus musculus OX=10090 GN=Nrk PE=1 SV=2 && PF00069:Protein kinase domain|PF00780:CNH domain	-	3	0	4	3	2	0	14	3	13	1	8	22	0.01667711	0	0.023374411	0.018087664	0.009957232	0	0.068029253	0.026489164	0.055254213	0.005896011	0.072082006
ENSMUSG00000025911	46.74045875	114.2929463	49.13309423	204.8873583	101.1623246	313.2840217	54.47532612	734.6708358	38.71485076	276.7867345	4034.130362	144.7560262	138.250034	880.5890226	-2.671098308	0.007424799	0.504962064	Adhfe1	1	9547948	9580673	+	3780	protein_coding	- && sp|Q8R0N6|HOT_MOUSE Hydroxyacid-oxoacid transhydrogenase, mitochondrial OS=Mus musculus OX=10090 GN=Adhfe1 PE=1 SV=2 && PF00465:Iron-containing alcohol dehydrogenase	-	48	94	48	194	116	246	64	475	52	268	2556	359	0.650142566	1.589772786	0.683423244	2.84990769	1.407130674	4.357665352	0.757731722	10.21900073	0.538509314	3.85000153	56.11326747
ENSMUSG00000025082	14.60639336	55.93059072	14.33048582	26.4030101	25.29058114	6.367561417	6.809415766	6.186701775	14.14581086	8.262290583	1.578298264	13.30626425	23.82143709	8.381463582	1.439335573	0.007448185	0.504962064	Vwa2	19	56874249	56912078	+	4049	protein_coding	- && sp|Q70UZ7|VWA2_MOUSE von Willebrand factor A domain-containing protein 2 OS=Mus musculus OX=10090 GN=Vwa2 PE=1 SV=1 && PF00092:von Willebrand factor type A domain	-	15	46	14	25	29	5	8	4	19	8	1	33	0.189671747	0.726288319	0.186088942	0.342857059	0.32841158	0.082686155	0.088423867	0.080337597	0.18369084	0.107290216	0.020495038
ENSMUSG00000051149	186.961835	155.6329481	146.3756765	179.5404686	167.441089	217.7706005	175.342456	38.66688609	58.8167925	95.01634171	107.3242819	124.9982399	175.6204363	100.0274997	0.803558871	0.007480857	0.504962064	Adnp	2	168180986	168207112	-	5350	protein_coding	- && sp|Q9Z103|ADNP_MOUSE Activity-dependent neuroprotector homeobox protein OS=Mus musculus OX=10090 GN=Adnp PE=1 SV=2 && PF00046:Homeodomain	Homeobox	192	128	143	170	192	171	206	25	79	92	68	310	1.83741226	1.529520113	1.438542057	1.764477003	1.645567448	2.14019279	1.723220027	0.380008094	0.57803613	0.93379588	1.054755113
ENSMUSG00000075302	1.947519115	8.511176849	1.02360613	0	4.360445025	2.547024567	0	0	0	0	1.578298264	0	3.064961948	0.263049711	3.655671406	0.007491829	0.504962064	Erich2	2	70508819	70540884	+	2948	protein_coding	- && sp|Q66H03|ERIC2_RAT Glutamate-rich protein 2 OS=Rattus norvegicus OX=10116 GN=Erich2 PE=2 SV=1 && -	-	2	7	1	0	5	2	0	0	0	0	1	0	0.03473455	0.151799229	0.018256303	0	0.077769761	0.045426898	0	0	0	0	0.028149393
ENSMUSG00000087396	27.2652676	44.98764906	24.56654711	42.24481615	48.83698428	24.19673338	57.02885704	43.30691243	70.72905428	50.60652982	52.0838427	60.88623944	35.34966627	55.77357262	-0.667497764	0.007508518	0.504962064	4933407K13Rik	X	75706932	75764699	-	6432	processed_transcript	- && sp|P04026|POL_IPHA Intracisternal A-particle Pol-related polyprotein (Fragment) OS=Hamster intracisternal a-particle H18 OX=11752 GN=pol PE=3 SV=1 && -	-	28	37	24	40	56	19	67	28	95	49	33	151	0.222880031	0.367751703	0.20081933	0.345330406	0.399218108	0.197796286	0.466182602	0.354012515	0.578174915	0.413683265	0.425759564
ENSMUSG00000005950	61.34685211	64.44176757	45.03866971	76.04066908	86.33681149	197.3944039	63.8382728	355.7353521	60.30582523	168.3441706	1837.139179	64.5152206	88.43319565	424.97967	-2.263974514	0.007522423	0.504962064	P2rx5	11	73160421	73172685	+	2395	protein_coding	- && sp|P51578|P2RX5_RAT P2X purinoceptor 5 OS=Rattus norvegicus OX=10116 GN=P2rx5 PE=2 SV=1 && -	-	63	53	44	72	99	155	75	230	81	163	1164	160	1.346772361	1.414716297	0.988752209	1.669351692	1.895387089	4.333479522	1.401467531	7.809602667	1.323918275	3.695727951	40.33146255
ENSMUSG00000028262	18.50143159	4.863529628	10.2360613	8.448963231	14.82551308	12.73512283	22.13060124	38.66688609	17.1238763	19.62294014	9.469789582	55.64437777	11.60177028	27.10974519	-1.235648056	0.007527447	0.504962064	Clca3a2	3	144796559	144819494	-	3974	protein_coding	- && sp|Q9QX15|CA3A1_MOUSE Calcium-activated chloride channel regulator 3A-1 OS=Mus musculus OX=10090 GN=Clca3a1 PE=1 SV=1 && PF13519:von Willebrand factor type A domain|PF08434:Calcium-activated chloride channel N terminal	-	19	4	10	8	17	10	26	25	23	19	6	138	0.244785056	0.064347419	0.135429241	0.11178486	0.196150446	0.168493327	0.292801151	0.511586136	0.226559172	0.259623288	0.125291006
ENSMUSG00000079014	9.737595573	2.431764814	32.75539615	9.505083634	13.08133507	15.2821474	4.255884854	7.733377219	2.978065443	8.262290583	0	3.22576103	13.79888711	4.409229855	1.666624461	0.007602057	0.504962064	Serpina3i	12	104263122	104269372	+	2224	protein_coding	- && sp|Q80X76|SPA3F_MOUSE Serine protease inhibitor A3F OS=Mus musculus OX=10090 GN=Serpina3f PE=1 SV=3 && PF00079:Serpin (serine protease inhibitor)	-	10	2	32	9	15	12	5	5	4	8	0	8	0.230210104	0.057490253	0.774382453	0.224713203	0.309260688	0.361290907	0.10061495	0.182827635	0.070405548	0.195331872	0
ENSMUSG00000041849	58.42557344	46.20353147	60.39276165	61.25498342	43.60445025	86.59883527	74.05239645	131.4674127	75.19615244	64.03275202	328.2860388	77.41826472	59.41335592	125.0755029	-1.064375905	0.007621015	0.504962064	Card6	15	5095981	5108539	-	6101	protein_coding	- && sp|Q9BX69|CARD6_HUMAN Caspase recruitment domain-containing protein 6 OS=Homo sapiens OX=9606 GN=CARD6 PE=1 SV=2 && PF00619:Caspase recruitment domain	-	60	38	59	58	50	68	87	85	101	62	208	192	0.503511494	0.398181956	0.520464718	0.527895344	0.375783079	0.746308617	0.638183428	1.132985942	0.648040315	0.551834149	2.82916853
ENSMUSG00000116125	9.737595573	4.863529628	16.37769808	14.78568565	14.82551308	8.914585984	5.958238795	4.640026331	2.233549082	8.262290583	0	4.838641545	11.58410133	4.32212439	1.388586901	0.007648854	0.504962064	Gm41361	15	80012331	80042457	+	629	antisense	- && - && -	-	10	4	16	14	17	7	7	3	3	8	0	12	0.813970223	0.406544744	1.369019534	1.235942463	1.239271656	0.745174462	0.498052001	0.387861997	0.186703425	0.690648781	0
ENSMUSG00000060675	1221.094485	2045.114209	1088.093316	1438.43599	1182.552691	1538.402838	1801.09047	3433.619485	1576.885652	1329.195998	5896.522313	1979.810832	1418.948921	2669.520792	-0.911283762	0.007651668	0.504962064	Plaat3	19	7557459	7588545	+	6396	protein_coding	- && sp|Q8R3U1|PLAT3_MOUSE Phospholipase A and acyltransferase 3 OS=Mus musculus OX=10090 GN=Plaat3 PE=1 SV=2 && PF04970:Lecithin retinol acyltransferase	-	1254	1682	1063	1362	1356	1208	2116	2220	2118	1287	3736	4910	10.03802434	16.81189004	8.944686369	11.82468324	9.721190986	12.64646212	14.80588948	28.22611715	12.96281063	10.92667435	48.4724444
ENSMUSG00000032311	24.34398893	55.93059072	29.68457776	78.15290988	50.58116229	128.6247406	34.04707883	235.0946675	26.05807263	117.7376408	1666.682966	45.16065442	61.2196617	354.1301801	-2.531697921	0.007657944	0.504962064	Nrg4	9	55220222	55326844	-	6075	protein_coding	- && sp|Q9WTX4|NRG4_MOUSE Pro-neuregulin-4, membrane-bound isoform OS=Mus musculus OX=10090 GN=Nrg4 PE=1 SV=1 && -	-	25	46	29	74	58	101	40	152	35	114	1056	112	0.21069435	0.484072659	0.256916516	0.676404208	0.437773988	1.113231944	0.294673447	2.03471659	0.225529542	1.01900538	14.42494429
ENSMUSG00000051413	136.326338	155.6329481	114.6438865	110.8926424	133.4296178	142.6333757	171.9377481	185.6010533	157.0929521	133.2294357	268.3107048	212.900228	132.2598014	188.178687	-0.505451513	0.00766624	0.504962064	Plagl2	2	153227759	153241426	-	5735	protein_coding	- && sp|Q9UPG8|PLAL2_HUMAN Zinc finger protein PLAGL2 OS=Homo sapiens OX=9606 GN=PLAGL2 PE=1 SV=1 && -	zf-C2H2	140	128	112	105	153	112	202	120	211	129	170	528	1.249838149	1.426840907	1.051053707	1.016662348	1.223281054	1.307660992	1.576323108	1.701588118	1.440226206	1.221445787	2.459869161
ENSMUSG00000018378	304.7867414	147.1217713	35.82621454	93.99471594	34.8835602	175.7446951	56.17768007	26.29348254	29.03613807	45.44259821	118.3723698	24.99964798	132.0596164	50.05365278	1.409811824	0.007668742	0.504962064	Cuedc1	11	88098058	88194140	+	5779	protein_coding	- && sp|Q8R3V6|CUED1_MOUSE CUE domain-containing protein 1 OS=Mus musculus OX=10090 GN=Cuedc1 PE=2 SV=2 && PF02845:CUE domain	-	313	121	35	89	40	138	66	17	39	44	75	62	2.773005981	1.338541006	0.325953507	0.85518126	0.317377064	1.598957646	0.511114893	0.239222953	0.264176139	0.413445139	1.07697365
ENSMUSG00000017309	74.00572635	258.9829527	49.13309423	80.26515069	141.2784188	449.549836	171.9377481	1984.384594	43.18194893	366.6391446	2133.859253	388.300984	175.5358631	848.0506121	-2.272449511	0.007669459	0.504962064	Cd300lg	11	102041509	102055620	+	2737	protein_coding	- && sp|Q1ERP8|CLM9_MOUSE CMRF35-like molecule 9 OS=Mus musculus OX=10090 GN=Cd300lg PE=1 SV=1 && PF07686:Immunoglobulin V-set domain	-	76	213	48	76	162	353	202	1283	58	355	1352	963	1.421667247	4.975122866	0.943858188	1.541912247	2.713991344	8.635957098	3.302964203	38.12049043	0.829535301	7.043223397	40.99193344
ENSMUSG00000040390	1522.959948	1241.415938	1679.737659	1470.119602	1472.958329	1456.898052	1283.574872	1036.272547	1010.308702	1435.572989	844.3895711	1143.532285	1474.014921	1125.608494	0.387976158	0.007677378	0.504962064	Map3k10	7	27656375	27674598	-	4142	protein_coding	- && sp|Q66L42|M3K10_MOUSE Mitogen-activated protein kinase kinase kinase 10 OS=Mus musculus OX=10090 GN=Map3k10 PE=1 SV=2 && -	-	1564	1021	1641	1392	1689	1144	1508	670	1357	1390	535	2836	19.332402	15.75849187	21.32253296	18.66164845	18.69768315	18.49381454	16.29365596	13.15440862	12.82482445	18.22311491	10.71865262
ENSMUSG00000090272	71.08444768	111.8611814	44.01506358	65.47946504	55.81369632	109.5220564	84.2665201	168.5876234	80.40776697	89.85241009	533.4648131	119.3531581	76.29598507	179.3220486	-1.228561121	0.007684173	0.504962064	Mndal	1	173849126	173880881	-	3591	protein_coding	- && sp|D0QMC3|MNDAL_MOUSE Myeloid cell nuclear differentiation antigen-like protein OS=Mus musculus OX=10090 GN=Mndal PE=1 SV=1 && PF02758:PAAD/DAPIN/Pyrin domain|PF02760:HIN-200/IF120x domain	-	73	92	43	62	64	86	99	109	108	87	338	296	1.040798405	1.637839824	0.644456129	0.958731833	0.817208377	1.603591015	1.233806587	2.468412364	1.177307813	1.31559361	7.810841119
ENSMUSG00000021906	206.4370261	213.9953036	181.178285	274.591305	204.0688272	221.5911373	202.580119	494.936142	262.8142754	318.0981875	1158.470926	219.7549702	216.9769807	442.7757699	-1.025366169	0.007684284	0.504962064	Oxnad1	14	32085374	32103202	+	5959	protein_coding	- && sp|Q8VE38|OXND1_MOUSE Oxidoreductase NAD-binding domain-containing protein 1 OS=Mus musculus OX=10090 GN=Oxnad1 PE=1 SV=2 && -	-	212	176	177	260	234	174	238	320	353	308	734	545	1.821468389	1.8881578	1.598601399	2.42281819	1.800572915	1.955178582	1.787437506	4.367000214	2.318905207	2.806695117	10.22160709
ENSMUSG00000041556	3904.775825	3425.140741	4448.59224	3446.120878	3588.646256	3339.149207	2656.523326	1744.649901	2541.778856	3760.375002	1092.182398	2280.613048	3692.070858	2346.020422	0.653708811	0.007685088	0.504962064	Fbxo2	4	148160621	148166424	+	1288	protein_coding	- && sp|Q80UW2|FBX2_MOUSE F-box only protein 2 OS=Mus musculus OX=10090 GN=Fbxo2 PE=1 SV=1 && PF00646:F-box domain|PF04300:F-box associated region	-	4010	2817	4346	3263	4115	2622	3121	1128	3414	3641	692	5656	159.3997635	139.8202224	181.5992986	140.6766682	146.4948028	136.3098979	108.4439181	71.21965359	103.7598486	153.5050699	44.58479151
ENSMUSG00000002010	1557.041532	1530.79595	1476.040039	1740.486425	1597.667057	2086.01312	1433.382019	3596.020407	1847.145091	2166.785705	12264.95581	1751.99146	1664.674021	3843.380081	-1.206790674	0.00768965	0.504962064	Idh3g	X	73778963	73786897	-	2701	protein_coding	- && sp|P70404|IDHG1_MOUSE Isocitrate dehydrogenase [NAD] subunit gamma 1, mitochondrial OS=Mus musculus OX=10090 GN=Idh3g PE=1 SV=1 && PF00180:Isocitrate/isopropylmalate dehydrogenase	-	1599	1259	1442	1648	1832	1638	1684	2325	2481	2098	7771	4345	30.30979805	29.79889435	28.73300074	33.88078672	31.10062568	40.60690425	27.902608	70.00112076	35.9570336	42.17924557	238.7529979
ENSMUSG00000078794	826.7218641	841.3906257	1021.558917	819.5494334	828.4845547	761.5603455	684.3462844	545.9764317	567.3214669	796.278255	340.912425	664.5067722	849.8776235	599.8902725	0.499899333	0.007706951	0.504962064	Dact3	7	16875317	16887462	+	2989	protein_coding	- && sp|Q0PHV7|DACT3_MOUSE Dapper homolog 3 OS=Mus musculus OX=10090 GN=Dact3 PE=1 SV=1 && PF15268:Dapper	-	849	692	998	776	950	598	804	353	762	771	216	1648	14.54256248	14.80059531	17.96986995	14.41639487	14.57356933	13.39633	12.03808564	9.604072077	9.9795448	14.00704007	5.996866003
ENSMUSG00000044122	40.89790141	65.65764998	45.03866971	63.36722423	67.15085338	109.5220564	64.68944977	188.6944041	68.4955052	74.36061525	580.813761	66.93454138	65.27239251	173.9980461	-1.409229171	0.007745663	0.504962064	Proca1	11	78193392	78205763	+	2494	protein_coding	- && sp|B0QZF7|PRCA1_MOUSE Protein PROCA1 OS=Mus musculus OX=10090 GN=Proca1 PE=3 SV=1 && -	-	42	54	44	60	77	86	76	122	92	72	368	166	0.862207913	1.384191937	0.949503424	1.335905274	1.415671591	2.308939589	1.363780379	3.978047842	1.444019487	1.567667501	12.24469236
ENSMUSG00000033805	108.0873109	69.3052972	134.092403	113.0048832	85.46472249	89.14585984	81.71298919	57.22699142	65.51743975	86.75405112	37.87915833	56.85403816	99.85007943	64.32411133	0.626157366	0.007779842	0.504962064	Ephx4	5	107402736	107430035	+	1646	protein_coding	- && sp|Q6IE26|EPHX4_MOUSE Epoxide hydrolase 4 OS=Mus musculus OX=10090 GN=Ephx4 PE=2 SV=2 && PF00561:alpha/beta hydrolase fold	-	111	57	131	107	98	70	96	37	88	84	24	141	3.452648057	2.213828782	4.283332344	3.609730757	2.730011559	2.847598643	2.610169418	1.828009774	2.092832722	2.771196763	1.209979241
ENSMUSG00000037573	455.7194728	565.3853193	372.5926312	601.9886302	534.5905601	573.0805275	564.3303316	1241.980381	400.5498021	639.2947339	4220.369557	544.3471738	517.2261902	1268.478663	-1.293232689	0.007788538	0.504962064	Tob1	11	94211454	94215495	+	2288	protein_coding	- && sp|Q61471|TOB1_MOUSE Protein Tob1 OS=Mus musculus OX=10090 GN=Tob1 PE=1 SV=2 && PF07742:BTG family	-	468	465	364	570	613	450	663	803	538	619	2674	1350	10.47246689	12.99259609	8.56220598	13.83374285	12.28493026	13.16943254	12.96835239	28.54080021	9.204663817	14.69103985	96.98440182
ENSMUSG00000030534	278.4952334	297.8911897	331.648386	310.4993987	313.0799528	320.9250954	257.0554452	185.6010533	215.1652283	291.2457431	273.0455996	225.8032721	308.7565427	241.3193902	0.356164102	0.007796185	0.504962064	Vps33b	7	80269649	80291754	+	3471	protein_coding	- && sp|P59016|VP33B_MOUSE Vacuolar protein sorting-associated protein 33B OS=Mus musculus OX=10090 GN=Vps33b PE=1 SV=1 && PF00995:Sec1 family	-	286	245	324	294	359	252	302	120	289	282	173	560	4.218621704	4.512429972	5.023781062	4.703418032	4.742508041	4.861345583	3.893853646	2.811468699	3.259304265	4.411765321	4.136071123
ENSMUSG00000063406	568.6755815	610.3729683	642.8246495	737.1720419	595.6367904	808.6803	626.4662504	1327.047531	784.7202443	940.8683402	4745.942879	598.7818912	660.5603886	1503.971189	-1.186129006	0.007832377	0.504962064	Tmed5	5	108106366	108132620	-	7688	protein_coding	- && sp|Q9CXE7|TMED5_MOUSE Transmembrane emp24 domain-containing protein 5 OS=Mus musculus OX=10090 GN=Tmed5 PE=1 SV=1 && PF01105:emp24/gp25L/p24 family/GOLD	-	584	502	628	698	683	635	736	858	1054	911	3007	1485	3.889185301	4.174354683	4.396292472	5.041536445	4.073573625	5.530583057	4.284417007	9.075708397	5.366719688	6.434620085	32.45761183
ENSMUSG00000001700	67.18940945	62.01000276	63.46358004	73.92842827	86.33681149	95.51342126	85.11769707	184.0543778	69.98453792	106.3769913	249.3711257	104.4340134	74.74027554	133.2231238	-0.820655995	0.007835484	0.504962064	Gramd3	18	56400337	56503792	+	5679	protein_coding	- && sp|Q6PEM6|GRM2B_MOUSE GRAM domain-containing protein 2B OS=Mus musculus OX=10090 GN=Gramd2b PE=1 SV=2 && PF02893:GRAM domain	-	69	51	62	70	99	75	100	119	94	103	158	259	0.622065886	0.574112909	0.587570697	0.684458363	0.799340038	0.884300688	0.788052999	1.704047565	0.647944281	0.984879877	2.308775616
ENSMUSG00000049709	2.921278672	6.079412035	5.118030649	2.112240808	3.48835602	6.367561417	0.851176971	0	2.233549082	0	1.578298264	0.403220129	4.347813267	0.844374074	2.340822066	0.007841416	0.504962064	Nlrp10	7	108921852	108930178	-	4504	protein_coding	- && sp|Q8CCN1|NAL10_MOUSE NACHT, LRR and PYD domains-containing protein 10 OS=Mus musculus OX=10090 GN=Nlrp10 PE=1 SV=1 && PF17779:NOD2 winged helix domain|PF05729:NACHT domain|PF02758:PAAD/DAPIN/Pyrin domain	-	3	5	5	2	4	5	1	0	3	0	1	1	0.034102172	0.070969317	0.059746426	0.024657695	0.04072207	0.074333091	0.009936396	0	0.026073813	0	0.018424602
ENSMUSG00000090799	140.2213762	148.3376537	182.2018911	176.3721074	149.9993089	142.6333757	100.4388825	74.2404213	149.6477885	141.4917262	75.75831666	95.56317052	156.6276188	106.190051	0.549396175	0.007864406	0.504962064	Klhl33	14	50888582	50897507	-	6300	protein_coding	- && sp|A6NCF5|KLH33_HUMAN Kelch-like protein 33 OS=Homo sapiens OX=9606 GN=KLHL33 PE=4 SV=2 && PF01344:Kelch motif|PF07707:BTB And C-terminal Kelch|PF00651:BTB/POZ domain	ZBTB	144	122	178	167	172	112	118	48	201	137	48	237	1.170256618	1.237993276	1.520616717	1.471962631	1.251861083	1.190386633	0.838240717	0.619594149	1.248927372	1.180858678	0.632262169
ENSMUSG00000117310	37.97662273	49.85117869	52.20391262	58.08662221	43.60445025	106.9750318	80.01063525	205.707834	27.54710535	67.13111099	1049.568345	61.28945957	58.11630305	248.5424151	-2.094815888	0.007894081	0.504962064	Ptp4a1	1	30940302	30949770	-	4145	protein_coding	- && sp|Q93096|TP4A1_HUMAN Protein tyrosine phosphatase type IVA 1 OS=Homo sapiens OX=9606 GN=PTP4A1 PE=1 SV=2 && -	-	39	41	51	55	50	84	94	133	37	65	665	152	0.481725055	0.63235117	0.662195079	0.736815949	0.553112802	1.356954606	1.014917202	2.609358353	0.349428935	0.851543287	13.3135422
ENSMUSG00000029544	856.9084104	817.0729775	786.1295076	684.3660217	814.5311307	742.4576612	635.8291971	431.5224488	517.4388708	775.6225285	238.3230378	460.4773871	783.5776182	509.8689117	0.617913598	0.00790296	0.504962064	Cabp1	5	115168689	115194381	-	5832	protein_coding	- && sp|Q9JLK7|CABP1_MOUSE Calcium-binding protein 1 OS=Mus musculus OX=10090 GN=Cabp1 PE=1 SV=3 && -	-	880	672	768	648	934	583	747	279	695	751	151	1142	7.725459498	7.366323073	7.087352158	6.169903246	7.343407047	6.693628539	5.732319406	3.890391506	4.664971181	6.992626466	2.148601827
ENSMUSG00000040701	91.53339838	125.2358879	68.58161069	106.6681608	121.2203717	137.5393266	112.3553601	227.3612902	134.0129449	148.7212305	512.9469357	136.6916237	108.463126	212.0148975	-0.960463746	0.007933845	0.504962064	Ap1g2	14	55098575	55106593	-	4170	protein_coding	- && sp|O88512|AP1G2_MOUSE AP-1 complex subunit gamma-like 2 OS=Mus musculus OX=10090 GN=Ap1g2 PE=1 SV=2 && PF01602:Adaptin N terminal region	-	94	103	67	101	139	108	132	147	180	144	325	339	1.154119986	1.579065606	0.864727072	1.344950132	1.528435043	1.734196353	1.416658498	2.866737319	1.689733156	1.87518597	6.467609864
ENSMUSG00000037014	194.7519115	142.2582416	147.3992827	128.8466893	172.673623	134.992302	132.7836074	63.41369319	108.6993887	125.9999314	58.39703576	110.0790952	153.4870083	99.8954586	0.604587813	0.007935872	0.504962064	Sstr4	2	148395344	148396767	+	1424	protein_coding	- && sp|P49660|SSR4_MOUSE Somatostatin receptor type 4 OS=Mus musculus OX=10090 GN=Sstr4 PE=1 SV=2 && PF00001:7 transmembrane receptor (rhodopsin family)	-	200	117	144	122	198	106	156	41	146	122	37	273	7.190832449	5.252606623	5.442429484	4.757411351	6.37563494	4.984326052	4.902774334	2.341426276	4.013511783	4.652300398	2.156196037
ENSMUSG00000048349	1243.490955	815.8570951	1182.26508	1066.681608	1187.785225	1491.282884	812.874007	502.6695192	1003.608054	1098.884648	626.5844107	506.8477019	1164.560474	758.5780568	0.617754063	0.007944771	0.504962064	Pou4f1	14	104461676	104467999	-	4672	protein_coding	- && sp|P17208|PO4F1_MOUSE POU domain, class 4, transcription factor 1 OS=Mus musculus OX=10090 GN=Pou4f1 PE=1 SV=3 && PF00157:Pou domain - N-terminal to homeobox domain|PF00046:Homeodomain	Pou	1277	671	1155	1010	1362	1171	955	325	1348	1064	397	1257	13.99417261	9.181606807	13.30514029	12.00437083	13.36726367	16.78280812	9.148035312	5.657012615	11.29454484	12.3667819	7.05154337
ENSMUSG00000074388	7.790076458	4.863529628	3.070818389	2.112240808	1.74417801	1.273512283	0	0	0	2.065572646	0	0.403220129	3.475725929	0.411465462	2.979859632	0.007947792	0.504962064	Gm5544	3	97930173	97967018	+	891	lincRNA	- && - && -	-	8	4	3	2	2	1	0	0	0	2	0	1	0.459696764	0.2869996	0.181210709	0.12464451	0.102924919	0.075150671	0	0	0	0.121890596	0
ENSMUSG00000015812	2.921278672	2.431764814	0	7.392842827	6.104623035	3.82053685	5.107061824	7.733377219	7.445163608	7.22950426	42.61405312	13.70948438	3.7785077	13.9731074	-1.84439584	0.007971754	0.504962064	Gnrh1	14	67745181	67749439	+	642	protein_coding	- && sp|P13562|GON1_MOUSE Progonadoliberin-1 OS=Mus musculus OX=10090 GN=Gnrh1 PE=3 SV=1 && -	-	3	2	0	7	7	3	6	5	10	7	27	34	0.239246388	0.199156265	0	0.605457795	0.499955388	0.312893683	0.418257288	0.633346823	0.609742754	0.592080721	3.489998536
ENSMUSG00000047528	11.68511469	1.215882407	4.094424519	11.61732444	3.48835602	17.82917197	1.702353941	55.68031598	1.489032722	20.65572646	168.8779142	12.49982399	8.32171234	43.48419455	-2.377139816	0.007978083	0.504962064	Flacc1	1	58646903	58695989	-	3396	protein_coding	- && sp|Q8BVM7|FACC1_MOUSE Flagellum-associated coiled-coil domain-containing protein 1 OS=Mus musculus OX=10090 GN=Flacc1 PE=1 SV=1 && -	-	12	1	4	11	4	14	2	36	2	20	107	31	0.18091423	0.018824841	0.063391732	0.179864671	0.054008305	0.276039303	0.026356614	0.862067832	0.023053878	0.319801298	2.614644238
ENSMUSG00000027580	350.5534406	407.3206064	259.9959569	342.1830108	413.3701884	454.6438852	550.7115	924.9119154	251.64653	478.1800675	1796.103424	477.4126325	371.3445147	746.4943449	-1.005435856	0.007989531	0.504962064	Helz2	2	181227615	181242027	-	11529	protein_coding	- && sp|E9QAM5|HELZ2_MOUSE Helicase with zinc finger domain 2 OS=Mus musculus OX=10090 GN=Helz2 PE=1 SV=1 && PF13086:AAA domain|PF00773:RNB domain|PF13087:AAA domain	-	360	335	254	324	474	357	647	598	338	463	1138	1184	1.598711227	1.857599872	1.185720655	1.560537589	1.885189202	2.07341934	2.511539057	4.21809314	1.147642801	2.180756923	8.191192486
ENSMUSG00000083518	0	3.647647221	0	0	1.74417801	1.273512283	0.851176971	10.82672811	7.445163608	6.196717937	25.25277222	0.403220129	1.110889586	8.495963162	-2.929509659	0.007994601	0.504962064	Gm9429	X	8034212	8035079	+	868	processed_pseudogene	- && sp|Q9D722|OSER1_MOUSE Oxidative stress-responsive serine-rich protein 1 OS=Mus musculus OX=10090 GN=Oser1 PE=2 SV=1 && -	-	0	3	0	0	2	1	1	7	10	6	16	1	0	0.220953321	0	0	0.105652192	0.077141991	0.051559366	0.65582042	0.450984848	0.375361247	1.529666537
ENSMUSG00000082693	9.737595573	14.59058888	13.30687969	9.505083634	8.72089005	8.914585984	4.255884854	0	0.744516361	9.295076906	1.578298264	5.241861674	10.7959373	3.51927301	1.52422798	0.008035869	0.505318448	Gm15190	X	159584783	159585058	-	276	processed_pseudogene	- && sp|Q3SZ68|LTOR5_BOVIN Ragulator complex protein LAMTOR5 OS=Bos taurus OX=9913 GN=LAMTOR5 PE=3 SV=1 && -	-	10	12	13	9	10	7	5	0	1	9	1	13	1.855026342	2.779528737	2.534980239	1.810732474	1.661342438	1.698241799	0.810752352	0	0.141831467	1.770725882	0.300668151
ENSMUSG00000037572	100.2972344	113.0770639	105.4314314	118.2854852	101.1623246	106.9750318	79.15945828	72.69374586	69.98453792	95.01634171	82.07150971	89.91808872	107.5380952	81.47394703	0.392028804	0.008052617	0.505318448	Wdhd1	14	47240944	47276857	-	7349	protein_coding	- && sp|P59328|WDHD1_MOUSE WD repeat and HMG-box DNA-binding protein 1 OS=Mus musculus OX=10090 GN=Wdhd1 PE=1 SV=2 && PF00505:HMG (high mobility group) box|PF12341:Minichromosome loss protein, Mcl1, middle region|PF00400:WD domain, G-beta repeat	HMG	103	93	103	112	116	84	93	47	94	92	52	223	0.717576389	0.809009657	0.754308993	0.846273299	0.723765675	0.765352679	0.566346207	0.520087278	0.500704255	0.679794252	0.587180474
ENSMUSG00000105703	67.18940945	88.75941571	55.274731	30.62749171	40.98818323	113.3425932	126.8253686	153.1208689	37.22581804	182.8031792	170.4562125	126.6111204	66.03030406	132.8404279	-1.009119136	0.008071216	0.505318448	Gm43305	14	54292443	54297456	-	5014	processed_transcript	- && sp|A1Z651|POL_XMRV6 Gag-Pol polyprotein OS=Xenotropic MuLV-related virus (isolate VP62) OX=373193 GN=gag-pol PE=1 SV=1 && PF02093:Gag P30 core shell protein|PF01141:Gag polyprotein, inner coat protein p12|PF01140:Matrix protein (MA), p15	-	69	73	54	29	47	89	149	99	50	177	108	314	0.704569638	0.930759623	0.579628509	0.321169674	0.4298152	1.188546685	1.329931381	1.605674408	0.390361835	1.916932606	1.787458365
ENSMUSG00000068245	49.66173742	53.49882591	54.25112487	42.24481615	52.3253403	59.85507732	62.98709583	167.0409479	50.62711254	45.44259821	224.1183534	83.46656666	51.97282033	105.6137791	-1.009645088	0.008081979	0.505318448	Phf11d	14	59347407	59365470	-	4498	protein_coding	- && sp|A6H5X4|PHF11_MOUSE PHD finger protein 11 OS=Mus musculus OX=10090 GN=Phf11 PE=2 SV=1 && -	-	51	44	53	40	60	47	74	108	68	44	142	207	0.580510244	0.625363068	0.634156906	0.493811732	0.61164586	0.699663108	0.736274168	1.952589388	0.59179479	0.53119152	2.619783497
ENSMUSG00000024006	422.6116479	481.4894332	311.1762634	555.5193324	438.6607695	513.2254502	523.473837	745.4975639	524.8840344	565.9669049	1657.213177	642.7328853	453.7804828	776.6280671	-0.773318697	0.008135594	0.505318448	Stk38	17	28970880	29007995	-	11560	protein_coding	- && sp|Q91VJ4|STK38_MOUSE Serine/threonine-protein kinase 38 OS=Mus musculus OX=10090 GN=Stk38 PE=1 SV=1 && PF00433:Protein kinase C terminal domain|PF00069:Protein kinase domain	-	434	396	304	526	503	403	615	482	705	548	1050	1594	1.922166742	2.189960877	1.415324607	2.52667145	1.995163045	2.334305967	2.380918758	3.390750422	2.387332766	2.574190198	7.537511256
ENSMUSG00000094417	0.973759557	15.80647129	7.165242908	6.336722423	4.360445025	8.914585984	3.404707883	0	2.233549082	1.032786323	3.156596527	1.209660386	7.259537865	1.839550034	1.956925179	0.00814356	0.505318448	Gm13243	4	145774719	145775283	+	565	processed_pseudogene	- && sp|Q86UE8|TLK2_HUMAN Serine/threonine-protein kinase tousled-like 2 OS=Homo sapiens OX=9606 GN=TLK2 PE=1 SV=2 && -	-	1	13	7	6	5	7	4	0	3	1	2	3	0.090617216	1.470936447	0.666791262	0.589689868	0.405779215	0.829583605	0.316839149	0	0.207852132	0.096110195	0.293750123
ENSMUSG00000032567	74.97948591	52.2829435	78.81767199	65.47946504	65.40667537	63.67561417	74.05239645	153.1208689	84.87486513	66.09832467	239.9013361	100.4018121	66.77364266	119.7416006	-0.827401475	0.008145359	0.505318448	Aste1	9	105395392	105412229	+	6748	protein_coding	- && sp|Q8BIR2|ASTE1_MOUSE Protein asteroid homolog 1 OS=Mus musculus OX=10090 GN=Aste1 PE=2 SV=1 && PF12813:XPG domain containing	-	77	43	77	62	75	50	87	99	114	64	152	249	0.58421784	0.407373136	0.614123843	0.510196504	0.509629349	0.496141435	0.576994234	1.193072241	0.66131969	0.515018474	1.869239814
ENSMUSG00000029298	145.090174	234.6653046	85.9829149	152.0813382	126.4529057	233.0527479	217.9013045	440.8025015	119.1226177	107.4097776	1655.634879	219.7549702	162.8875642	460.1043417	-1.49649767	0.008146403	0.505318448	Gbp9	5	105077630	105139539	-	5173	protein_coding	- && sp|Q6ZN66|GBP6_HUMAN Guanylate-binding protein 6 OS=Homo sapiens OX=9606 GN=GBP6 PE=2 SV=1 && PF02841:Guanylate-binding protein, C-terminal domain|PF02263:Guanylate-binding protein, N-terminal domain	-	149	193	84	144	145	183	256	285	160	104	1049	545	1.474697531	2.385139777	0.873930941	1.545755772	1.285268207	2.368749739	2.214750364	4.48031967	1.21076311	1.091713721	16.82788434
ENSMUSG00000028427	14.60639336	139.8264768	25.59015324	100.3314384	87.2089005	310.7369972	39.15414065	1203.313495	9.678712691	260.2621534	3609.568129	137.0948438	113.0500599	876.5119125	-2.955028937	0.008161567	0.505318448	Aqp7	4	41033074	41048139	-	2828	protein_coding	- && sp|O54794|AQP7_MOUSE Aquaporin-7 OS=Mus musculus OX=10090 GN=Aqp7 PE=1 SV=1 && PF00230:Major intrinsic protein	-	15	115	25	95	100	244	46	778	13	252	2287	340	0.271563262	2.599665315	0.475774226	1.865370324	1.621395024	5.777247714	0.727956991	22.37210311	0.179947419	4.838815282	67.10938644
ENSMUSG00000079056	575.4918984	375.7076638	498.4961852	423.5042819	357.556492	598.5507732	298.7631167	170.1342988	440.7536856	401.7538796	246.2145291	258.0608824	471.5512157	302.6133987	0.636276178	0.008179476	0.505318448	Kcnip3	2	127456498	127522094	-	3546	protein_coding	- && sp|Q9QXT8|CSEN_MOUSE Calsenilin OS=Mus musculus OX=10090 GN=Kcnip3 PE=1 SV=2 && PF13499:EF-hand domain pair|PF13833:EF-hand domain pair	-	591	309	487	401	410	470	351	110	592	389	156	640	8.533121173	5.57081521	7.391465222	6.279520816	5.301678237	8.875027243	4.429917926	2.522670765	6.5352868	5.957016157	3.65075237
ENSMUSG00000069306	3.895038229	1.215882407	7.165242908	2.112240808	9.592979055	2.547024567	7.660592736	15.46675444	2.233549082	19.62294014	20.51787743	20.56422657	4.421401329	14.3443234	-1.652065339	0.008226057	0.505318448	Hist1h4m	13	21811746	21812147	+	402	protein_coding	- && sp|P62803|H4_BOVIN Histone H4 OS=Bos taurus OX=9913 PE=1 SV=2 && PF15511:Centromere kinetochore component CENP-T histone fold	-	4	1	7	2	11	2	9	10	3	19	13	51	0.50944007	0.159027764	0.937156873	0.276264324	1.254685483	0.333130588	1.001944697	2.02292866	0.292130483	2.566524745	2.683575436
ENSMUSG00000100862	1233.753359	3955.26547	1729.894359	1405.696257	1463.36535	4443.284357	1286.97958	11470.14509	2572.304027	2938.277089	16003.94439	3833.816984	2371.876526	6350.911194	-1.420872488	0.008244041	0.505318448	Gm10925	1	24613974	24614651	-	678	unprocessed_pseudogene	- && sp|P00848|ATP6_MOUSE ATP synthase subunit a OS=Mus musculus OX=10090 GN=Mtatp6 PE=1 SV=1 && -	-	1267	3253	1690	1331	1678	3489	1512	7416	3455	2845	10140	9508	95.67667722	306.7279655	134.1520516	109.0107242	113.4829204	344.5734758	99.80433199	889.5014239	199.4803096	227.8612549	1241.094268
ENSMUSG00000051920	1018.552497	1454.195359	998.0159765	1158.564083	997.6698217	1115.59676	953.3182072	597.0167213	976.8054654	924.343759	386.6830746	539.9117524	1123.76575	729.67983	0.621419306	0.008253005	0.505318448	Rspo2	15	43020794	43170826	-	5112	protein_coding	- && sp|Q8BFU0|RSPO2_MOUSE R-spondin-2 OS=Mus musculus OX=10090 GN=Rspo2 PE=1 SV=1 && PF15913:Furin-like repeat, cysteine-rich	-	1046	1196	975	1097	1144	876	1120	386	1312	895	245	1339	10.47610886	14.95682248	10.26488477	11.91616877	10.26132447	11.47423735	9.805155203	6.140490727	10.04672849	9.507144571	3.977147958
ENSMUSG00000081998	0.973759557	6.079412035	5.118030649	1.056120404	1.74417801	10.18809827	1.702353941	0	0	1.032786323	0	0	4.193266487	0.455856711	3.100126119	0.008260777	0.505318448	Gm13245	4	146480667	146480926	+	260	processed_pseudogene	- && sp|P19944|RLA1_RAT 60S acidic ribosomal protein P1 OS=Rattus norvegicus OX=10116 GN=Rplp1 PE=3 SV=1 && -	-	1	5	5	1	2	8	2	0	0	1	0	0	0.196918181	1.229406941	1.034991932	0.213573574	0.352715779	2.060284557	0.344257922	0	0	0.208854848	0
ENSMUSG00000020085	189.8831137	328.2882499	196.5323769	387.5961882	287.7893716	514.4989625	258.7577991	1263.633838	143.6916576	466.8194179	5771.83675	348.7854114	317.4313771	1375.587479	-2.115210637	0.008268857	0.505318448	Aifm2	10	61715263	61739260	+	4121	protein_coding	- && sp|Q8BUE4|FSP1_MOUSE Ferroptosis suppressor protein 1 OS=Mus musculus OX=10090 GN=Aifm2 PE=1 SV=1 && PF07992:Pyridine nucleotide-disulphide oxidoreductase	-	195	270	192	367	330	404	304	817	193	452	3657	865	2.422652699	4.188515763	2.507488339	4.945205149	3.671804641	6.564313572	3.301400889	16.12226526	1.833311954	5.955986823	73.64086048
ENSMUSG00000022018	845.2232957	972.7059256	617.2344962	868.1309719	766.5662354	1175.451838	937.1458447	2550.467807	779.5086298	1018.327314	4237.730838	1112.081115	874.2187937	1772.543591	-1.018991084	0.008289036	0.505318448	Rgcc	14	79288756	79301645	-	918	protein_coding	- && sp|Q9DBX1|RGCC_MOUSE Regulator of cell cycle RGCC OS=Mus musculus OX=10090 GN=Rgcc PE=1 SV=1 && PF15151:Response gene to complement 32 protein family	-	868	800	603	822	879	923	1101	1649	1047	986	2685	2758	48.41012535	55.71168711	35.35207735	49.72216145	43.90504584	67.32394988	53.67498511	146.0779262	44.64632088	58.32465005	242.7158386
ENSMUSG00000090610	332.052009	319.777073	336.7664167	310.4993987	340.9868009	333.6602183	249.3948524	163.947597	303.7626752	272.6555892	126.2638611	243.9481779	328.9569861	226.6621255	0.527804003	0.008303302	0.505318448	Gm3571	10	93778660	93779719	+	1060	processed_pseudogene	- && sp|Q920E5|FPPS_MOUSE Farnesyl pyrophosphate synthase OS=Mus musculus OX=10090 GN=Fdps PE=1 SV=1 && PF00348:Polyprenyl synthetase	-	341	263	329	294	391	262	293	106	408	264	80	605	16.47053389	15.86166918	16.70437921	15.40147546	16.91371986	16.55030472	12.37055117	8.132173212	15.06731867	13.52433655	6.262974312
ENSMUSG00000114785	0.973759557	0	0	0	0.872089005	1.273512283	6.809415766	0	3.722581804	4.131145292	3.156596527	4.838641545	0.519893474	3.776396822	-2.905935972	0.008311512	0.505318448	Gm41115	14	26926455	26926762	+	308	processed_pseudogene	- && sp|Q9CYQ5|HPIP_MOUSE Host cell factor C1 regulator 1 OS=Mus musculus OX=10090 GN=Hcfc1r1 PE=2 SV=1 && -	-	1	0	0	0	1	1	8	0	5	4	2	12	0.166229633	0	0	0	0.148873543	0.217400156	1.162429346	0	0.635478649	0.705224161	0.538859803
ENSMUSG00000038024	482.0109809	521.6135526	359.2857515	570.3050181	466.5676177	510.6784256	687.7509923	1017.712442	565.0879179	408.9833839	2032.848164	641.5232249	485.0768911	892.3176874	-0.877611469	0.008313655	0.505318448	Dennd4c	4	86748555	86850603	+	8482	protein_coding	- && sp|A6H8H2|DEN4C_MOUSE DENN domain-containing protein 4C OS=Mus musculus OX=10090 GN=Dennd4c PE=1 SV=1 && PF03455:dDENN domain|PF03456:uDENN domain|PF02141:DENN (AEX-3) domain	-	495	429	351	540	535	401	808	658	759	396	1288	1591	2.987900246	3.233389537	2.227148401	3.535219261	2.892169587	3.165604632	4.263245944	6.308618219	3.502879386	2.535215175	12.60126381
ENSMUSG00000014767	237.597332	246.8241286	239.5238344	310.4993987	259.8825235	198.6679162	309.8284173	352.6420012	335.0323624	255.0982218	318.8162493	379.4301412	248.8325222	325.1412322	-0.38640731	0.008379668	0.507318811	Tbp	17	15499888	15528379	+	13576	protein_coding	- && sp|P29037|TBP_MOUSE TATA-box-binding protein OS=Mus musculus OX=10090 GN=Tbp PE=1 SV=1 && -	-	244	203	234	294	298	156	364	228	450	247	202	941	0.92018926	0.955923665	0.9276504	1.202531231	1.006497443	0.769419763	1.199932591	1.365745059	1.297544796	0.98796835	1.234741511
ENSMUSG00000020432	798.482837	893.6735692	573.2194326	861.7942495	838.9496228	839.2445948	1012.049418	1636.38262	747.4944263	857.212648	2386.386975	1225.789191	800.894051	1310.88588	-0.709570864	0.008425621	0.507318811	Tcn2	11	3917192	3932159	-	2178	protein_coding	- && sp|O88968|TCO2_MOUSE Transcobalamin-2 OS=Mus musculus OX=10090 GN=Tcn2 PE=1 SV=1 && PF14478:Domain of unknown function (DUF4430)|PF01122:Eukaryotic cobalamin-binding protein	-	820	735	560	816	962	659	1189	1058	1004	830	1512	3040	19.27592111	21.57389041	13.83790866	20.80430185	20.25281696	20.25993778	24.43156426	39.50339421	18.04502604	20.69369886	57.60901165
ENSMUSG00000049091	168.4604034	262.6305999	218.0281056	317.8922416	222.3826963	454.6438852	197.4730572	709.9240287	289.6168644	403.8194523	2818.840699	196.7714228	274.006322	769.4075874	-1.488440995	0.008428144	0.507318811	Sephs2	7	127271879	127274055	-	2177	protein_coding	- && sp|P97364|SPS2_MOUSE Selenide, water dikinase 2 OS=Mus musculus OX=10090 GN=Sephs2 PE=1 SV=3 && PF00586:AIR synthase related protein, N-terminal domain|PF02769:AIR synthase related protein, C-terminal domain	-	173	216	213	301	255	357	232	459	389	391	1786	488	4.068617261	6.342994381	5.265765106	7.677660952	5.370936186	10.98045548	4.769324262	17.14592331	6.994760487	9.752955357	68.07999798
ENSMUSG00000090035	101.270994	89.97529812	44.01506358	100.3314384	72.38338741	91.69288441	133.6347844	241.2813692	94.55357782	75.39340157	183.0825986	139.1109444	83.27817764	144.509446	-0.788223107	0.008466348	0.507318811	Galnt4	10	99108159	99113247	+	5089	protein_coding	- && sp|O08832|GALT4_MOUSE Polypeptide N-acetylgalactosaminyltransferase 4 OS=Mus musculus OX=10090 GN=Galnt4 PE=1 SV=1 && -	-	104	74	43	95	83	72	157	156	127	73	116	345	1.046309218	0.92960462	0.454753775	1.03660194	0.74784894	0.947350337	1.38068465	2.492865044	0.97690638	0.778947732	1.891568386
ENSMUSG00000116004	5.842557344	0	7.165242908	2.112240808	0.872089005	2.547024567	3.404707883	26.29348254	8.189679969	3.098358969	17.3612809	14.51592464	3.089859105	12.14390582	-1.933289004	0.008467899	0.507318811	Gm49539	15	85646083	85667675	+	511	lincRNA	- && - && -	-	6	0	7	2	1	2	4	17	11	3	11	36	0.601159222	0	0.737254527	0.217335144	0.089731999	0.262071421	0.350321173	2.705419659	0.842662099	0.318799963	1.786357155
ENSMUSG00000022587	944.5467706	1258.438291	567.0777959	829.054517	947.9607484	1222.571792	1163.558919	2154.518893	871.8286585	994.5732289	5724.487802	1435.463658	961.6083192	2057.405193	-1.096760851	0.008469381	0.507318811	Ly6e	15	74955051	74959905	+	3784	protein_coding	- && sp|Q64253|LY6E_MOUSE Lymphocyte antigen 6E OS=Mus musculus OX=10090 GN=Ly6e PE=1 SV=3 && PF00021:u-PAR/Ly-6 domain	-	970	1035	554	785	1087	960	1367	1393	1171	963	3627	3560	13.12440942	17.48590951	7.879505171	11.51965286	13.17184639	16.98754708	16.16756746	29.936885	12.11399648	13.81952346	79.54134613
ENSMUSG00000026922	259.9938018	510.670611	347.002478	722.3863562	389.8237852	862.1678159	285.9954622	2118.945358	149.6477885	1069.966631	11698.34673	470.1546701	515.340808	2632.176107	-2.352540258	0.008480196	0.507318811	Agpat2	2	26593057	26604417	-	2130	protein_coding	- && sp|Q8K3K7|PLCB_MOUSE 1-acyl-sn-glycerol-3-phosphate acyltransferase beta OS=Mus musculus OX=10090 GN=Agpat2 PE=1 SV=1 && PF01553:Acyltransferase	-	267	420	339	684	447	677	336	1370	201	1036	7412	1166	6.417868601	12.60575005	8.565651536	17.83188938	9.622682594	21.28235256	7.059711746	52.30552723	3.694010536	26.41180364	288.7701616
ENSMUSG00000000686	23.37022937	25.53353055	16.37769808	43.30093656	22.67431413	39.47888079	18.72589336	80.42712308	6.700647247	61.96717937	707.0776221	29.83828953	28.45593158	150.7894591	-2.40300659	0.008481171	0.507318811	Abhd15	11	77515121	77538607	+	3035	protein_coding	- && sp|Q5F2F2|ABH15_MOUSE Protein ABHD15 OS=Mus musculus OX=10090 GN=Abhd15 PE=1 SV=1 && -	-	24	21	16	41	26	31	22	52	9	60	448	74	0.404866375	0.442343453	0.283727607	0.750146391	0.392810324	0.683933012	0.324407794	1.393321275	0.116082162	1.073520798	12.24942851
ENSMUSG00000026834	43.81918008	47.41941387	39.92063906	98.21919756	43.60445025	151.5479617	31.49354792	241.2813692	28.29162171	159.0490937	1704.562125	79.03114524	70.75514042	373.9514838	-2.401374934	0.008503064	0.507318811	Acvr1c	2	58267453	58357895	-	9292	protein_coding	- && sp|Q8K348|ACV1C_MOUSE Activin receptor type-1C OS=Mus musculus OX=10090 GN=Acvr1c PE=2 SV=3 && PF07714:Protein tyrosine kinase|PF08515:Transforming growth factor beta type I GS-motif	-	45	39	39	93	50	119	37	156	38	154	1080	196	0.247949066	0.268320843	0.225889328	0.555769373	0.246734025	0.857528037	0.178204972	1.365280909	0.160087002	0.899972891	9.645196127
ENSMUSG00000018931	217.1483813	244.3923638	165.824193	205.9434787	209.3013612	198.6679162	285.1442852	519.6829491	197.2968356	206.5572646	528.7299183	288.3023921	206.8796157	337.6189408	-0.701037605	0.008512172	0.507318811	Natd1	11	60902246	60914750	-	4247	protein_coding	- && sp|Q9DBW3|NATD1_MOUSE Protein NATD1 OS=Mus musculus OX=10090 GN=Natd1 PE=1 SV=1 && -	-	223	201	162	195	240	156	335	336	265	200	335	715	2.688324966	3.025608983	2.052924896	2.549606827	2.591177845	2.459534425	3.530123026	6.433741933	2.44256027	2.557205575	6.545744579
ENSMUSG00000026960	141.1951358	137.394712	90.07733942	132.0150505	136.0458848	100.6074704	140.4442002	197.9744568	164.5381157	166.278598	367.7434954	147.9817873	122.8892655	197.4934422	-0.67400071	0.008529417	0.507359549	Arl6ip6	2	53191726	53219220	+	2703	protein_coding	- && sp|Q8BH07|AR6P6_MOUSE ADP-ribosylation factor-like protein 6-interacting protein 6 OS=Mus musculus OX=10090 GN=Arl6ip6 PE=1 SV=1 && PF15062:Haemopoietic lineage transmembrane helix	-	145	113	88	125	156	79	165	128	221	161	233	367	2.74650959	2.672584235	1.7521728	2.567939753	2.646347022	1.957003551	2.731902486	3.850973626	3.200574228	3.234429864	7.153299092
ENSMUSG00000091955	172.3554416	96.05471016	196.5323769	81.32127109	122.0924607	124.8042038	74.05239645	44.85358787	44.67098165	135.2950083	20.51787743	79.03114524	132.1934107	66.40349949	0.984096631	0.008560095	0.507379397	Gm9844	7	24862213	24862697	+	485	protein_coding	- && sp|P63314|TYB10_HORSE Thymosin beta-10 OS=Equus caballus OX=9796 GN=TMSB10 PE=1 SV=2 && -	-	177	79	192	77	140	98	87	29	60	131	13	196	18.68489626	10.41320354	21.30589577	8.815964844	13.23593233	13.52990992	8.027952772	4.86253656	4.842740386	14.66720848	2.224324382
ENSMUSG00000047604	152.8802505	104.565887	149.4464949	158.4180606	170.057356	142.6333757	120.0159529	108.2672811	78.17421789	141.4917262	82.07150971	80.24080563	146.3335708	101.7102489	0.531820257	0.008571532	0.507379397	Frat2	19	41845972	41848132	-	2161	protein_coding	- && sp|Q8K025|FRAT2_MOUSE GSK-3-binding protein FRAT2 OS=Mus musculus OX=10090 GN=Frat2 PE=2 SV=1 && -	-	157	86	146	150	195	112	141	70	105	137	52	199	3.719666888	2.544149858	3.636121585	3.854405082	4.137596021	3.470354367	2.920059095	2.634206964	1.902024943	3.442577359	1.996848358
ENSMUSG00000110690	0	0	0	0	0	0	3.404707883	0	6.700647247	1.032786323	3.156596527	1.612880515	0	2.651269749	-3.789524202	0.008579439	0.507379397	Gm18001	8	83600013	83600700	+	688	processed_pseudogene	- && sp|O18789|RS2_BOVIN 40S ribosomal protein S2 OS=Bos taurus OX=9913 GN=RPS2 PE=2 SV=2 && -	-	0	0	0	0	0	0	4	0	9	1	2	4	0	0	0	0	0	0	0.260194941	0	0.512077563	0.078927704	0.241233749
ENSMUSG00000040007	851.0658531	804.9141535	767.7045973	774.136256	954.9374605	895.2791352	717.5421863	454.7225805	545.7304925	821.0651267	642.3673933	644.7489859	841.3395759	637.6961275	0.398517038	0.008673436	0.509945516	Bahd1	2	118900377	118924528	+	4664	protein_coding	- && sp|Q497V6|BAHD1_MOUSE Bromo adjacent homology domain-containing 1 protein OS=Mus musculus OX=10090 GN=Bahd1 PE=1 SV=1 && PF01426:BAH domain	-	874	662	750	733	1095	703	843	294	733	795	407	1599	9.594272605	9.073993257	8.65452087	8.727026525	10.76524253	10.0926997	8.089027796	5.12619838	6.152152733	9.256067112	7.241564048
ENSMUSG00000025732	83.74332193	98.48647497	94.17176393	117.2293648	89.82516751	285.2667515	56.17768007	802.7245553	43.92646529	382.1309395	2387.965273	90.32130884	128.1204741	627.2077037	-2.291064052	0.008684461	0.509945516	Mcrip2	17	25863698	25868764	-	1307	protein_coding	- && sp|Q9CQB2|MCRI2_MOUSE MAPK regulated corepressor interacting protein 2 OS=Mus musculus OX=10090 GN=Mcrip2 PE=1 SV=1 && -	-	86	81	92	111	103	224	66	519	59	370	1513	224	3.368852736	3.961944941	3.788371386	4.715939818	3.613515136	11.47580074	2.259933411	32.29225629	1.767087683	15.37248381	96.06381927
ENSMUSG00000035840	219.0959004	223.7223629	215.9808934	254.5250173	261.6267015	247.061383	245.1389676	436.1624751	321.6310679	254.0654354	625.0061124	298.3828953	237.0020431	363.3978256	-0.610538847	0.008693272	0.509945516	Lysmd3	13	81657663	81672871	+	4250	protein_coding	- && sp|Q99LE3|LYSM3_MOUSE LysM and putative peptidoglycan-binding domain-containing protein 3 OS=Mus musculus OX=10090 GN=Lysmd3 PE=2 SV=1 && -	-	225	184	211	241	300	194	288	282	432	246	396	740	2.710520843	2.767756615	2.671983876	3.148828268	3.236685973	3.056492736	3.032709785	5.395936108	3.979023395	3.143142601	7.732194404
ENSMUSG00000029417	6.816316901	29.18117777	3.070818389	12.67344485	13.95342408	70.04317559	16.17236244	134.5607636	2.978065443	13.4262222	869.6423433	46.37031481	22.6230596	180.525012	-2.997955921	0.008731423	0.509945516	Cxcl9	5	92321347	92328079	-	3016	protein_coding	- && sp|P18340|CXCL9_MOUSE C-X-C motif chemokine 9 OS=Mus musculus OX=10090 GN=Cxcl9 PE=2 SV=2 && -	-	7	24	3	12	16	55	19	87	4	13	551	115	0.118829937	0.508720114	0.053534065	0.22093818	0.243252261	1.221073821	0.281935367	2.345819196	0.051917089	0.234061467	15.1606133
ENSMUSG00000050953	234.6760533	420.6953128	201.6504076	332.6779272	320.0566648	520.8665239	313.2331252	1033.179196	297.062028	483.3439991	2091.245199	400.800808	338.4371483	769.810726	-1.184296502	0.008734944	0.509945516	Gja1	10	56377330	56402513	+	10257	protein_coding	- && - && -	-	241	346	197	315	367	409	368	668	399	468	1325	994	1.202972918	2.156526245	1.033680155	1.705340324	1.640642471	2.67001389	1.605664324	5.296179882	1.522769663	2.477669676	10.71993202
ENSMUSG00000026739	715.7132746	742.9041507	632.5885882	727.6669582	671.5085338	734.8165875	796.7016446	1135.259776	1035.622258	697.130768	1171.097312	779.827729	704.1996822	935.9399145	-0.408145665	0.008735246	0.509945516	Bmi1	2	18677018	18686629	+	3974	protein_coding	- && sp|P25916|BMI1_MOUSE Polycomb complex protein BMI-1 OS=Mus musculus OX=10090 GN=Bmi1 PE=1 SV=1 && PF13923:Zinc finger, C3HC4 type (RING finger)|PF16207:RAWUL domain RING finger- and WD40-associated ubiquitin-like	-	735	611	618	689	770	577	936	734	1391	675	742	1934	9.469316652	9.82906828	8.369527106	9.627471068	8.884461371	9.72206496	10.54084145	15.02016894	13.70190471	9.223458924	15.49432107
ENSMUSG00000020522	476.1684235	401.2411943	531.2515813	471.0297001	413.3701884	424.0795904	516.6644212	692.9105988	562.1098524	460.6227	606.0665333	637.8942437	452.8567797	579.3780582	-0.3536036	0.008743522	0.509945516	Mfap3	11	57518664	57533815	+	5801	protein_coding	- && sp|Q922T2|MFAP3_MOUSE Microfibril-associated glycoprotein 3 OS=Mus musculus OX=10090 GN=Mfap3 PE=2 SV=1 && PF00047:Immunoglobulin domain	-	489	330	519	446	474	333	607	448	755	446	384	1582	4.315838221	3.636721792	4.815094338	4.269262477	3.746655113	3.843721706	4.682880986	6.280319943	5.094783833	4.174936758	5.493193122
ENSMUSG00000020679	15.58015292	6.079412035	13.30687969	10.56120404	15.69760209	17.82917197	7.660592736	0	6.700647247	7.22950426	1.578298264	6.854742189	13.17573712	5.003964116	1.274300384	0.008756001	0.509945516	Hnf1b	11	83850063	83905819	+	3198	protein_coding	- && sp|P27889|HNF1B_MOUSE Hepatocyte nuclear factor 1-beta OS=Mus musculus OX=10090 GN=Hnf1b PE=1 SV=2 && PF04814:Hepatocyte nuclear factor 1 (HNF-1), N terminus|PF04812:Hepatocyte nuclear factor 1 (HNF-1), beta isoform C terminus	Homeobox	16	5	13	10	18	14	9	0	9	7	1	17	0.256153731	0.099951784	0.218778782	0.173637052	0.258084716	0.293129917	0.12594802	0	0.110165529	0.118860482	0.025948846
ENSMUSG00000022791	3880.431836	3534.570157	3799.625954	3623.549106	4213.934072	4048.495549	3292.352523	2652.548386	2695.149226	3951.440471	2419.531238	3060.843997	3850.101112	3011.97764	0.353733899	0.008830022	0.510465339	Tnk2	16	32643874	32683493	+	6377	protein_coding	- && sp|O54967|ACK1_MOUSE Activated CDC42 kinase 1 OS=Mus musculus OX=10090 GN=Tnk2 PE=1 SV=2 && PF09027:GTPase binding|PF07714:Protein tyrosine kinase|PF11555:EGFR receptor inhibitor Mig-6|PF14604:Variant SH3 domain	-	3985	2907	3712	3431	4832	3179	3868	1715	3620	3826	1533	7591	31.99418649	29.14255463	31.32794145	29.87618666	34.74391466	33.37987293	27.14546861	21.87027922	22.22152343	32.57965317	19.94905127
ENSMUSG00000031985	793.6140392	793.9712118	716.5242908	843.8402027	851.1588689	952.587188	881.8193416	1495.635154	728.8815172	989.4092973	6066.978526	1033.45319	825.2826335	1866.029504	-1.17629712	0.00885029	0.510465339	Gnpat	8	124863033	124890057	+	3587	protein_coding	- && sp|P98192|GNPAT_MOUSE Dihydroxyacetone phosphate acyltransferase OS=Mus musculus OX=10090 GN=Gnpat PE=1 SV=1 && PF01553:Acyltransferase	-	815	653	700	799	976	748	1036	967	979	958	3844	2563	11.63283037	11.63806582	10.50284536	12.36904774	12.47632508	13.96306595	12.92574767	21.92308753	10.68397814	14.50280609	88.93004478
ENSMUSG00000005373	15.58015292	32.82882499	25.59015324	193.2700339	107.2669476	206.3089899	17.87471638	787.2578009	20.10194174	180.7376065	3800.542219	49.59607584	96.8075171	809.3517267	-3.06338336	0.008851763	0.510465339	Mlxipl	5	135089890	135138382	+	5538	protein_coding	- && sp|Q99MZ3|MLXPL_MOUSE Carbohydrate-responsive element-binding protein OS=Mus musculus OX=10090 GN=Mlxipl PE=1 SV=1 && PF00010:Helix-loop-helix DNA-binding domain	bHLH	16	27	25	183	123	162	21	509	27	175	2408	123	0.14791976	0.311680633	0.242955853	1.834927888	1.018404714	1.958721233	0.169704609	7.474315935	0.190850143	1.715943584	36.08278411
ENSMUSG00000031502	4861.00771	7984.699767	3264.279948	5130.632922	6078.460365	7238.643819	7818.911653	18751.89308	4429.872347	6398.11127	25903.0311	7467.636785	5759.620755	11794.90937	-1.034014984	0.008861279	0.510465339	Col4a1	8	11198423	11312826	-	7464	protein_coding	- && sp|P02463|CO4A1_MOUSE Collagen alpha-1(IV) chain OS=Mus musculus OX=10090 GN=Col4a1 PE=1 SV=4 && PF01391:Collagen triple helix repeat (20 copies)|PF01413:C-terminal tandem repeated domain in type 4 procollagen	-	4992	6567	3189	4858	6970	5684	9186	12124	5950	6195	16412	18520	34.24223545	56.24635584	22.99445901	36.14154739	42.81829682	50.99093866	55.07850012	132.0933387	31.2052029	45.0700031	182.4678632
ENSMUSG00000078532	10.71135513	24.31764814	10.2360613	5.280602019	15.69760209	5.094049134	2.553530912	1.546675444	3.722581804	5.163931614	4.734894791	7.257962318	11.88955297	4.163262814	1.441095604	0.008871566	0.510465339	Nkain1	4	130531602	130574173	-	1426	protein_coding	- && sp|Q9D035|NKAI1_MOUSE Sodium/potassium-transporting ATPase subunit beta-1-interacting protein 1 OS=Mus musculus OX=10090 GN=Nkain1 PE=1 SV=2 && PF05640:Na,K-Atpase Interacting protein	-	11	20	10	5	18	4	3	1	5	5	3	18	0.394941092	0.896622173	0.377416413	0.194702417	0.578790269	0.187823978	0.094151886	0.057027863	0.137256258	0.190400632	0.174581507
ENSMUSG00000079242	2.921278672	3.647647221	2.047212259	2.112240808	6.97671204	5.094049134	3.404707883	9.280052663	8.189679969	8.262290583	47.34894791	6.45152206	3.799856689	13.82286684	-1.804421671	0.008884131	0.510465339	C730034F03Rik	15	89429589	89430868	+	1280	bidirectional_promoter_lncRNA	- && - && -	-	3	3	2	2	8	4	4	6	11	8	30	16	0.119997016	0.149833971	0.084093094	0.086764264	0.286581571	0.20924765	0.139854781	0.381195619	0.33640651	0.339389127	1.944947101
ENSMUSG00000105950	1.947519115	0	2.047212259	5.280602019	0.872089005	1.273512283	5.958238795	10.82672811	5.956130887	7.22950426	7.891491318	3.628981159	1.903489114	6.915179088	-1.789583236	0.008897341	0.510465339	Gm43679	5	3751901	3755577	-	3677	TEC	- && sp|P11260|LORF1_MOUSE LINE-1 retrotransposable element ORF1 protein OS=Mus musculus OX=10090 GN=Lire1 PE=1 SV=2 && -	-	2	0	2	5	1	1	7	7	8	7	5	9	0.027848097	0	0.029273636	0.075508742	0.012470234	0.018210293	0.085198452	0.154814285	0.085168311	0.103376618	0.112842548
ENSMUSG00000032035	460.5882706	570.2488489	228.2641669	258.7494989	393.3121412	467.379008	331.9590186	1333.234233	425.8633584	488.5079307	2065.992427	513.7024441	396.4236558	859.8765686	-1.115674853	0.00891068	0.510465339	Ets1	9	32636221	32757820	+	8476	protein_coding	- && sp|P27577|ETS1_MOUSE Protein C-ets-1 OS=Mus musculus OX=10090 GN=Ets1 PE=1 SV=2 && PF02198:Sterile alpha motif (SAM)/Pointed domain|PF00178:Ets-domain	ETS	473	469	223	245	451	367	390	862	572	473	1309	1274	2.857125754	3.537373347	1.415970557	1.605077472	2.439797797	2.899250124	2.059211495	8.270331888	2.641719832	3.030317268	12.81578483
ENSMUSG00000040652	3462.688986	3163.726023	4033.008151	3224.335593	3490.972287	3199.062856	2587.577991	1987.477945	2814.271844	3551.752164	1933.415373	2430.207716	3428.965649	2550.783839	0.426294063	0.008923996	0.510465339	Oaz2	9	65668001	65690300	+	2990	protein_coding	- && sp|O08608|OAZ2_MOUSE Ornithine decarboxylase antizyme 2 OS=Mus musculus OX=10090 GN=Oaz2 PE=1 SV=2 && PF02100:Ornithine decarboxylase antizyme	-	3556	2602	3940	3053	4003	2512	3040	1285	3780	3439	1225	6027	60.8905262	55.63333672	70.91944715	56.69914096	61.38788104	56.25472616	45.50191661	34.94930628	49.48827173	62.45668009	33.99862937
ENSMUSG00000021238	1065.292956	1373.94712	876.206847	1579.956124	1169.471356	1893.712765	1072.482983	3780.074785	934.3680328	1426.277912	11726.7561	1707.637245	1326.431195	3441.266176	-1.375104175	0.00893156	0.510465339	Aldh6a1	12	84430717	84451004	-	5784	protein_coding	- && sp|Q9EQ20|MMSA_MOUSE Methylmalonate-semialdehyde dehydrogenase [acylating], mitochondrial OS=Mus musculus OX=10090 GN=Aldh6a1 PE=1 SV=1 && PF00171:Aldehyde dehydrogenase family	-	1094	1130	856	1496	1341	1487	1260	2444	1255	1381	7430	4235	9.683853282	12.48961824	7.965000149	14.3623059	10.63086822	17.214454	9.749212928	34.36208736	8.493703908	12.96532185	106.5999591
ENSMUSG00000059146	2328.259101	2533.898936	1558.952136	1978.113516	1913.363277	2291.048598	3301.715469	4358.531401	2372.029126	1652.458117	5920.196787	2997.135217	2100.605927	3433.677686	-0.708554179	0.008972589	0.511607495	Ntrk3	7	78175959	78738012	-	30170	protein_coding	- && sp|Q6VNS1|NTRK3_MOUSE NT-3 growth factor receptor OS=Mus musculus OX=10090 GN=Ntrk3 PE=1 SV=1 && -	-	2391	2084	1523	1873	2194	1799	3879	2818	3186	1600	3751	7433	4.057545786	4.415922155	2.716845244	3.447333742	3.334491035	3.992697624	5.754025263	7.595778625	4.133825473	2.879801678	10.31735235
ENSMUSG00000056492	566.7280623	1151.440639	485.1893055	1149.058999	913.0771882	1908.994913	1119.297716	5987.180643	576.2556633	1458.294288	11515.26413	1251.9985	1029.081518	3651.381824	-1.826965952	0.00901287	0.511607495	Adgrf5	17	43360451	43459557	+	9010	protein_coding	- && sp|G5E8Q8|AGRF5_MOUSE Adhesion G protein-coupled receptor F5 OS=Mus musculus OX=10090 GN=Adgrf5 PE=1 SV=1 && PF00002:7 transmembrane receptor (Secretin family)|PF07679:Immunoglobulin I-set domain|PF01825:GPCR proteolysis site, GPS, motif|PF01390:SEA domain|PF00047:Immunoglobulin domain|PF16489:GPCR-Autoproteolysis INducing (GAIN) domain	-	582	947	474	1088	1047	1499	1315	3871	774	1412	7296	3105	3.307176375	6.719302489	2.831351957	6.705404282	5.328317946	11.14005692	6.53173049	34.93855994	3.362775275	8.509965779	67.19803027
ENSMUSG00000052085	148.9852123	187.2458907	152.5173133	116.1732444	114.2436597	233.0527479	151.5095008	454.7225805	107.210356	173.5081022	1721.923406	127.4175607	158.7030114	456.0485843	-1.520936034	0.009020777	0.511607495	Dock8	19	24999534	25202432	+	10070	protein_coding	- && sp|Q8C147|DOCK8_MOUSE Dedicator of cytokinesis protein 8 OS=Mus musculus OX=10090 GN=Dock8 PE=1 SV=4 && PF11878:Domain of unknown function (DUF3398)|PF06920:Dock homology region 2|PF14429:C2 domain in Dock180 and Zizimin proteins	-	153	154	149	110	131	183	178	294	144	168	1091	316	0.777895257	0.977665421	0.796337387	0.606574401	0.596499476	1.216836385	0.791075304	2.374239249	0.559776545	0.90593642	8.99066444
ENSMUSG00000026788	285.3115503	278.4370712	253.8543202	261.9178601	224.9989633	252.1554321	321.7448949	317.068466	308.9742897	313.9670422	606.0665333	337.0920277	259.4458662	367.4855423	-0.497584338	0.009030454	0.511607495	Zbtb43	2	33450287	33468559	-	5225	protein_coding	- && sp|Q9DAI4|ZBT43_MOUSE Zinc finger and BTB domain-containing protein 43 OS=Mus musculus OX=10090 GN=Zbtb43 PE=2 SV=2 && PF00651:BTB/POZ domain	ZBTB	293	229	248	248	258	198	378	205	415	304	384	836	2.871048234	2.801871361	2.554498747	2.635640965	2.264131528	2.537403086	3.237671631	3.190613413	3.109162906	3.159404241	6.098758526
ENSMUSG00000050545	4.868797786	13.37470648	12.28327356	10.56120404	14.82551308	16.55565968	16.17236244	30.93350888	16.37935994	25.81965807	72.60172013	12.90304412	12.07819244	29.13494226	-1.236082707	0.009035048	0.511607495	Fam228b	12	4739888	4769267	-	3640	protein_coding	- && sp|Q497Q6|F228B_MOUSE Protein FAM228B OS=Mus musculus OX=10090 GN=Fam228b PE=2 SV=1 && -	-	5	11	12	10	17	13	19	20	22	25	46	32	0.070327922	0.193192519	0.177427188	0.152552553	0.214148866	0.239140172	0.23360359	0.446822704	0.236593589	0.372955085	1.048704078
ENSMUSG00000078886	3.895038229	3.647647221	0	3.168361211	0.872089005	2.547024567	3.404707883	3.093350888	11.16774541	0	6.313193055	60.48301932	2.355026706	14.07700276	-2.626299868	0.009068763	0.512369205	Gm2026	2	175965331	175980303	+	3043	protein_coding	- && sp|Q8BZW4|ZN120_MOUSE Zinc finger protein 120 OS=Mus musculus OX=10090 GN=Zfp120 PE=2 SV=1 && -	-	4	3	0	3	1	2	4	2	15	0	4	150	0.067300331	0.063025791	0	0.054744459	0.01506837	0.044008707	0.058828169	0.053448394	0.19296164	0	0.109082366
ENSMUSG00000044950	227.8597364	271.1417768	213.9336811	206.9995991	277.3243036	252.1554321	290.251347	437.7091506	271.7484717	292.2785294	288.8285823	349.5918516	241.5690882	321.7346554	-0.410917626	0.009083221	0.512369205	Pwwp2a	11	43681998	43721491	+	5508	protein_coding	- && sp|Q69Z61|PWP2A_MOUSE PWWP domain-containing protein 2A OS=Mus musculus OX=10090 GN=Pwwp2a PE=2 SV=2 && PF00855:PWWP domain	-	234	223	209	196	318	198	341	283	365	283	183	867	2.175109319	2.58827213	2.042173623	1.975982085	2.647289453	2.407031794	2.770688756	4.178295241	2.594063534	2.790039886	2.757107292
ENSMUSG00000020534	25.31774849	27.96529536	19.44851646	41.18869575	30.52311517	109.5220564	35.74943277	153.1208689	29.78065443	83.65569215	830.1848867	36.28981159	42.32757127	194.7968911	-2.201321478	0.009099507	0.512369205	Shmt1	11	60788104	60811718	-	3883	protein_coding	- && sp|P50431|GLYC_MOUSE Serine hydroxymethyltransferase, cytosolic OS=Mus musculus OX=10090 GN=Shmt1 PE=1 SV=3 && PF00464:Serine hydroxymethyltransferase	-	26	23	19	39	35	86	42	99	40	81	526	90	0.342819187	0.378668736	0.263345874	0.55772239	0.413303321	1.483001632	0.484071144	2.073358609	0.403249908	1.132753822	11.24125662
ENSMUSG00000034297	1346.709468	1196.428289	1005.181219	1266.288364	1205.227005	1349.92302	1583.189166	1473.981698	1532.959187	1230.048511	1856.078758	1568.526301	1228.292894	1540.79727	-0.326678842	0.009133901	0.512369205	Med13	11	86267033	86357602	-	10840	protein_coding	- && sp|Q5SWW4|MED13_MOUSE Mediator of RNA polymerase II transcription subunit 13 OS=Mus musculus OX=10090 GN=Med13 PE=1 SV=1 && PF11597:Mediator complex subunit 13 N-terminal|PF18296:MID domain of medPIWI|PF06333:Mediator complex subunit 13 C-terminal domain	-	1383	984	982	1199	1382	1060	1860	953	2059	1191	1176	3890	6.532088514	5.803163688	4.875537638	6.142013461	5.84584104	6.547675552	7.679111205	7.149410582	7.435475385	5.966235436	9.002736691
ENSMUSG00000054604	1323.339238	1324.095941	1289.743723	1491.24201	1384.005251	1365.205168	1589.147404	1563.688874	1792.795397	1489.277878	1702.983827	1451.995684	1362.938555	1598.314844	-0.229120336	0.00914026	0.512369205	Cggbp1	16	64851996	64859507	+	4522	protein_coding	- && sp|Q8BHG9|CGBP1_MOUSE CGG triplet repeat-binding protein 1 OS=Mus musculus OX=10090 GN=Cggbp1 PE=1 SV=1 && -	-	1359	1089	1260	1412	1587	1072	1867	1011	2408	1442	1079	3601	15.38679125	15.39558962	14.99616793	17.33903813	16.09216992	15.87357673	18.47740827	18.18139566	20.84527363	17.31620068	19.80101238
ENSMUSG00000109674	2.921278672	4.863529628	4.094424519	6.336722423	6.104623035	6.367561417	1.702353941	30.93350888	0	15.49179484	157.8298264	0.403220129	5.114689949	34.39345069	-2.736737908	0.009148853	0.512369205	Gm45470	8	27228686	27240332	+	7624	antisense	- && - && -	-	3	4	4	6	7	5	2	20	0	15	100	1	0.020146404	0.033541008	0.028236926	0.043700784	0.042100126	0.043913463	0.01174017	0.213330882	0	0.10683813	1.088462876
ENSMUSG00000041846	418.7166096	459.6035499	336.7664167	459.4123757	470.0559737	610.0123838	635.8291971	765.6043447	542.0079107	437.9014009	986.4364148	659.2649105	459.0945515	671.1740298	-0.546290826	0.00922673	0.513403069	Ppp4r3a	12	101039409	101083702	-	13162	protein_coding	- && sp|Q6IN85|P4R3A_HUMAN Serine/threonine-protein phosphatase 4 regulatory subunit 3A OS=Homo sapiens OX=9606 GN=PPP4R3A PE=1 SV=1 && -	-	430	378	329	435	539	479	747	495	728	424	625	1635	1.672652532	1.835984109	1.345285061	1.835220423	1.877738538	2.436824178	2.539954929	3.058369351	2.16516585	1.74929026	3.940530012
ENSMUSG00000022994	604.7046851	660.224147	633.6121943	622.0549179	688.9503139	922.0228932	849.4746168	1447.688215	505.526609	757.0323747	5389.888571	796.3597543	688.5948586	1624.328357	-1.237375765	0.009246329	0.513403069	Adcy6	15	98589973	98610076	-	6782	protein_coding	- && sp|Q01341|ADCY6_MOUSE Adenylate cyclase type 6 OS=Mus musculus OX=10090 GN=Adcy6 PE=1 SV=1 && PF06327:Domain of Unknown Function (DUF1053)|PF00211:Adenylate and Guanylate cyclase catalytic domain|PF16214:Adenylyl cyclase N-terminal extracellular and transmembrane region	-	621	543	619	589	790	724	998	936	679	733	3415	1975	4.68805802	5.118480448	4.912167546	4.822568137	5.341184093	7.148112005	6.585671301	11.22340626	3.919166053	5.868999833	41.78586831
ENSMUSG00000086256	2.921278672	13.37470648	8.188849038	5.280602019	0.872089005	1.273512283	9.362946678	23.20013166	14.89032722	16.52458117	12.62638611	10.08050322	5.318506249	14.44747934	-1.443574203	0.009258763	0.513403069	Gm12052	11	22617408	22618487	+	933	lincRNA	- && - && -	-	3	11	8	5	1	1	11	15	20	16	8	25	0.164626132	0.753720011	0.461475502	0.297583758	0.049145821	0.071767683	0.527640759	1.307423346	0.839131507	0.931228474	0.711549064
ENSMUSG00000044317	21.42271026	54.71470832	28.66097163	46.46929777	73.25547642	100.6074704	50.21944127	191.787755	40.20388348	85.7212648	392.9962677	85.88588743	54.18843913	141.1357499	-1.375606636	0.009278173	0.513403069	Gpr4	7	19212538	19224174	+	2882	protein_coding	- && sp|Q8BUD0|GPR4_MOUSE G-protein coupled receptor 4 OS=Mus musculus OX=10090 GN=Gpr4 PE=2 SV=1 && PF00001:7 transmembrane receptor (rhodopsin family)	-	22	45	28	44	84	79	59	124	54	83	249	213	0.390829977	0.998199946	0.522882808	0.847772965	1.33645257	1.835454753	0.916189542	3.498922548	0.733468487	1.563874952	7.169714781
ENSMUSG00000092233	0.973759557	0	1.02360613	0	0	0	2.553530912	0	5.211614526	1.032786323	14.20468437	1.612880515	0.332894281	4.102582775	-3.387374467	0.00927825	0.513403069	Gm20403	12	54986158	54986529	-	372	protein_coding	- && - && -	-	1	0	1	0	0	0	3	0	7	1	9	4	0.137630987	0	0.144676292	0	0	0	0.360915563	0	0.736608585	0.145973818	2.00768733
ENSMUSG00000031147	76.92700502	154.4170657	29.68457776	99.27531796	72.38338741	98.06044582	137.8906693	487.2027648	116.8890686	103.2786323	145.2034403	151.2075483	88.45796661	190.2786873	-1.102451644	0.009315041	0.513403069	Magix	X	7673164	7681251	-	2910	protein_coding	- && sp|Q4KL35|MAGIX_MOUSE PDZ domain-containing protein MAGIX OS=Mus musculus OX=10090 GN=Magix PE=1 SV=1 && PF00595:PDZ domain	-	79	127	29	94	83	77	162	315	157	100	92	375	1.389931078	2.790035547	0.536346334	1.793724449	1.307836171	1.771773919	2.491433619	8.80286791	2.11197289	1.866057058	2.623562092
ENSMUSG00000012428	160.670327	459.6035499	189.367134	239.7393317	194.4758481	491.5757414	228.9666051	890.8850556	176.4503775	321.1965464	5243.106832	461.6870474	289.2386553	1220.382077	-2.076796888	0.009317861	0.513403069	Steap4	5	7960457	7982213	+	3155	protein_coding	- && sp|Q923B6|STEA4_MOUSE Metalloreductase STEAP4 OS=Mus musculus OX=10090 GN=Steap4 PE=1 SV=1 && -	-	165	378	185	227	223	386	269	576	237	311	3322	1145	2.677587943	7.65934163	3.155823259	3.995281246	3.240960519	8.192161573	3.815752622	14.84669341	2.94056415	5.35277432	87.37692831
ENSMUSG00000024747	35.05534406	74.16882683	23.54294098	173.2037462	51.45325129	89.14585984	57.02885704	276.8549044	85.61938149	89.85241009	686.5597447	104.8372335	74.42832821	216.7920885	-1.539089088	0.009347415	0.513403069	Aldh1a7	19	20692953	20727562	-	2066	protein_coding	- && sp|O35945|AL1A7_MOUSE Aldehyde dehydrogenase, cytosolic 1 OS=Mus musculus OX=10090 GN=Aldh1a7 PE=1 SV=1 && PF00171:Aldehyde dehydrogenase family	-	36	61	23	164	59	70	67	179	115	87	435	260	0.89213658	1.887550251	0.599153122	4.407927004	1.309453062	2.268706373	1.451348741	7.045784148	2.178959705	2.286687635	17.47251607
ENSMUSG00000039105	2221.14555	2018.364796	2200.753179	1930.588098	2120.048371	1915.362474	1498.071468	1585.34233	1885.859942	1985.015313	1264.216909	1654.008968	2067.710411	1645.419155	0.328654575	0.009357416	0.513403069	Atp6v1g1	4	63544772	63550750	+	1135	protein_coding	- && sp|Q9CR51|VATG1_MOUSE V-type proton ATPase subunit G 1 OS=Mus musculus OX=10090 GN=Atp6v1g1 PE=1 SV=3 && PF03179:Vacuolar (H+)-ATPase G subunit	-	2281	1660	2150	1828	2431	1504	1760	1025	2533	1922	801	4102	102.8936532	93.49991823	101.948985	89.43369885	98.210368	88.72837809	69.39754404	73.44033077	87.36168543	91.95501715	58.56432786
ENSMUSG00000056870	826.7218641	1166.031228	546.6056733	842.7840822	718.6013401	708.0728296	1088.655346	2530.361026	1712.38763	783.8848191	770.2095527	1333.448966	801.4695029	1369.824557	-0.773200498	0.009386064	0.513403069	Gulp1	1	44551511	44796838	+	3758	protein_coding	- && sp|Q8K2A1|GULP1_MOUSE PTB domain-containing engulfment adapter protein 1 OS=Mus musculus OX=10090 GN=Gulp1 PE=1 SV=1 && PF00640:Phosphotyrosine interaction domain (PTB/PID)	-	849	959	534	798	824	556	1279	1636	2300	759	488	3307	11.56671614	16.3140142	7.64759339	11.79144362	10.05399528	9.906690245	15.23144349	35.4024358	23.95812001	10.96738042	10.77604894
ENSMUSG00000002489	290.1803481	389.0823703	307.0818389	311.5555191	286.0451936	304.3694357	453.6773254	1062.56603	332.0542969	311.9014695	495.5856548	456.4451858	314.7191176	518.7049937	-0.718198384	0.00941026	0.513403069	Tiam1	16	89787111	90143769	-	10048	protein_coding	- && sp|Q60610|TIAM1_MOUSE Rho guanine nucleotide exchange factor TIAM1 OS=Mus musculus OX=10090 GN=Tiam1 PE=1 SV=1 && -	-	298	320	300	295	328	239	533	687	446	302	314	1132	1.518433585	2.03596054	1.606874416	1.630283949	1.496795464	1.59268116	2.373968093	5.560114447	1.737548389	1.632094212	2.593262801
ENSMUSG00000039865	23.37022937	24.31764814	17.40130421	39.07645494	31.39520418	31.83780709	23.83295518	74.2404213	43.18194893	37.18030762	310.9247579	13.30626425	27.89977465	83.77777587	-1.574081005	0.009426405	0.513403069	Slc44a3	3	121459528	121532404	-	5057	protein_coding	- && sp|Q921V7|CTL3_MOUSE Choline transporter-like protein 3 OS=Mus musculus OX=10090 GN=Slc44a3 PE=2 SV=3 && -	-	24	20	17	37	36	25	28	48	58	36	197	33	0.242983874	0.252834332	0.180924039	0.406283919	0.326420772	0.331022583	0.247794905	0.771889093	0.448969373	0.386569384	3.232732588
ENSMUSG00000026827	1173.380267	1009.182398	1029.747766	1395.135053	1347.377513	1864.421983	919.2711284	4663.226463	1353.530744	1848.687518	16706.28712	1129.419581	1303.207497	4436.737093	-1.767261606	0.009427778	0.513403069	Gpd2	2	57237635	57370719	+	6549	protein_coding	- && sp|Q64521|GPDM_MOUSE Glycerol-3-phosphate dehydrogenase, mitochondrial OS=Mus musculus OX=10090 GN=Gpd2 PE=1 SV=2 && PF01266:FAD dependent oxidoreductase|PF13499:EF-hand domain pair|PF16901:C-terminal domain of alpha-glycerophosphate oxidase	-	1205	830	1006	1321	1545	1464	1080	3015	1818	1790	10585	2801	9.42044069	8.102184088	8.267292401	11.20079091	10.81737124	14.96844392	7.380334739	37.43854365	10.86677223	14.84212034	134.1258171
ENSMUSG00000025090	2.921278672	0	12.28327356	1.056120404	4.360445025	3.82053685	0	0	1.489032722	0	0	0.403220129	4.073609085	0.315375475	3.260173343	0.009472877	0.513403069	Ccdc172	19	58511993	58553085	+	1099	protein_coding	- && sp|Q810N9|CC172_MOUSE Coiled-coil domain-containing protein 172 OS=Mus musculus OX=10090 GN=Ccdc172 PE=1 SV=1 && -	-	3	0	12	1	5	3	0	0	2	0	0	1	0.139759946	0	0.587656929	0.05052696	0.208612608	0.182782297	0	0	0.071238371	0	0
ENSMUSG00000021806	1187.0129	1665.758898	809.6724486	777.3046172	864.2402039	1311.717652	2162.840683	2669.561816	1477.12046	1064.802699	1314.722454	1952.391864	1102.617787	1773.573329	-0.685997972	0.009477705	0.513403069	Nid2	14	19751265	19811787	+	5174	protein_coding	- && sp|O88322|NID2_MOUSE Nidogen-2 OS=Mus musculus OX=10090 GN=Nid2 PE=1 SV=2 && PF00058:Low-density lipoprotein receptor repeat class B|PF00086:Thyroglobulin type-1 repeat|PF07645:Calcium-binding EGF domain|PF06119:Nidogen-like|PF07474:G2F domain	-	1219	1370	791	736	991	1030	2541	1726	1984	1031	833	4842	12.0624755	16.92751266	8.227925809	7.899002532	8.782445656	13.32973049	21.97887887	27.12820055	15.01056085	10.82057025	13.36026541
ENSMUSG00000006218	52.58301609	46.20353147	41.96785132	20.06628767	29.65102617	22.9232211	54.47532612	74.2404213	42.43743257	42.34423924	142.0468437	56.85403816	35.5658223	68.73305019	-0.931876995	0.009480074	0.513403069	Fam131c	4	141368220	141384175	+	1433	protein_coding	- && sp|Q96AQ9|F131C_HUMAN Protein FAM131C OS=Homo sapiens OX=9606 GN=FAM131C PE=1 SV=2 && PF15010:Putative cell signalling	-	54	38	41	19	34	18	64	48	57	41	90	141	1.929330956	1.695260374	1.539848429	0.736255028	1.087930037	0.841079181	1.998761974	2.723965905	1.557077901	1.553658532	5.211861038
ENSMUSG00000027359	0	8.511176849	6.141636778	5.280602019	22.67431413	140.0863512	0.851176971	434.6157997	0	168.3441706	4130.406556	5.645081803	30.44901349	789.9771309	-4.698500805	0.009504676	0.513403069	Slc27a2	2	126552407	126588243	+	3754	protein_coding	- && sp|O35488|S27A2_MOUSE Very long-chain acyl-CoA synthetase OS=Mus musculus OX=10090 GN=Slc27a2 PE=1 SV=2 && PF00501:AMP-binding enzyme|PF13193:AMP-binding enzyme C-terminal domain	-	0	7	6	5	26	110	1	281	0	163	2617	14	0	0.119207279	0.086019575	0.073959948	0.317575741	1.962045096	0.011921558	6.08721543	0	2.35782324	57.8503463
ENSMUSG00000093026	0	0	0	0	0	0	0	4.640026331	0.744516361	0	25.25277222	0.806440258	0	5.240625861	-4.711418702	0.009511833	0.513403069	Gm25301	18	61397813	61397925	+	113	miRNA	- && - && -	-	0	0	0	0	0	0	0	3	1	0	16	2	0	0	0	0	0	0	0	2.158984039	0.346420219	0	11.7500049
ENSMUSG00000027111	2351.629331	3955.26547	2926.489925	2245.311979	1998.827999	2618.341255	4313.764888	7176.574059	3446.366234	2217.392235	3653.76048	5138.637321	2682.644326	4324.41587	-0.688853312	0.009512929	0.513403069	Itga6	2	71745616	71858416	+	9142	protein_coding	- && sp|Q61739|ITA6_MOUSE Integrin alpha-6 OS=Mus musculus OX=10090 GN=Itga6 PE=1 SV=3 && PF08441:Integrin alpha|PF13517:Repeat domain in Vibrio, Colwellia, Bradyrhizobium and Shewanella	-	2415	3253	2859	2126	2292	2056	5068	4640	4629	2147	2315	12744	13.52493172	22.74792831	16.83112891	12.91346846	11.49586453	15.05887268	24.80976691	41.27464855	19.82109484	12.75289357	21.0138819
ENSMUSG00000028266	774.138848	1071.192401	659.2023475	813.2127109	822.3799317	787.0305911	1012.049418	1712.169716	1187.503596	829.3274173	1273.686699	954.8252649	821.192805	1161.593685	-0.498935027	0.009519027	0.513403069	Lmo4	3	144188530	144205220	-	3530	protein_coding	- && sp|Q3SWZ8|LMO4_BOVIN LIM domain transcription factor LMO4 OS=Bos taurus OX=9913 GN=LMO4 PE=2 SV=1 && PF00412:LIM domain	-	795	881	644	770	943	618	1189	1107	1595	803	807	2368	11.5305915	15.95512487	9.818643005	12.11258626	12.24912956	11.72261057	15.07420594	25.50231089	17.68754907	12.35261051	18.97122339
ENSMUSG00000020547	454.7457132	539.8517887	517.9447016	402.3818739	423.8352564	364.2245131	545.6044382	692.9105988	660.386012	481.2784265	549.2477958	572.1693627	450.4973078	583.599439	-0.372706756	0.009519258	0.513403069	Bzw2	12	36091835	36158080	-	5413	protein_coding	- && sp|Q91VK1|BZW2_MOUSE Basic leucine zipper and W2 domain-containing protein 2 OS=Mus musculus OX=10090 GN=Bzw2 PE=1 SV=1 && -	-	467	444	506	381	486	286	641	448	887	466	348	1419	4.417107986	5.243773779	5.030982396	3.908479259	4.116863648	3.537843147	5.299651324	6.730488821	6.414565861	4.674829732	5.33504056
ENSMUSG00000031871	513.1712867	1511.341832	470.8588197	803.7076273	879.937806	1703.959435	1047.798851	4734.373533	535.3072634	1129.868237	6898.741711	1274.175607	980.4961345	2603.377534	-1.408557231	0.00956821	0.51443172	Cdh5	8	104101625	104144511	+	4203	protein_coding	- && sp|P55284|CADH5_MOUSE Cadherin-5 OS=Mus musculus OX=10090 GN=Cdh5 PE=1 SV=2 && PF01049:Cadherin cytoplasmic region|PF00028:Cadherin domain	-	527	1243	460	761	1009	1338	1231	3061	719	1094	4371	3160	6.419635772	18.90648277	5.890318108	10.05416782	11.007787	21.31607755	13.10768385	59.22574875	6.69655093	14.13434996	86.30141673
ENSMUSG00000033488	111.0085895	104.565887	53.22751875	114.0610036	79.36009945	80.23127385	142.1465541	201.0678077	99.02067599	79.52454686	363.0086006	134.675523	90.40906203	169.9072847	-0.902303712	0.009588616	0.51443172	Cryzl2	1	157458577	157492638	+	2534	protein_coding	- && sp|Q3UNZ8|QORL2_MOUSE Quinone oxidoreductase-like protein 2 OS=Mus musculus OX=10090 GN=Cryzl2 PE=1 SV=1 && PF00107:Zinc-binding dehydrogenase|PF08240:Alcohol dehydrogenase GroES-like domain	-	114	86	52	108	91	63	167	130	133	77	230	334	2.303336576	2.169655818	1.104427065	2.366671647	1.646656538	1.664732687	2.949423631	4.171990993	2.054597268	1.650068686	7.532128736
ENSMUSG00000002799	1956.282951	2104.692447	2024.692925	1866.164754	2058.130052	2261.757815	1645.325084	1135.259776	1494.244336	2185.375859	1250.012225	1487.882275	2045.286824	1533.016593	0.414906745	0.009596684	0.51443172	Jag2	12	112907819	112929776	-	6965	protein_coding	- && sp|Q9QYE5|JAG2_MOUSE Protein jagged-2 OS=Mus musculus OX=10090 GN=Jag2 PE=2 SV=2 && -	-	2009	1731	1978	1767	2360	1776	1933	734	2007	2116	792	3690	14.76787403	15.88820928	15.28429722	14.08757664	15.53671228	17.07388724	12.42046994	8.570014555	11.27996956	16.49728399	9.436274577
ENSMUSG00000094410	511.2237676	485.1370804	421.7257254	481.5909041	538.0789161	492.8492537	671.5786299	665.0704408	510.7382235	544.2783922	932.7742738	590.7174886	488.4342746	652.5262415	-0.414019322	0.009605502	0.51443172	Gm38394	1	133619940	133661318	-	10156	protein_coding	- && sp|D2EAC2|ZBED6_MOUSE Zinc finger BED domain-containing protein 6 OS=Mus musculus OX=10090 GN=Zbed6 PE=1 SV=1 && PF15663:Zinc-finger containing family	zf-BED	525	399	412	456	617	387	789	430	686	527	591	1465	2.6466455	2.511592676	2.183307123	2.493233844	2.785676708	2.551519202	3.476815186	3.443121781	2.6441318	2.817771881	4.8290455
ENSMUSG00000032387	34.0815845	43.77176665	33.77900228	63.36722423	66.27876438	114.6161055	31.49354792	235.0946675	14.89032722	112.5737092	1470.973982	47.57997519	59.31574126	318.7677015	-2.424931086	0.009688836	0.515879582	Rbpms2	9	65629648	65660528	+	2506	protein_coding	- && sp|Q8VC52|RBPS2_MOUSE RNA-binding protein with multiple splicing 2 OS=Mus musculus OX=10090 GN=Rbpms2 PE=1 SV=1 && -	-	35	36	33	60	76	90	37	152	20	109	932	118	0.71506602	0.918375816	0.70871754	1.329508281	1.39059533	2.404761504	0.660766402	4.932523257	0.312414084	2.361909969	30.86251787
ENSMUSG00000039063	15.58015292	12.15882407	14.33048582	23.23464888	19.18595811	87.87234755	16.17236244	174.7743251	7.445163608	56.80324776	782.8359388	18.95134605	28.72706956	176.1637306	-2.616379476	0.009738899	0.515879582	Echdc3	2	6188465	6213033	-	2685	protein_coding	- && sp|Q9D7J9|ECHD3_MOUSE Enoyl-CoA hydratase domain-containing protein 3, mitochondrial OS=Mus musculus OX=10090 GN=Echdc3 PE=1 SV=1 && PF00378:Enoyl-CoA hydratase/isomerase	-	16	10	14	22	22	69	19	113	10	55	496	47	0.305094835	0.238097434	0.280623511	0.454987278	0.375704703	1.720740454	0.316691645	3.422478856	0.145793239	1.112336805	15.32970845
ENSMUSG00000071340	115.8773873	29.18117777	113.6202804	45.41317736	32.26729318	120.9836669	6.809415766	3.093350888	52.86066162	28.91801704	53.66214097	6.854742189	76.22383049	25.36638808	1.594450935	0.009760932	0.515879582	Trappc3l	10	34037597	34109815	+	1343	protein_coding	- && sp|Q4KL14|TPC3L_MOUSE Trafficking protein particle complex subunit 3-like protein OS=Mus musculus OX=10090 GN=Trappc3l PE=2 SV=1 && PF04051:Transport protein particle (TRAPP) component	-	119	24	111	43	37	95	8	2	71	28	34	17	4.536596067	1.142442191	4.448230402	1.777924465	1.263263513	4.736506753	0.266588413	0.12110459	2.069493239	1.132139457	2.10087113
ENSMUSG00000087143	95.42843661	121.5882407	88.03012716	64.42334463	89.82516751	86.59883527	181.3006948	245.9213956	181.661992	86.75405112	69.4451236	156.8526301	90.98235865	153.6559812	-0.758083566	0.0097696	0.515879582	A830082K12Rik	13	78198017	78279391	+	8255	antisense	- && sp|P11369|LORF2_MOUSE LINE-1 retrotransposable element ORF2 protein OS=Mus musculus OX=10090 GN=Pol PE=1 SV=2 && PF00334:Nucleoside diphosphate kinase	-	98	100	86	61	103	68	213	159	244	84	44	389	0.607810448	0.774429569	0.560688543	0.410330331	0.572121657	0.551572244	1.154754918	1.566342266	1.157056122	0.552560857	0.442315448
ENSMUSG00000041696	258.0462827	217.6429509	148.4228888	255.5811377	388.0796072	408.797443	327.7031337	768.6976956	166.0271485	341.8522729	2369.025694	319.350342	279.428385	715.4427144	-1.354715979	0.009779556	0.515879582	Rasl12	9	65398506	65414853	+	6568	protein_coding	- && sp|Q08AT1|RASLC_MOUSE Ras-like protein family member 12 OS=Mus musculus OX=10090 GN=Rasl12 PE=2 SV=1 && PF00071:Ras family	-	265	179	145	242	445	321	385	497	223	331	1501	792	2.065722087	1.742283771	1.188160652	2.045988013	3.106669888	3.272521108	2.623341806	6.153608536	1.329086953	2.736609042	18.96461615
ENSMUSG00000026853	888.0687162	1031.068281	923.292729	1101.533581	1005.518623	1689.9508	983.9605781	3218.631598	770.5744334	1469.654937	15592.00855	1278.207808	1106.572122	3885.506317	-1.811845752	0.009779896	0.515879582	Crat	2	30400471	30415813	-	5388	protein_coding	- && sp|P47934|CACP_MOUSE Carnitine O-acetyltransferase OS=Mus musculus OX=10090 GN=Crat PE=1 SV=3 && PF00755:Choline/Carnitine o-acyltransferase	-	912	848	902	1043	1153	1327	1156	2081	1035	1423	9879	3170	8.666154243	10.06160514	9.00988522	10.74923567	9.812280648	16.49126248	9.601908031	31.40878332	7.519594794	14.34152126	152.153486
ENSMUSG00000115062	5.842557344	2.431764814	5.118030649	5.280602019	5.23253403	0	17.02353941	7.733377219	14.89032722	9.295076906	12.62638611	4.838641545	3.984248143	11.0678914	-1.424587542	0.009787519	0.515879582	4930544F09Rik	15	58984136	58988905	+	1724	antisense	- && - && -	-	6	2	5	5	6	0	20	5	20	9	8	12	0.178185825	0.07416376	0.15608927	0.161047358	0.159581385	0	0.519182481	0.235851891	0.454123953	0.283480478	0.385078467
ENSMUSG00000000876	352.5009597	370.8441341	394.0883599	399.2135126	399.4167643	383.3271973	461.3379181	661.9770899	413.2065803	464.7538453	1071.664521	440.3163806	383.2318213	585.5427225	-0.607357317	0.009816185	0.515879582	Pxmp4	2	154585758	154603708	-	3114	protein_coding	- && sp|Q9JJW0|PXMP4_MOUSE Peroxisomal membrane protein 4 OS=Mus musculus OX=10090 GN=Pxmp4 PE=1 SV=3 && PF02466:Tim17/Tim22/Tim23/Pmp24 family	-	362	305	385	378	458	301	542	428	555	450	679	1092	5.951810915	6.261526683	6.653994371	6.740530135	6.743961942	6.472297263	7.789471151	11.17716806	6.976796421	7.847147455	18.09454533
ENSMUSG00000018566	87.63836016	132.5311824	59.36915552	387.5961882	185.7549581	462.2849589	55.3265031	1631.742593	43.18194893	474.0489222	6687.249743	106.0468939	219.1958005	1499.599434	-2.774183372	0.009830125	0.515879582	Slc2a4	11	69942539	69948188	-	3478	protein_coding	- && sp|P14142|GLUT4_MOUSE Solute carrier family 2, facilitated glucose transporter member 4 OS=Mus musculus OX=10090 GN=Slc2a4 PE=1 SV=3 && PF00083:Sugar (and other) transporter	-	90	109	58	367	213	363	65	1055	58	459	4237	263	1.324866427	2.003530346	0.897508817	5.859456705	2.808136838	6.988558671	0.836394318	24.66774795	0.652799919	7.166399517	101.0940033
ENSMUSG00000112150	5.842557344	8.511176849	5.118030649	11.61732444	1.74417801	8.914585984	11.06530062	35.57353521	8.93419633	7.22950426	39.45745659	13.30626425	6.957975546	19.26104288	-1.442027439	0.009854663	0.515879582	9530018F02Rik	12	77236065	77238663	-	2599	bidirectional_promoter_lncRNA	- && - && -	-	6	7	5	11	2	7	13	23	12	7	25	33	0.118196369	0.172183196	0.103539016	0.235021324	0.035285149	0.180344262	0.223853747	0.719661346	0.180740984	0.146254645	0.798234029
ENSMUSG00000087382	1.947519115	19.45411851	4.094424519	30.62749171	13.08133507	31.83780709	4.255884854	75.78709674	5.211614526	58.86882041	694.451236	2.822540901	16.84044934	140.2328656	-3.057731868	0.009877054	0.515879582	Ctcflos	2	173110818	173133204	+	5098	antisense	- && - && -	-	2	16	4	29	15	25	5	49	7	57	440	7	0.020085809	0.200640756	0.042227996	0.315877746	0.134914823	0.328360377	0.043893223	0.781632969	0.053750175	0.607145712	7.162247987
ENSMUSG00000032381	233.7022937	358.6853101	249.7598957	252.4127765	249.4174554	268.7110918	278.3348694	587.7366686	385.6594749	320.1637601	894.8951155	271.3671467	268.7814705	456.3595059	-0.759872065	0.009879339	0.515879582	Ciao2a	9	66126611	66138955	+	1240	protein_coding	- && sp|Q9DCL2|CIA2A_MOUSE Cytosolic iron-sulfur assembly component 2A OS=Mus musculus OX=10090 GN=Ciao2a PE=1 SV=1 && PF01883:Iron-sulfur cluster assembly protein	-	240	295	244	239	286	211	327	380	518	310	567	673	9.90943104	15.20895361	10.59030454	10.70279184	10.57578441	11.39387205	11.80193891	24.92117597	16.35271058	13.5755651	37.94529054
ENSMUSG00000027641	85.69084104	114.2929463	61.41636778	91.88247513	81.10427746	59.85507732	117.462422	133.0140882	119.8671341	75.39340157	222.5400552	124.1917997	82.37366417	132.0781501	-0.672837847	0.009891033	0.515879582	Rbl1	2	157145893	157204534	-	5993	protein_coding	- && sp|Q64701|RBL1_MOUSE Retinoblastoma-like protein 1 OS=Mus musculus OX=10090 GN=Rbl1 PE=1 SV=3 && PF01858:Retinoblastoma-associated protein A domain|PF08934:Rb C-terminal domain|PF11934:Domain of unknown function (DUF3452)|PF01857:Retinoblastoma-associated protein B domain	-	88	94	60	87	93	47	138	86	161	73	141	308	0.751791754	1.002726703	0.538824433	0.806112839	0.711552439	0.525126758	1.030533475	1.166972962	1.051630744	0.661449192	1.95241144
ENSMUSG00000049164	253.1774849	324.6406027	273.3028366	293.6014723	221.5106073	280.1727023	319.191364	423.7890716	395.3381876	276.7867345	565.0307784	330.2372855	274.400951	385.0622369	-0.484939959	0.00992213	0.515879582	Zfp518a	19	40894705	40917947	+	6840	protein_coding	- && sp|B2RRF6|Z518A_MOUSE Zinc finger protein 518A OS=Mus musculus OX=10090 GN=Znf518a PE=2 SV=1 && -	-	260	267	267	278	254	220	375	274	531	268	358	819	1.946150443	2.495480406	2.100852044	2.256885661	1.702730267	2.153660026	2.453592644	3.257624942	3.038925793	2.127632425	4.34333606
ENSMUSG00000057137	64.26813078	79.03235646	48.1094881	66.53558544	75.87174343	118.4366424	94.48064375	150.027518	52.86066162	97.08191435	555.5609888	114.1112964	75.37565776	177.3538372	-1.229234043	0.009930256	0.515879582	Tmem140	6	34863146	34874946	+	5853	protein_coding	- && - && -	-	66	65	47	63	87	93	111	97	71	94	352	283	0.577330597	0.709959929	0.432175001	0.597699494	0.681567651	1.063934747	0.848734292	1.347720488	0.47485553	0.87210191	4.990690619
ENSMUSG00000103164	4.868797786	0	2.047212259	6.336722423	1.74417801	8.914585984	0.851176971	0	0	1.032786323	0	0.806440258	3.98524941	0.448400592	2.882399941	0.009942082	0.515879582	Gm38150	9	107594440	107594891	+	452	lincRNA	- && - && -	-	5	0	2	6	2	7	1	0	0	1	0	2	0.5663576	0	0.238139736	0.737112335	0.202889607	1.036979506	0.099012234	0	0	0.120137744	0
ENSMUSG00000022555	288.232829	277.2211888	211.8864689	402.3818739	361.0448481	532.3281345	232.371313	934.191968	242.7123336	507.0980845	3405.967653	335.075927	345.5158905	942.9028799	-1.447291561	0.00995418	0.515879582	Dgat1	15	76502015	76511953	-	3056	protein_coding	- && sp|Q9Z2A7|DGAT1_MOUSE Diacylglycerol O-acyltransferase 1 OS=Mus musculus OX=10090 GN=Dgat1 PE=1 SV=1 && PF03062:MBOAT, membrane-bound O-acyltransferase family	-	296	228	207	381	414	418	273	604	326	491	2158	831	4.959039006	4.769583998	3.645501686	6.922970625	6.211768073	9.158692966	3.997942945	16.07275072	4.175859961	8.724610553	58.59959293
ENSMUSG00000092675	12.65887424	12.15882407	9.212455167	4.224481615	4.360445025	20.37619653	0.851176971	7.733377219	0	5.163931614	0	3.628981159	10.49854611	2.896244494	1.893963166	0.009989359	0.515879582	Gm25262	4	43631425	43631557	+	133	miRNA	- && - && -	-	13	10	9	4	5	16	1	5	0	5	0	9	5.004386853	4.806703831	3.641926497	1.670048999	1.723798921	8.055247891	0.336492705	3.057207974	0	2.04143836	0
ENSMUSG00000087177	229.8072555	307.618249	248.7362895	286.2086294	279.0684816	248.3348953	224.7107203	238.1880183	193.5742538	194.1638287	187.8174934	232.2547942	266.6289667	211.7848514	0.329239062	0.01001462	0.515879582	E130307A14Rik	10	39621412	39732007	-	7141	antisense	- && - && -	-	236	253	243	271	320	195	264	154	260	188	119	576	1.692045873	2.264959771	1.831418296	2.107323066	2.054750933	1.828462873	1.654520638	1.75375252	1.425266215	1.429607191	1.382879813
ENSMUSG00000048960	1463.560615	1731.416548	1130.061167	1574.675522	1298.540528	1529.488252	1978.986457	3685.727583	1408.624955	1295.114049	3892.083518	2086.664166	1454.623772	2391.200121	-0.716422678	0.010032539	0.515879582	Prex2	1	10993465	11303681	+	16609	protein_coding	- && sp|Q3LAC4|PREX2_MOUSE Phosphatidylinositol 3,4,5-trisphosphate-dependent Rac exchanger 2 protein OS=Mus musculus OX=10090 GN=Prex2 PE=1 SV=2 && PF00621:RhoGEF domain|PF00610:Domain found in Dishevelled, Egl-10, and Pleckstrin (DEP)	-	1503	1424	1104	1491	1489	1201	2325	2383	1892	1254	2466	5175	4.633131841	5.481072021	3.577386767	4.984883596	4.110734744	4.841836171	6.264793596	11.66775168	4.459224349	4.099887683	12.32100392
ENSMUSG00000055320	1210.38313	1567.272423	857.7819367	1458.502278	1139.82033	1357.564094	1944.088201	2459.213956	1673.672779	1059.638767	1977.607724	1926.988995	1265.220698	1840.201737	-0.540322844	0.010053172	0.515879582	Tead1	7	112679318	112906807	+	13570	protein_coding	- && sp|P30051|TEAD1_MOUSE Transcriptional enhancer factor TEF-1 OS=Mus musculus OX=10090 GN=Tead1 PE=1 SV=2 && PF17725:YAP binding domain|PF01285:TEA/ATTS domain	TEA	1243	1289	838	1381	1307	1066	2284	1590	2248	1026	1253	4779	4.689758122	6.072563631	3.323567311	5.65112214	4.41635505	5.260026416	7.532576427	9.52848593	6.484823124	4.105683063	7.662451384
ENSMUSG00000059447	2270.807288	2559.432467	2264.216759	3281.366095	2584.871811	4061.230672	2103.258295	8953.704144	2582.727256	5102.997221	37465.64418	2123.760418	2836.987515	9722.015253	-1.77682719	0.010133839	0.515879582	Hadhb	5	30155248	30184593	+	6595	protein_coding	- && sp|Q99JY0|ECHB_MOUSE Trifunctional enzyme subunit beta, mitochondrial OS=Mus musculus OX=10090 GN=Hadhb PE=1 SV=1 && -	-	2332	2105	2212	3107	2964	3189	2471	5789	3469	4941	23738	5267	18.10393199	20.40498617	18.05138923	26.16057687	20.60780046	32.37802004	16.76815348	71.38309435	20.59070307	40.68346756	298.693543
ENSMUSG00000087138	19.47519115	15.80647129	15.35409195	17.95404686	21.80222512	21.64970882	28.940017	29.38683343	32.75871988	32.01637601	20.51787743	30.64472979	18.67362253	29.04409226	-0.654377967	0.010139649	0.515879582	Gm15545	7	44986900	44994597	+	1976	antisense	- && - && -	-	20	13	15	17	25	17	34	19	44	31	13	76	0.518205739	0.420586585	0.408549447	0.477730363	0.580124637	0.576066406	0.770050614	0.781939732	0.871660592	0.851907931	0.545950063
ENSMUSG00000066607	881.2523993	762.3582692	1161.792957	772.0240152	761.3337014	815.0478614	765.2080967	615.5768266	560.6208197	718.8192807	452.9716017	699.9901435	858.9682006	635.5311282	0.432603231	0.010142025	0.515879582	Insyn1	9	58488603	58499780	+	2331	protein_coding	- && sp|Q8CD60|INSY1_MOUSE Inhibitory synaptic factor 1 OS=Mus musculus OX=10090 GN=Insyn1 PE=1 SV=1 && PF15252:Domain of unknown function (DUF4589)	-	905	627	1135	731	873	640	899	398	753	696	287	1736	19.87766966	17.1958747	26.20558722	17.4138968	17.17276438	18.38434954	17.26015586	13.88504907	12.64545261	16.21380233	10.21729968
ENSMUSG00000096592	0.973759557	0	3.070818389	4.224481615	2.616267015	2.547024567	4.255884854	7.733377219	2.978065443	6.196717937	52.0838427	0.806440258	2.238725191	12.34238807	-2.407008935	0.010149312	0.515879582	Gm15801	19	40560537	40561058	-	522	processed_pseudogene	- && sp|Q93096|TP4A1_HUMAN Protein tyrosine phosphatase type IVA 1 OS=Homo sapiens OX=9606 GN=PTP4A1 PE=1 SV=2 && PF00782:Dual specificity phosphatase, catalytic domain	-	1	0	3	4	3	2	5	5	4	6	33	2	0.098081853	0	0.309307934	0.425510569	0.263523283	0.256548843	0.428673657	0.778943794	0.299965401	0.624163913	5.246140839
ENSMUSG00000019897	259.0200422	297.8911897	245.6654711	245.0199337	265.9871465	259.7965058	321.7448949	338.7219222	340.2439769	277.8195209	285.6719857	358.4626945	262.2300482	320.4441658	-0.295336487	0.010153026	0.515879582	Ccdc59	10	105841067	105847833	+	4314	protein_coding	- && sp|Q8R2N0|TAP26_MOUSE Thyroid transcription factor 1-associated protein 26 OS=Mus musculus OX=10090 GN=Ccdc59 PE=2 SV=2 && -	-	266	245	240	232	305	204	378	219	457	269	181	889	3.156898793	3.630654714	2.994135213	2.986267496	3.241812852	3.166362219	3.921380221	4.128293772	4.146844355	3.386024118	3.481728823
ENSMUSG00000062944	59.39933299	57.14647313	36.84982067	49.63765898	44.47653925	39.47888079	70.64768857	72.69374586	48.39356345	70.22946996	130.9987559	66.53132125	47.83145097	76.58242416	-0.659428241	0.010167636	0.515879582	9130023H24Rik	7	128234458	128238031	-	3574	protein_coding	- && - && PF00096:Zinc finger, C2H2 type	zf-C2H2	61	47	36	47	51	31	83	47	65	68	83	165	0.873845089	0.840702452	0.542111051	0.730237569	0.654310469	0.580788106	1.03932372	1.069424009	0.71193523	1.033171155	1.927170117
ENSMUSG00000062908	1472.324451	1756.950078	1589.660319	2050.985824	1926.444612	3425.748042	1268.253686	6704.838049	1614.11147	3983.456847	31097.21069	1540.300892	2037.018888	7701.361939	-1.918584485	0.010178545	0.515879582	Acadm	3	153922357	153944632	-	3913	protein_coding	- && sp|P45952|ACADM_MOUSE Medium-chain specific acyl-CoA dehydrogenase, mitochondrial OS=Mus musculus OX=10090 GN=Acadm PE=1 SV=1 && PF00441:Acyl-CoA dehydrogenase, C-terminal domain|PF02770:Acyl-CoA dehydrogenase, middle domain|PF02771:Acyl-CoA dehydrogenase, N-terminal domain	-	1512	1445	1553	1942	2209	2690	1490	4335	2168	3857	19703	3820	19.78340794	23.6078808	21.36003282	27.55879605	25.88535402	46.03127456	17.04133898	90.09192659	21.68857935	53.52512607	417.8486642
ENSMUSG00000046541	125.6149829	173.8711842	160.7061624	157.3619402	177.034068	187.2063057	220.4548354	233.547992	201.7639338	188.9998971	190.9740899	210.0776871	163.6324406	207.6364059	-0.345672741	0.010187477	0.515879582	Zfp526	7	25221425	25227507	+	3380	protein_coding	- && sp|Q8BI66|ZN526_MOUSE Zinc finger protein 526 OS=Mus musculus OX=10090 GN=Znf526 PE=2 SV=1 && PF00096:Zinc finger, C2H2 type	zf-C2H2	129	143	157	149	203	147	259	151	271	183	121	521	1.954034257	2.704695271	2.499903589	2.447881731	2.753896275	2.912132979	3.429338528	3.633012293	3.138587685	2.940033625	2.970743659
ENSMUSG00000028551	172.3554416	229.8017749	107.4786436	226.0097664	164.8248219	219.0441127	134.4859614	511.9495719	189.851672	259.229367	1141.109645	237.0934357	186.5857602	412.2866088	-1.140956862	0.010194771	0.515879582	Cdkn2c	4	109660876	109667189	-	2686	protein_coding	- && sp|Q60772|CDN2C_MOUSE Cyclin-dependent kinase 4 inhibitor C OS=Mus musculus OX=10090 GN=Cdkn2c PE=1 SV=1 && PF12796:Ankyrin repeats (3 copies)	-	177	189	105	214	189	172	158	331	255	251	723	588	3.373855058	4.498366128	2.103892758	4.424137621	3.226443296	4.28778506	2.632560578	10.02140481	3.716343492	5.074410781	22.33720334
ENSMUSG00000090264	0	1.215882407	1.02360613	1.056120404	0.872089005	0	2.553530912	6.186701775	0.744516361	2.065572646	6.313193055	8.467622704	0.694616324	4.388522909	-2.647096365	0.010201346	0.515879582	Eif4ebp3	18	36664060	36665917	+	744	protein_coding	- && sp|Q80VV3|4EBP3_MOUSE Eukaryotic translation initiation factor 4E-binding protein 3 OS=Mus musculus OX=10090 GN=Eif4ebp3 PE=1 SV=1 && PF05456:Eukaryotic translation initiation factor 4E binding protein (EIF4EBP)	-	0	1	1	1	1	0	3	4	1	2	4	21	0	0.085926292	0.072338146	0.074635926	0.061630445	0	0.180457782	0.437213614	0.052614899	0.145973818	0.44615274
ENSMUSG00000103928	2.921278672	8.511176849	5.118030649	11.61732444	14.82551308	12.73512283	22.98177821	15.46675444	11.16774541	44.40981188	29.98766701	10.88694348	9.288074422	22.48345007	-1.25861607	0.010219689	0.515879582	Gm37893	1	151445305	151447741	+	2437	TEC	- && - && -	-	3	7	5	11	17	10	27	10	15	43	19	27	0.063026746	0.183629104	0.11042179	0.250644408	0.319861252	0.274760969	0.495833117	0.333696069	0.240944716	0.95814411	0.646985549
ENSMUSG00000026489	500.5124124	741.6882683	545.5820671	851.2330455	874.705272	3803.981191	441.7608478	7479.722446	419.1627111	2044.916919	35609.56543	623.7815392	1219.617043	7769.818315	-2.671461938	0.010277335	0.515879582	Coq8a	1	180165238	180199602	-	5293	protein_coding	- && sp|Q60936|COQ8A_MOUSE Atypical kinase COQ8A, mitochondrial OS=Mus musculus OX=10090 GN=Coq8a PE=1 SV=2 && PF03109:ABC1 family	-	514	610	533	806	1003	2987	519	4836	563	1980	22562	1547	4.971877139	7.367615376	5.419579894	8.455786538	8.688949639	37.78712905	4.388264118	74.3003772	4.163783853	20.31333376	353.730257
ENSMUSG00000006191	125.6149829	145.9058888	146.3756765	151.0252177	118.6041047	154.0949863	162.5748014	224.2679393	218.1432937	120.8359998	241.4796343	206.4487059	140.2701428	195.6250624	-0.478193338	0.010278474	0.515879582	Cdkal1	13	29191746	29855674	-	12799	protein_coding	- && sp|Q91WE6|CDKAL_MOUSE Threonylcarbamoyladenosine tRNA methylthiotransferase OS=Mus musculus OX=10090 GN=Cdkal1 PE=1 SV=1 && PF04055:Radical SAM superfamily|PF00919:Uncharacterized protein family UPF0004	-	129	120	143	143	136	121	191	145	293	117	153	512	0.516027486	0.599382711	0.601312603	0.62041296	0.487226734	0.633023597	0.667858754	0.921294723	0.896134623	0.49639538	0.992000521
ENSMUSG00000060402	341.7896046	351.3900156	328.5775676	341.1268904	369.7657381	320.9250954	297.0607628	137.6541145	271.7484717	282.9834525	149.9383351	274.9961278	342.2624853	235.7302107	0.528433	0.010293475	0.515879582	Chst8	7	34674468	34812711	-	6634	protein_coding	- && - && -	-	351	289	321	323	424	252	349	89	365	274	95	682	2.708886523	2.784975507	2.604173248	2.703634117	2.930614071	2.54352284	2.354383767	1.09099098	2.153768759	2.242812684	1.188350756
ENSMUSG00000107881	17.52767203	70.52117961	33.77900228	93.99471594	102.9065026	208.8560145	28.940017	383.5755101	23.08000719	187.9671108	2706.781522	64.11200047	87.93084782	565.7426946	-2.685476003	0.010301619	0.515879582	Gm44250	6	5216258	5220486	-	4229	TEC	- && - && -	-	18	58	33	89	118	164	34	248	31	182	1715	159	0.217918441	0.876777332	0.419968351	1.16861965	1.279418314	2.596669824	0.359806104	4.768926357	0.28694964	2.336961785	33.6529351
ENSMUSG00000032315	4.868797786	8.511176849	11.25966743	10.56120404	13.08133507	6.367561417	6.809415766	105.1739302	1.489032722	14.45900852	61.55363228	14.11270451	9.108290432	33.932954	-1.870365552	0.010302779	0.515879582	Cyp1a1	9	57687928	57703824	+	2787	protein_coding	- && sp|P00184|CP1A1_MOUSE Cytochrome P450 1A1 OS=Mus musculus OX=10090 GN=Cyp1a1 PE=1 SV=2 && PF00067:Cytochrome P450	-	5	7	11	10	15	5	8	68	2	14	39	35	0.091852758	0.160568399	0.212420303	0.199243377	0.246787144	0.120127822	0.128463667	1.984168563	0.028091485	0.27277777	1.161245775
ENSMUSG00000054690	129.5100211	243.1764814	147.3992827	199.6067563	152.6155759	217.7706005	261.31133	776.4310728	211.4426465	154.9179484	430.875426	227.0129325	181.6797863	343.665226	-0.916296293	0.01032476	0.515879582	Emcn	3	137341067	137432185	+	5409	protein_coding	- && sp|Q9R0H2|MUCEN_MOUSE Endomucin OS=Mus musculus OX=10090 GN=Emcn PE=1 SV=1 && PF07010:Endomucin	-	133	200	144	189	175	171	307	502	284	150	273	563	1.258907505	2.363807024	1.432800811	1.940285713	1.483506004	2.116848109	2.540087568	7.547330287	2.055336972	1.505886311	4.188342361
ENSMUSG00000029545	403.1364567	445.012961	398.1827845	511.1622754	483.1373088	932.2109915	463.891449	1763.210006	320.8865515	869.6060839	8033.538162	452.0097644	528.8071296	1983.857003	-1.907224441	0.010349009	0.515879582	Acads	5	115110299	115119346	-	2269	protein_coding	- && sp|Q07417|ACADS_MOUSE Short-chain specific acyl-CoA dehydrogenase, mitochondrial OS=Mus musculus OX=10090 GN=Acads PE=1 SV=2 && PF02771:Acyl-CoA dehydrogenase, N-terminal domain|PF02770:Acyl-CoA dehydrogenase, middle domain	-	414	366	389	484	554	732	545	1140	431	842	5090	1121	9.341680473	10.31206386	9.226891492	11.84490901	11.1955004	21.60166135	10.74952567	40.85798793	7.435744355	20.15094899	186.1571816
ENSMUSG00000021318	25.31774849	46.20353147	26.61375937	32.73973252	33.13938219	38.2053685	54.47532612	89.70717574	34.99226896	30.98358969	75.75831666	61.28945957	33.70325376	57.86768946	-0.768568016	0.010386176	0.515879582	Gli3	13	15463235	15730026	+	9589	protein_coding	- && sp|Q61602|GLI3_MOUSE Transcriptional activator GLI3 OS=Mus musculus OX=10090 GN=Gli3 PE=1 SV=2 && -	zf-C2H2	26	38	26	31	38	30	64	58	47	30	48	152	0.138822286	0.253343218	0.145928574	0.179518511	0.181709871	0.209487688	0.298699125	0.491882413	0.19186962	0.169889228	0.415398025
ENSMUSG00000107944	8.763836016	6.079412035	5.118030649	1.056120404	6.97671204	5.094049134	1.702353941	0	0	0	1.578298264	2.822540901	5.514693379	1.017198851	2.239919742	0.010389445	0.515879582	Gm44280	6	113416472	113419582	+	3111	TEC	- && sp|Q14AI6|RUSD3_MOUSE Mitochondrial mRNA pseudouridine synthase Rpusd3 OS=Mus musculus OX=10090 GN=Rpusd3 PE=2 SV=1 && -	-	9	5	5	1	8	4	2	0	0	0	1	7	0.148115893	0.102746964	0.086498844	0.017849286	0.117912057	0.086093537	0.028771154	0	0	0	0.026674513
ENSMUSG00000027803	1179.222824	1996.478912	863.9235735	1439.49211	1370.923916	1588.069817	1746.615144	5148.882552	1695.263754	1389.097604	3131.343755	1833.038705	1406.351859	2490.706919	-0.82409284	0.010397592	0.515879582	Wwtr1	3	57455649	57575910	-	4779	protein_coding	- && sp|Q9EPK5|WWTR1_MOUSE WW domain-containing transcription regulator protein 1 OS=Mus musculus OX=10090 GN=Wwtr1 PE=1 SV=2 && PF00397:WW domain	-	1211	1642	844	1363	1572	1247	2052	3329	2277	1345	1984	4546	12.97377243	21.96519822	9.504859991	15.83724694	15.08286182	17.4718942	19.21620489	56.64784395	18.65123851	15.28280817	34.45094554
ENSMUSG00000031710	20.4489507	147.1217713	78.81767199	325.2850844	448.2537486	2730.410336	24.68413215	14122.69348	0	6493.127612	48715.75421	247.1739389	625.0562604	11600.57223	-4.214127982	0.010407559	0.515879582	Ucp1	8	83290352	83298452	+	1636	protein_coding	- && sp|P12242|UCP1_MOUSE Mitochondrial brown fat uncoupling protein 1 OS=Mus musculus OX=10090 GN=Ucp1 PE=1 SV=2 && PF00153:Mitochondrial carrier protein	-	21	121	77	308	514	2144	29	9131	0	6287	30866	613	0.657196374	4.728257014	2.533073163	10.45413924	14.40615425	87.75099506	0.793308291	453.8806455	0	208.6786742	1565.645958
ENSMUSG00000083899	559.9117454	522.829435	671.4856211	671.6925768	510.1720679	517.0459871	422.1837775	327.8951941	544.2414598	477.1472812	258.8409152	440.3163806	575.5229056	411.7708347	0.47809624	0.01040875	0.515879582	Gm12346	11	77293444	77295898	+	2255	transcribed_processed_pseudogene	- && sp|P07901|HS90A_MOUSE Heat shock protein HSP 90-alpha OS=Mus musculus OX=10090 GN=Hsp90aa1 PE=1 SV=4 && PF00183:Hsp90 protein	-	575	430	656	636	585	406	496	212	731	462	164	1092	13.05510778	12.19048302	15.65660522	15.66143068	11.8953592	12.05563402	9.843791925	7.645324705	12.68973365	11.12534115	6.035229792
ENSMUSG00000022895	536.5415161	618.8841452	393.0647538	458.3562553	531.102204	606.1918469	663.9180371	1631.742593	461.6001437	561.8357597	1540.419105	661.2810112	524.0234535	920.132775	-0.810356772	0.010440557	0.515879582	Ets2	16	95702075	95721051	+	5780	protein_coding	- && sp|P15037|ETS2_MOUSE Protein C-ets-2 OS=Mus musculus OX=10090 GN=Ets2 PE=1 SV=1 && PF00178:Ets-domain|PF02198:Sterile alpha motif (SAM)/Pointed domain	ETS	551	509	384	434	609	476	780	1055	620	544	976	1640	4.8807091	5.629747911	3.575556902	4.169488249	4.831229798	5.514291019	6.039403678	14.84332654	4.198996638	5.110800978	14.01259235
ENSMUSG00000060002	950.3893279	1445.684182	905.8914248	1859.828031	1118.890193	2238.834594	1260.593094	4220.877286	1052.746134	1752.63839	23098.39509	1362.884035	1419.919626	5458.022338	-1.942480655	0.010448855	0.515879582	Chpt1	10	88452745	88504073	-	8324	protein_coding	- && sp|Q8C025|CHPT1_MOUSE Cholinephosphotransferase 1 OS=Mus musculus OX=10090 GN=Chpt1 PE=1 SV=1 && PF01066:CDP-alcohol phosphatidyltransferase	-	976	1189	885	1761	1283	1758	1481	2729	1414	1697	14635	3380	6.003118403	9.131640122	5.722048138	11.74757287	7.067451321	14.14156153	7.962515337	26.66110127	6.64965347	11.07051128	145.9006289
ENSMUSG00000091519	21.42271026	3.647647221	21.49572872	24.29076929	20.05804711	49.66697905	6.809415766	0	16.37935994	3.098358969	11.04808785	9.67728309	23.43031361	7.835417601	1.538764384	0.010453602	0.515879582	Skor2	18	76856405	76900342	+	3141	protein_coding	- && sp|A7M7C7|SKOR2_MOUSE SKI family transcriptional corepressor 2 OS=Mus musculus OX=10090 GN=Skor2 PE=1 SV=1 && PF02437:SKI/SNO/DAC family|PF08782:c-SKI Smad4 binding domain	-	22	3	21	23	23	39	8	0	22	3	7	24	0.358602991	0.061059371	0.359825275	0.406612535	0.335759369	0.831394675	0.113985431	0	0.274180409	0.051864623	0.184938194
ENSMUSG00000061577	3.895038229	0	1.02360613	1.056120404	3.48835602	3.82053685	3.404707883	12.37340355	11.91226177	1.032786323	29.98766701	3.22576103	2.213942939	10.32276459	-2.159606637	0.010460445	0.515879582	Adgrg5	8	94923694	94943280	+	3137	protein_coding	- && sp|Q3V3Z3|AGRG5_MOUSE Adhesion G-protein coupled receptor G5 OS=Mus musculus OX=10090 GN=Adgrg5 PE=1 SV=3 && PF00002:7 transmembrane receptor (Secretin family)|PF01825:GPCR proteolysis site, GPS, motif	-	4	0	1	1	4	3	4	8	16	1	19	8	0.065283681	0	0.017156385	0.017701348	0.058467391	0.064034984	0.057065387	0.207387267	0.199658195	0.017310252	0.502615168
ENSMUSG00000116504	46.74045875	69.3052972	28.66097163	15.84180606	35.7556492	36.93185622	65.54062674	176.3210006	101.9987414	43.37702556	34.7225618	66.93454138	38.87267318	81.48241625	-1.066261281	0.010465908	0.515879582	I730030J21Rik	15	100730481	100732737	-	2156	processed_transcript	- && - && -	-	48	57	28	15	41	29	77	114	137	42	22	166	1.139860342	1.690149432	0.69895559	0.386334387	0.87197361	0.90065779	1.598340351	4.299943164	2.487444998	1.057836241	0.84677969
ENSMUSG00000070780	3.895038229	27.96529536	11.25966743	50.69377938	20.05804711	64.94912645	7.660592736	177.867676	8.93419633	76.42618789	887.0036242	21.77388695	29.80349233	196.6110274	-2.721564497	0.010481063	0.515879582	Rbm47	5	66016549	66173118	-	7163	protein_coding	- && sp|Q91WT8|RBM47_MOUSE RNA-binding protein 47 OS=Mus musculus OX=10090 GN=Rbm47 PE=1 SV=1 && PF00076:RNA recognition motif. (a.k.a. RRM, RBD, or RNP domain)	-	4	23	11	48	23	51	9	115	12	74	562	54	0.028590661	0.205273028	0.082649083	0.372106408	0.147231632	0.476744612	0.056230877	1.3055981	0.06557948	0.560989427	6.510852745
ENSMUSG00000075312	82.76956237	82.68000368	72.67603521	53.86214059	58.42996333	64.94912645	86.82005101	224.2679393	73.70711972	95.01634171	96.27619409	109.2726549	69.22780527	114.2267168	-0.712175611	0.010501151	0.515879582	Gm13597	2	68554555	68554929	+	375	processed_pseudogene	- && sp|Q9DBG9|TX1B3_MOUSE Tax1-binding protein 3 OS=Mus musculus OX=10090 GN=Tax1bp3 PE=1 SV=1 && PF00595:PDZ domain	-	85	68	71	51	67	51	102	145	99	92	61	271	11.6050448	11.59248785	10.18984056	7.551961573	8.19241183	9.106457741	12.17296011	31.44440309	10.33440798	13.32215455	13.4987973
ENSMUSG00000048126	1071.135513	1838.414199	669.4384088	1172.293648	1325.575288	1386.854877	1938.981139	2830.416062	1137.620999	1044.146972	4989.000812	2166.098532	1243.951989	2351.044086	-0.917969211	0.010508222	0.515879582	Col6a3	1	90765923	90843971	-	11963	protein_coding	- && sp|P12111|CO6A3_HUMAN Collagen alpha-3(VI) chain OS=Homo sapiens OX=9606 GN=COL6A3 PE=1 SV=5 && PF00014:Kunitz/Bovine pancreatic trypsin inhibitor domain|PF01391:Collagen triple helix repeat (20 copies)|PF00092:von Willebrand factor type A domain	-	1100	1512	654	1110	1520	1089	2278	1830	1528	1011	3161	5372	4.707732153	8.079987575	2.942239038	5.152330805	5.826016714	6.095345747	8.521987874	12.43992057	4.999941549	4.58911521	21.92708508
ENSMUSG00000048442	33.10782495	31.61294258	12.28327356	13.72956525	22.67431413	19.10268425	29.79119397	58.77366686	58.07227614	29.95080336	55.24043923	22.58032721	22.08510079	42.40145113	-0.921502084	0.010533829	0.516309308	Smim5	11	115899966	115906269	+	1649	protein_coding	- && sp|Q8BT42|SMIM5_MOUSE Small integral membrane protein 5 OS=Mus musculus OX=10090 GN=Smim5 PE=4 SV=1 && -	-	34	26	12	13	26	15	35	38	78	29	35	56	1.055643856	1.007979494	0.391652496	0.437767544	0.722971094	0.609089582	0.949892992	1.873999891	1.85163603	0.954982141	1.761342836
ENSMUSG00000000628	40.89790141	110.645299	49.13309423	291.4892315	174.417801	461.0114466	53.62414915	1439.954838	25.31355627	324.2949054	6712.502515	68.95064202	187.9324623	1437.440101	-2.935183581	0.010606227	0.518354432	Hk2	6	82725025	82774454	-	5969	protein_coding	- && sp|O08528|HXK2_MOUSE Hexokinase-2 OS=Mus musculus OX=10090 GN=Hk2 PE=1 SV=1 && -	-	42	91	48	276	200	362	63	931	34	314	4253	171	0.360252393	0.974627852	0.432792739	2.567605908	1.53637297	4.060855723	0.472352551	12.68395587	0.222976459	2.856577276	59.12760834
ENSMUSG00000021520	975.7070764	667.5194415	978.56746	759.3505703	695.054937	820.1419105	600.0797643	1710.623041	1322.261057	1328.163211	4378.199383	640.7167846	816.0568993	1663.34054	-1.026399195	0.010609396	0.518354432	Uqcrb	13	66900617	66905378	-	876	protein_coding	- && sp|Q9D855|QCR7_MOUSE Cytochrome b-c1 complex subunit 7 OS=Mus musculus OX=10090 GN=Uqcrb PE=1 SV=3 && -	-	1002	549	956	719	797	644	705	1106	1776	1286	2774	1589	58.5629275	40.06519334	58.73461063	45.57699076	41.71790168	49.2257486	36.01739557	102.6733284	79.3634486	79.71770189	262.7839638
ENSMUSG00000036907	394.3726207	400.0253119	323.459537	525.9479611	469.1838847	373.139099	245.1389676	91.25385118	241.2233009	479.2128538	97.85449235	191.5295612	414.3547357	224.3688378	0.881739365	0.010668376	0.519888143	C1ql2	1	120340582	120343174	+	2000	protein_coding	- && sp|Q8CFR0|C1QL2_MOUSE Complement C1q-like protein 2 OS=Mus musculus OX=10090 GN=C1ql2 PE=1 SV=1 && PF00386:C1q domain	-	405	329	316	498	538	293	288	59	324	464	62	475	10.36774223	10.51634698	8.503493711	13.82675317	12.3344708	9.809529846	6.444508294	2.398991097	6.341568535	12.59812441	2.572516699
ENSMUSG00000055045	1.947519115	2.431764814	6.141636778	6.336722423	1.74417801	5.094049134	0	0	2.233549082	1.032786323	0	0	3.949311712	0.544389234	2.729077352	0.010676873	0.519888143	Gm11190	11	77912127	77929288	-	3414	lincRNA	- && - && -	-	2	2	6	6	2	4	0	0	3	1	0	0	0.029993396	0.037451178	0.094586257	0.097590737	0.026861776	0.078452546	0	0	0.034398493	0.015905759	0
ENSMUSG00000051518	160.670327	122.8041231	153.5409195	132.0150505	126.4529057	145.1804003	149.8071468	188.6944041	213.6761956	171.4425296	208.3353708	164.1105924	140.110621	182.6777066	-0.376264977	0.0106917	0.519888143	Rps19bp1	15	80260615	80264315	-	1083	protein_coding	- && sp|Q8C6B9|AROS_MOUSE Active regulator of SIRT1 OS=Mus musculus OX=10090 GN=Rps19bp1 PE=1 SV=1 && PF15684:Active regulator of SIRT1, or 40S ribosomal protein S19-binding 1	-	165	101	150	125	145	114	176	122	287	166	132	407	7.800360075	5.961999313	7.454235519	6.409179272	6.139143524	7.048341905	7.272965142	9.160896877	10.3737342	8.323338157	10.11444328
ENSMUSG00000019917	253.1774849	351.3900156	226.2169547	296.7698335	277.3243036	268.7110918	334.5125495	535.1497035	350.6672059	269.5572303	530.3082166	364.9142165	278.931614	397.5181871	-0.506774873	0.010730777	0.520125102	Septin10	10	59141627	59221847	-	3110	protein_coding	- && sp|Q8C650|SEP10_MOUSE Septin-10 OS=Mus musculus OX=10090 GN=Septin10 PE=1 SV=1 && PF00735:Septin	-	260	289	221	281	318	211	393	346	471	261	336	905	4.280279431	5.940684089	3.824478225	5.017262157	4.688511353	4.542894324	5.655349588	9.047369554	5.928464094	4.557199345	8.965518212
ENSMUSG00000022246	243.4398893	302.7547194	176.0602543	258.7494989	228.4873193	222.8646496	314.0843022	547.5231071	336.5213951	217.9179141	293.563477	417.3328333	238.7260551	354.4905048	-0.570000899	0.010731364	0.520125102	Rai14	15	10568969	10714624	-	8462	protein_coding	- && sp|Q9EP71|RAI14_MOUSE Ankycorbin OS=Mus musculus OX=10090 GN=Rai14 PE=1 SV=1 && PF12796:Ankyrin repeats (3 copies)	-	250	249	172	245	262	175	369	354	452	211	186	1035	1.512607157	1.881158246	1.09394562	1.607733001	1.419699768	1.384763462	1.951554302	3.402019992	2.090966571	1.354027055	1.824048711
ENSMUSG00000039480	77.90076458	132.5311824	68.58161069	90.82635473	78.48801045	94.23990897	96.18299769	255.2014482	92.32002874	146.6556579	290.4068805	96.36961078	90.42797196	162.856104	-0.839514996	0.010752208	0.520125102	Nt5dc1	10	34288288	34418552	-	3505	protein_coding	- && sp|Q8C5P5|NT5D1_MOUSE 5'-nucleotidase domain-containing protein 1 OS=Mus musculus OX=10090 GN=Nt5dc1 PE=1 SV=2 && PF05761:5' nucleotidase family	-	80	109	67	86	90	74	113	165	124	142	184	239	1.168587208	1.988096589	1.028790839	1.362483627	1.177396467	1.413690259	1.442838479	3.828269843	1.384890189	2.199977454	4.356385556
ENSMUSG00000032596	306.7342605	327.0723675	181.178285	247.1321745	298.2544397	320.9250954	406.862592	575.3632651	207.7200647	239.6064269	1010.110889	660.8777911	280.2161038	516.7568381	-0.881533122	0.010765146	0.520125102	Uba7	9	107975505	107984060	+	6692	protein_coding	- && sp|P41226|UBA7_HUMAN Ubiquitin-like modifier-activating enzyme 7 OS=Homo sapiens OX=9606 GN=UBA7 PE=1 SV=2 && PF00899:ThiF family	-	315	269	177	234	342	252	478	372	279	232	640	1639	2.409981921	2.569776494	1.423500559	1.941693998	2.343356775	2.521477962	3.196680701	4.520574469	1.632036798	1.882564915	7.936345213
ENSMUSG00000042709	235.6498129	276.0053064	292.7513531	321.0606028	309.5915968	450.8233483	265.5672149	730.0308095	325.3536497	398.6555206	2361.134202	302.0118764	314.31367	730.4588789	-1.214952026	0.010781466	0.520125102	Atpaf2	11	60400626	60418457	-	2185	protein_coding	- && sp|Q91YY4|ATPF2_MOUSE ATP synthase mitochondrial F1 complex assembly factor 2 OS=Mus musculus OX=10090 GN=Atpaf2 PE=1 SV=1 && PF07542:ATP12 chaperone protein	-	242	227	286	304	355	354	312	472	437	386	1496	749	5.670522629	6.641610772	7.044576663	7.72579189	7.449809248	10.84831754	6.390435379	17.56698286	7.829096957	9.59298513	56.81678573
ENSMUSG00000022218	9.737595573	3.647647221	1.02360613	11.61732444	9.592979055	5.094049134	2.553530912	0	0	0	3.156596527	2.822540901	6.785533592	1.42211139	2.197039288	0.01080031	0.520214916	Tgm1	14	55700009	55713926	-	3162	protein_coding	- && sp|Q9JLF6|TGM1_MOUSE Protein-glutamine gamma-glutamyltransferase K OS=Mus musculus OX=10090 GN=Tgm1 PE=1 SV=2 && PF01841:Transglutaminase-like superfamily|PF00868:Transglutaminase family|PF00927:Transglutaminase family, C-terminal ig like domain	-	10	3	1	11	11	4	3	0	0	0	2	7	0.161918808	0.060653853	0.01702074	0.193175339	0.159514094	0.084704931	0.042460654	0	0	0	0.052488558
ENSMUSG00000090523	470.3258662	733.1770914	267.1611999	435.1216064	388.9516962	567.9864784	603.4844722	1489.448452	481.7020854	464.7538453	1466.239087	736.6831753	477.1206564	873.7185196	-0.871677978	0.010839347	0.521275605	Gypc	18	32528322	32560034	-	2331	protein_coding	- && sp|Q78HU7|GLPC_MOUSE Glycophorin-C OS=Mus musculus OX=10090 GN=Gypc PE=1 SV=2 && -	-	483	603	261	412	446	446	709	963	647	450	929	1827	10.60874524	16.5376594	6.026130629	9.814672344	8.773256488	12.81159359	13.612292	33.59623682	10.86534906	10.48306185	33.07272267
ENSMUSG00000002550	615.4160402	545.9312008	599.833192	713.937393	682.8456909	827.7829842	590.7168177	1226.513627	648.4737503	920.2126137	5394.623465	611.6849353	664.2910835	1565.370868	-1.235792486	0.010877913	0.521548859	Uck1	2	32255002	32260159	-	2751	protein_coding	- && sp|P52623|UCK1_MOUSE Uridine-cytidine kinase 1 OS=Mus musculus OX=10090 GN=Uck1 PE=1 SV=2 && -	-	632	449	586	676	783	650	694	793	871	891	3418	1517	11.76212122	10.43409425	11.46429449	13.64510772	13.05086847	15.82097828	11.29005805	23.44170613	12.39393575	17.5875369	103.1045846
ENSMUSG00000046062	1167.537709	1186.701229	1027.700554	1182.854852	1142.436597	1226.392329	1418.060833	2004.491375	1216.539734	1328.163211	3533.809812	1355.626073	1155.603878	1809.448506	-0.645708591	0.010892072	0.521548859	Ppp1r15b	1	133131143	133139783	+	5594	protein_coding	- && sp|Q8BFW3|PR15B_MOUSE Protein phosphatase 1 regulatory subunit 15B OS=Mus musculus OX=10090 GN=Ppp1r15b PE=1 SV=1 && PF10472:eIF2-alpha phosphatase phosphorylation constitutive repressor|PF10488:Phosphatase-1 catalytic subunit binding region	-	1199	976	1004	1120	1310	963	1666	1296	1634	1286	2239	3362	10.97377078	11.15389008	9.659431314	11.1177377	10.73784362	11.52694957	13.32845561	18.84035839	11.43434432	12.48350141	33.21453221
ENSMUSG00000063663	184.0405563	183.5982435	160.7061624	144.6884953	166.569	173.1976705	251.0972064	184.0543778	224.843941	180.7376065	358.2737059	210.0776871	168.8000213	234.8474208	-0.471840406	0.010907155	0.521548859	Brwd3	X	108737016	108834372	-	12692	protein_coding	- && sp|A2AHJ4|BRWD3_MOUSE Bromodomain and WD repeat-containing protein 3 OS=Mus musculus OX=10090 GN=Brwd3 PE=1 SV=1 && PF00439:Bromodomain|PF00400:WD domain, G-beta repeat	-	189	151	157	137	191	136	295	119	302	175	227	521	0.762414073	0.760581729	0.665748041	0.599392586	0.690035676	0.717495882	1.040205744	0.76247133	0.931447873	0.748731135	1.484199574
ENSMUSG00000004043	202.5419879	198.1888323	122.8327356	216.5046828	209.3013612	203.7619653	201.7289421	397.495589	148.1587558	194.1638287	1448.877806	281.0444298	192.1885942	445.2448919	-1.209276446	0.010946171	0.521548859	Stat5a	11	100859351	100885169	+	7133	protein_coding	- && sp|P42230|STA5A_MOUSE Signal transducer and activator of transcription 5A OS=Mus musculus OX=10090 GN=Stat5a PE=1 SV=1 && -	-	208	163	120	205	240	160	237	257	199	188	918	697	1.492967226	1.460879467	0.905418429	1.595888334	1.542791576	1.501959862	1.486974144	2.929999321	1.092100305	1.431210564	10.67989458
ENSMUSG00000038253	7.790076458	6.079412035	7.165242908	22.17852848	25.29058114	43.29941764	12.76765456	77.33377219	14.89032722	47.50817085	405.6226538	9.67728309	18.63387644	94.63331028	-2.340614226	0.010946551	0.521548859	Hoxa5	6	52201754	52204587	-	1877	protein_coding	- && sp|Q2HJ67|HXA5_BOVIN Homeobox protein Hox-A5 OS=Bos taurus OX=9913 GN=HOXA5 PE=2 SV=1 && PF00046:Homeodomain	Homeobox	8	5	7	21	29	34	15	50	20	46	257	24	0.218215139	0.170296113	0.200712341	0.621263566	0.708438192	1.212900605	0.357646749	2.166268836	0.417106924	1.330795939	11.36227665
ENSMUSG00000106408	2.921278672	2.431764814	1.02360613	3.168361211	0.872089005	1.273512283	0.851176971	17.01342988	19.35742538	5.163931614	4.734894791	2.822540901	1.948435353	8.323899923	-2.080670308	0.01094718	0.521548859	Gm43321	5	48819476	48821884	-	2409	TEC	- && - && -	-	3	2	1	3	1	1	1	11	26	5	3	7	0.063759311	0.053075269	0.022341046	0.069152091	0.01903406	0.027795454	0.018577638	0.37133211	0.422491741	0.112707058	0.103342976
ENSMUSG00000003657	32.13406539	36.47647221	28.66097163	13.72956525	20.05804711	24.19673338	22.13060124	7.733377219	14.89032722	17.55736749	9.469789582	8.870842833	25.87597583	13.44205093	0.924398626	0.010983224	0.521549313	Calb2	8	110137502	110168210	-	1743	protein_coding	- && sp|Q08331|CALB2_MOUSE Calretinin OS=Mus musculus OX=10090 GN=Calb2 PE=1 SV=3 && PF13499:EF-hand domain pair|PF13405:EF-hand domain	-	33	30	28	13	23	19	26	5	20	17	6	22	0.969339066	1.100329793	0.864571573	0.414158738	0.605060344	0.729905745	0.667579906	0.23328093	0.449173664	0.529626177	0.285660618
ENSMUSG00000002944	391.451342	1996.478912	241.5710466	1474.344084	988.0768426	3255.097396	745.6310263	10351.89875	145.1806904	2982.686901	30963.05534	2802.783115	1391.169937	7998.539302	-2.523446912	0.011016072	0.521549313	Cd36	5	17781690	17888801	-	3590	protein_coding	- && sp|Q08857|CD36_MOUSE Platelet glycoprotein 4 OS=Mus musculus OX=10090 GN=Cd36 PE=1 SV=2 && PF01130:CD36 family	-	402	1642	236	1396	1133	2556	876	6693	195	2888	19618	6951	5.73311651	29.24002292	3.538000275	21.59294272	14.4711719	47.67349251	10.92035992	151.6117975	2.126286778	43.68382396	453.4785928
ENSMUSG00000032058	242.4661298	296.6753073	302.9874144	329.509566	274.7080366	314.557534	348.982558	528.9630018	279.9381517	314.9998285	1832.404284	361.2852354	293.483998	611.0955099	-1.055852436	0.011055023	0.521549313	Ppp2r1b	9	50845301	50894229	+	6449	protein_coding	- && sp|Q7TNP2|2AAB_MOUSE Serine/threonine-protein phosphatase 2A 65 kDa regulatory subunit A beta isoform OS=Mus musculus OX=10090 GN=Ppp2r1b PE=1 SV=2 && PF13646:HEAT repeats	-	249	244	296	312	315	247	410	342	376	305	1161	896	1.97681548	2.418780473	2.470242799	2.686476712	2.2396823	2.564573465	2.845239142	4.312611627	2.282323194	2.568179473	14.93950994
ENSMUSG00000018796	1508.353554	1567.272423	1348.089273	2283.332313	1886.328518	3805.254703	1341.454906	5694.858984	1547.849514	3168.588439	37476.69227	1720.137069	2066.438464	8491.596864	-2.03883718	0.011061469	0.521549313	Acsl1	8	46471037	46536051	+	10483	protein_coding	- && sp|P41216|ACSL1_MOUSE Long-chain-fatty-acid--CoA ligase 1 OS=Mus musculus OX=10090 GN=Acsl1 PE=1 SV=2 && -	-	1549	1289	1317	2162	2163	2988	1576	3682	2079	3068	23745	4266	7.565279804	7.860792566	6.761460217	11.45225387	9.46104645	19.08558936	6.728184966	28.56306569	7.763375262	15.89233377	187.9676435
ENSMUSG00000063684	845.2232957	907.0482756	794.3183567	1067.737728	915.6934552	1293.88848	727.7563099	3127.377747	880.0183385	1577.064715	12271.269	722.5704708	970.6515986	3217.676097	-1.728763992	0.011070125	0.521549313	Hadhb-ps	2	108948806	108950233	+	1428	processed_pseudogene	- && sp|Q99JY0|ECHB_MOUSE Trifunctional enzyme subunit beta, mitochondrial OS=Mus musculus OX=10090 GN=Hadhb PE=1 SV=1 && PF02803:Thiolase, C-terminal domain|PF00108:Thiolase, N-terminal domain	-	868	746	776	1011	1050	1016	855	2022	1182	1527	7775	1792	31.12079487	33.39716672	29.2464947	39.31369022	33.71547889	47.64047343	26.79570588	115.1488392	32.40193488	58.06691289	451.8233788
ENSMUSG00000020589	527.77768	492.4323748	583.4554939	486.8715062	380.2308062	403.7033938	681.7927535	598.5633967	512.9717726	526.7210247	781.2576405	706.0384455	479.0785425	634.5575056	-0.404731347	0.011083424	0.521549313	Fam49a	12	12262139	12380965	+	12596	protein_coding	- && sp|Q8BHZ0|CYRIA_MOUSE CYFIP-related Rac1 interactor A OS=Mus musculus OX=10090 GN=Cyria PE=1 SV=1 && PF07159:Protein of unknown function (DUF1394)	-	542	405	570	461	436	317	801	387	689	510	495	1751	2.203057324	2.055518433	2.435468471	2.032306174	1.587165002	1.685144621	2.8459493	2.4985321	2.141254288	2.198646618	3.261137089
ENSMUSG00000051314	4.868797786	8.511176849	11.25966743	4.224481615	2.616267015	10.18809827	4.255884854	0	0	0	3.156596527	2.419320773	6.94474816	1.638633692	2.021767031	0.011106957	0.521549313	Ffar2	7	30818348	30823775	-	2790	protein_coding	- && sp|Q8VCK6|FFAR2_MOUSE Free fatty acid receptor 2 OS=Mus musculus OX=10090 GN=Ffar2 PE=1 SV=1 && PF00001:7 transmembrane receptor (rhodopsin family)	-	5	7	11	4	3	8	5	0	0	0	2	6	0.091753991	0.160395744	0.212191894	0.079611655	0.049304356	0.191997844	0.080203458	0	0	0	0.059487032
ENSMUSG00000019256	667.0252967	773.3012109	551.7237039	685.4221421	674.9968899	697.8847313	881.8193416	962.032126	892.6751166	651.6881697	763.8963596	1010.066423	675.0589958	860.3629227	-0.351713258	0.011107871	0.521549313	Ahr	12	35497974	35535038	-	6163	protein_coding	- && sp|Q8R4S6|AHR_MUSMC Aryl hydrocarbon receptor OS=Mus musculus castaneus OX=10091 GN=Ahr PE=2 SV=1 && PF08447:PAS fold|PF00989:PAS fold|PF00010:Helix-loop-helix DNA-binding domain	bHLH	685	636	539	649	774	548	1036	622	1199	631	484	2505	5.690593546	6.597265353	4.706920958	5.84754257	5.758601606	5.953864669	7.523066184	8.207385588	7.615680068	5.5597479	6.517029736
ENSMUSG00000105366	0	6.079412035	1.02360613	1.056120404	4.360445025	2.547024567	0	0	0	0	0	0	2.51110136	0	3.869651587	0.011160013	0.521549313	Gm43719	5	13604035	13606233	+	2199	TEC	- && - && -	-	0	5	1	1	5	2	0	0	0	0	0	0	0	0.14535962	0.02447457	0.025251991	0.104258871	0.060899725	0	0	0	0	0
ENSMUSG00000073079	128.5362616	104.565887	134.092403	98.21919756	109.0111256	109.5220564	62.13591886	60.32034231	66.26195611	88.81962377	130.9987559	52.82183687	113.9911552	76.8930723	0.590444401	0.01120616	0.521549313	Srp54a	12	55080262	55115367	+	5325	protein_coding	- && sp|P14576|SRP54_MOUSE Signal recognition particle 54 kDa protein OS=Mus musculus OX=10090 GN=Srp54 PE=1 SV=2 && PF02978:Signal peptide binding domain|PF02881:SRP54-type protein, helical bundle domain|PF00448:SRP54-type protein, GTPase domain	-	132	86	131	93	125	86	73	39	89	86	83	131	1.269151543	1.032470956	1.324012214	0.96980451	1.076362706	1.081407575	0.613522568	0.595595785	0.654262563	0.876994252	1.293465915
ENSMUSG00000005233	9.737595573	13.37470648	3.070818389	3.168361211	6.97671204	3.82053685	4.255884854	38.66688609	44.67098165	9.295076906	23.67447396	5.645081803	6.69145509	21.03473088	-1.637832282	0.011207858	0.521549313	Spc25	2	69193895	69206194	-	3188	protein_coding	- && sp|Q3UA16|SPC25_MOUSE Kinetochore protein Spc25 OS=Mus musculus OX=10090 GN=Spc25 PE=2 SV=1 && -	-	10	11	3	3	8	3	5	25	60	9	15	14	0.160598265	0.22058368	0.050645778	0.052254513	0.115064119	0.063010585	0.070190605	0.637717473	0.736740617	0.153299982	0.390453621
ENSMUSG00000114709	1.947519115	2.431764814	0	1.056120404	8.72089005	6.367561417	2.553530912	27.84015799	11.16774541	3.098358969	25.25277222	12.09660386	3.420642633	13.66819489	-1.961611027	0.011269956	0.521549313	Gm47920	14	25459980	25462387	+	1476	sense_intronic	- && - && -	-	2	2	0	1	10	5	3	18	15	3	16	30	0.069374969	0.086624879	0	0.037621361	0.310657529	0.226826721	0.090962459	0.99172844	0.397819967	0.110370448	0.899559996
ENSMUSG00000041120	5355.677565	4598.467263	6101.716139	4737.756132	5375.556627	4556.62695	3855.831677	2788.655825	2884.256382	4614.489291	1815.043003	4776.142425	5120.966779	3455.736434	0.566910825	0.011306556	0.521549313	Nbl1	4	139082284	139092993	-	2033	protein_coding	- && sp|Q61477|NBL1_MOUSE Neuroblastoma suppressor of tumorigenicity 1 OS=Mus musculus OX=10090 GN=Nbl1 PE=1 SV=2 && PF03045:DAN domain	-	5500	3782	5961	4486	6164	3578	4530	1803	3874	4468	1150	11845	138.5110668	118.9277357	157.8054693	122.5300903	139.0251885	117.8456417	99.72134289	72.12153616	74.59400298	119.342105	46.94150078
ENSMUSG00000042293	38.95038229	42.55588425	37.8734268	25.34688969	45.34862826	48.39346677	30.64237095	97.44055296	49.13807981	47.50817085	296.7200736	46.37031481	39.74477968	94.63659383	-1.238845856	0.011315842	0.521549313	Gm5617	9	48495442	48495972	+	531	protein_coding	- && sp|Q91VN2|CK071_MOUSE Uncharacterized protein C11orf71 homolog OS=Mus musculus OX=10090 GN=Gm5617 PE=4 SV=2 && PF15747:Domain of unknown function (DUF4687)	-	40	35	37	24	52	38	36	63	66	46	188	115	3.856777931	4.213786504	3.750140257	2.509791151	4.49031764	4.791810598	3.034137615	9.648341099	4.865540482	4.704150617	29.38054428
ENSMUSG00000090061	209.3583048	145.9058888	212.910075	132.0150505	144.7667748	199.9414285	125.1230147	105.1739302	163.7935994	122.9015724	124.6855628	107.6597744	174.1495871	124.8895756	0.476584718	0.011326133	0.521549313	Nwd2	5	63649102	63810546	+	10428	protein_coding	- && sp|Q6P5U7|NWD2_MOUSE NACHT and WD repeat domain-containing protein 2 OS=Mus musculus OX=10090 GN=Nwd2 PE=1 SV=2 && -	-	215	120	208	125	166	157	147	68	220	119	79	267	1.055593241	0.735663532	1.073501413	0.66562535	0.729920072	1.00811296	0.63087542	0.53029131	0.825854109	0.619674816	0.62866977
ENSMUSG00000032423	1176.301545	1348.413589	1197.619172	1410.97686	1128.483172	1344.828971	1481.899106	2053.984989	1691.541172	1309.573057	1835.560881	1364.093696	1267.770552	1622.775483	-0.354877343	0.011348632	0.521549313	Syncrip	9	88447009	88482574	-	12297	protein_coding	- && sp|Q7TMK9|HNRPQ_MOUSE Heterogeneous nuclear ribonucleoprotein Q OS=Mus musculus OX=10090 GN=Syncrip PE=1 SV=2 && -	-	1208	1109	1170	1336	1294	1056	1741	1328	2272	1268	1163	3383	5.029524458	5.765425673	5.120672451	6.032928082	4.825066956	5.750098885	6.336171051	8.78224447	7.23253976	5.599354816	7.848326292
ENSMUSG00000029111	296.996665	327.0723675	298.8929899	325.2850844	322.6729318	289.0872883	364.3037435	433.0691243	304.5071916	361.475213	443.5018121	412.4941917	310.0012211	386.558546	-0.313471411	0.011349654	0.521549313	Nelfa	5	33897916	33936413	-	3947	protein_coding	- && sp|Q8BG30|NELFA_MOUSE Negative elongation factor A OS=Mus musculus OX=10090 GN=Nelfa PE=1 SV=1 && -	-	305	269	292	308	370	227	428	280	409	350	281	1023	3.956324233	4.356965872	3.981585379	4.333157283	4.298360521	3.850962584	4.852929	5.768959968	4.056372758	4.815249844	5.907934915
ENSMUSG00000076435	127.562502	229.8017749	95.19537006	261.9178601	171.801534	259.7965058	154.0630317	658.883739	131.0348795	204.4916919	2720.986207	266.5285051	191.0125912	689.3313423	-1.850746879	0.011350523	0.521549313	Acsf2	11	94557102	94601871	-	3432	protein_coding	- && sp|Q8VCW8|ACSF2_MOUSE Medium-chain acyl-CoA ligase ACSF2, mitochondrial OS=Mus musculus OX=10090 GN=Acsf2 PE=1 SV=1 && PF13193:AMP-binding enzyme C-terminal domain|PF00501:AMP-binding enzyme	-	131	189	93	248	197	204	181	426	176	198	1724	661	1.954263765	3.520574423	1.458397722	4.012594418	2.632007897	3.980095166	2.360253175	10.09413108	2.007460758	3.132822715	41.68564167
ENSMUSG00000020284	446.9556368	477.841786	473.9296381	398.1573922	483.1373088	438.0882255	518.3667752	566.0832124	495.1033799	509.1636572	568.1873749	557.250218	453.0183312	535.6924363	-0.239305424	0.011357038	0.521549313	Cfap410	10	77978524	77986905	+	6627	protein_coding	- && sp|Q8C6G1|CF410_MOUSE Cilia- and flagella-associated protein 410 OS=Mus musculus OX=10090 GN=Cfap410 PE=1 SV=1 && -	-	459	393	463	377	554	344	609	366	665	493	360	1382	3.546131841	3.791181569	3.760142711	3.158968117	3.833196079	3.475778081	4.112705547	4.491286246	3.928134508	4.039688301	4.507980605
ENSMUSG00000064202	25.31774849	18.23823611	12.28327356	28.5152509	21.80222512	34.38483165	28.08884003	61.86701775	20.10194174	29.95080336	175.1911073	31.04794992	23.42359431	57.70794335	-1.282828774	0.011367479	0.521549313	4430402I18Rik	19	28893042	28967800	-	5420	protein_coding	- && sp|P51906|EAA3_MOUSE Excitatory amino acid transporter 3 OS=Mus musculus OX=10090 GN=Slc1a1 PE=1 SV=2 && PF00375:Sodium:dicarboxylate symporter family	-	26	15	12	27	25	27	33	40	27	29	111	77	0.24560275	0.176925722	0.119157743	0.276621123	0.211499314	0.33356083	0.272484591	0.600160385	0.195005183	0.29054715	1.699496212
ENSMUSG00000115819	28.23902716	41.34000184	35.82621454	41.18869575	42.73236124	47.11995449	27.23766306	116.0006583	28.29162171	54.73767511	478.2243739	21.37066682	39.40770917	120.9771098	-1.610206503	0.011367744	0.521549313	Gm9108	15	103586944	103588368	-	1425	processed_pseudogene	- && sp|Q99JY0|ECHB_MOUSE Trifunctional enzyme subunit beta, mitochondrial OS=Mus musculus OX=10090 GN=Hadhb PE=1 SV=1 && PF00108:Thiolase, N-terminal domain	-	29	34	35	39	49	37	32	75	38	53	303	53	1.041939006	1.525327349	1.321884432	1.519744589	1.576701413	1.738591003	1.004991547	4.280091164	1.043879594	2.019663018	17.64510605
ENSMUSG00000051989	143.1426549	189.6776555	97.24258232	121.4538464	131.6854398	143.906888	156.6165626	276.8549044	172.7277957	159.0490937	351.9605128	173.7878755	137.8515112	215.1661241	-0.634913179	0.011370858	0.521549313	Smim11	16	92301286	92313041	+	972	protein_coding	- && sp|Q99J19|SI11A_MOUSE Small integral membrane protein 11A OS=Mus musculus OX=10090 GN=Smim11a PE=1 SV=1 && -	-	147	156	95	115	151	113	184	179	232	154	223	431	7.743017361	10.26023571	5.26014418	6.569804382	7.123262082	7.784357031	8.471861612	14.97591569	9.343366739	8.603444547	19.03860427
ENSMUSG00000038146	318.4193752	238.3129518	149.4464949	343.2391312	428.1957014	436.8147132	423.0349544	796.5378535	131.0348795	456.4915547	2716.251312	383.4623425	319.0713946	817.8021494	-1.356497202	0.011385095	0.521549313	Notch3	17	32120820	32166852	-	8089	protein_coding	- && sp|Q61982|NOTC3_MOUSE Neurogenic locus notch homolog protein 3 OS=Mus musculus OX=10090 GN=Notch3 PE=1 SV=1 && PF06816:NOTCH protein|PF07645:Calcium-binding EGF domain|PF11936:Domain of unknown function (DUF3454)|PF12796:Ankyrin repeats (3 copies)|PF00066:LNR domain|PF07684:NOTCH protein|PF00008:EGF-like domain	-	327	196	146	325	491	343	497	515	176	442	1721	951	2.069722307	1.549031468	0.971400512	2.231050438	2.783267175	2.839290653	2.749722379	5.177486963	0.851725222	2.967189899	17.65560254
ENSMUSG00000033278	298.9441841	389.0823703	211.8864689	373.866623	408.1376543	534.875159	472.4032187	952.7520734	268.7704063	385.2292984	2225.400552	496.7671986	369.4654099	800.2204579	-1.113528056	0.011399079	0.521549313	Ptprm	17	66666947	67354457	-	8828	protein_coding	- && sp|P28828|PTPRM_MOUSE Receptor-type tyrosine-protein phosphatase mu OS=Mus musculus OX=10090 GN=Ptprm PE=1 SV=2 && PF00629:MAM domain, meprin/A5/mu|PF00041:Fibronectin type III domain|PF00047:Immunoglobulin domain|PF00102:Protein-tyrosine phosphatase	-	307	320	207	354	468	420	555	616	361	373	1410	1232	1.78047227	2.31732346	1.26196796	2.226700469	2.430814228	3.185646149	2.813571483	5.674466129	1.600761215	2.294375071	13.2541932
ENSMUSG00000023460	568.6755815	791.539447	489.28373	615.7181954	689.8224029	673.6879979	754.142796	1630.195918	746.7499099	665.1143919	1597.237843	720.9575902	638.1212258	1019.066408	-0.673390306	0.011415305	0.521549313	Rab12	17	66494512	66519729	-	3033	protein_coding	- && sp|P35283|RAB12_MOUSE Ras-related protein Rab-12 OS=Mus musculus OX=10090 GN=Rab12 PE=1 SV=3 && PF00071:Ras family	-	584	651	478	583	791	529	886	1054	1003	644	1012	1788	9.858244837	13.72168934	8.481951683	10.67374953	11.95837902	11.67868191	13.07340172	28.26017331	12.94524274	11.53005463	27.68883038
ENSMUSG00000030287	198.6469497	344.0947212	127.9507662	314.7238803	263.3708795	793.3981526	240.0319057	1443.048189	118.3781014	366.6391446	7814.154704	329.4308452	340.3642249	1718.613815	-2.336000606	0.011444665	0.521549313	Itpr2	6	146108299	146502223	-	14802	protein_coding	- && sp|Q9Z329|ITPR2_MOUSE Inositol 1,4,5-trisphosphate receptor type 2 OS=Mus musculus OX=10090 GN=Itpr2 PE=1 SV=4 && PF02815:MIR domain|PF08454:RyR and IP3R Homology associated|PF01365:RIH domain|PF08709:Inositol 1,4,5-trisphosphate/ryanodine receptor|PF00520:Ion transport protein	-	204	283	125	298	302	623	282	933	159	355	4951	817	0.70561683	1.222264056	0.454495849	1.117935448	0.935523678	2.818241559	0.852620957	5.125873265	0.420492642	1.302344443	27.75677693
ENSMUSG00000030617	2.921278672	3.647647221	4.094424519	3.168361211	6.97671204	7.6410737	0	0	0	1.032786323	4.734894791	1.209660386	4.741582894	1.16289025	2.230367246	0.011461766	0.521549313	Ccdc83	7	90223873	90265777	-	3250	protein_coding	- && sp|Q9D4V3|CCD83_MOUSE Coiled-coil domain-containing protein 83 OS=Mus musculus OX=10090 GN=Ccdc83 PE=2 SV=1 && -	-	3	3	4	3	8	6	0	0	0	1	3	3	0.047260363	0.059011533	0.066239484	0.051257658	0.112869049	0.123617073	0	0	0	0.016708388	0.076600994
ENSMUSG00000040181	362.2385553	666.3035591	477.0004564	776.2484968	620.0552825	1234.033403	563.4791546	2652.548386	450.4323983	1056.540408	9569.222373	649.5876274	689.3132921	2490.301725	-1.852892969	0.011489431	0.521549313	Fmo1	1	162829561	162866610	-	6304	protein_coding	- && sp|P50285|FMO1_MOUSE Dimethylaniline monooxygenase [N-oxide-forming] 1 OS=Mus musculus OX=10090 GN=Fmo1 PE=1 SV=1 && PF00743:Flavin-binding monooxygenase-like	-	372	548	466	735	711	969	662	1715	605	1023	6063	1611	3.021244679	5.557293814	3.978414418	6.474287749	5.171560829	10.29243518	4.699688569	22.12353594	3.756823968	8.812057801	79.81194093
ENSMUSG00000037062	1703.105466	2067.000092	1656.194718	1918.970774	1806.096329	2327.980454	2054.741207	3790.901513	2162.075512	2115.146389	9966.953535	2081.422305	1913.224639	3695.206743	-0.949248341	0.011500254	0.521549313	Sh3glb1	3	144683678	144720335	-	7467	protein_coding	- && sp|Q9JK48|SHLB1_MOUSE Endophilin-B1 OS=Mus musculus OX=10090 GN=Sh3glb1 PE=1 SV=1 && PF14604:Variant SH3 domain|PF03114:BAR domain	-	1749	1700	1618	1817	2071	1828	2414	2451	2904	2048	6315	5162	11.99230931	14.55465028	11.66199025	13.51231121	12.71751295	16.39232697	14.46833012	26.69339299	15.22411783	14.89366938	70.18167227
ENSMUSG00000011148	71.08444768	127.6676527	71.65242908	68.64782625	77.61592144	132.4452775	84.2665201	239.7346938	61.05034159	110.5081365	762.3180614	116.9338373	91.51892578	229.1352651	-1.320267664	0.011502534	0.521549313	Adssl1	12	112620045	112641360	+	2090	protein_coding	- && sp|P28650|PURA1_MOUSE Adenylosuccinate synthetase isozyme 1 OS=Mus musculus OX=10090 GN=Adss1 PE=1 SV=2 && PF00709:Adenylosuccinate synthetase	-	73	105	70	65	89	104	99	155	82	107	483	290	1.788280897	3.211752105	1.80256968	1.726982487	1.95259405	3.331943446	2.119904044	6.031037549	1.535851556	2.780067876	19.17773677
ENSMUSG00000106133	37.00286318	30.39706018	47.08588197	17.95404686	29.65102617	28.01727023	14.4700085	9.280052663	22.33549082	24.78687175	15.78298264	20.56422657	31.68469143	17.86993882	0.794207504	0.011506041	0.521549313	Gm3724	5	24118316	24118664	-	349	processed_pseudogene	- && sp|P60519|GBRL2_BOVIN Gamma-aminobutyric acid receptor-associated protein-like 2 OS=Bos taurus OX=9913 GN=GABARAPL2 PE=1 SV=1 && PF02991:Autophagy protein Atg8 ubiquitin like	-	38	25	46	17	34	22	17	6	30	24	10	51	5.574646497	4.57945279	7.093698283	2.704857297	4.467059438	4.220926814	2.179971367	1.398081354	3.364941386	3.734252863	2.37777678
ENSMUSG00000042647	122.6937042	105.7817694	79.84127812	96.10695675	126.4529057	165.5565968	105.5459444	275.308229	79.66325061	140.4589399	1126.90496	110.4823153	116.0722018	306.3939399	-1.39683017	0.011559544	0.521549313	Acad12	5	121596775	121618938	-	6516	protein_coding	- && sp|Q8K370|ACD10_MOUSE Acyl-CoA dehydrogenase family member 10 OS=Mus musculus OX=10090 GN=Acad10 PE=1 SV=1 && PF00441:Acyl-CoA dehydrogenase, C-terminal domain|PF02770:Acyl-CoA dehydrogenase, middle domain|PF02771:Acyl-CoA dehydrogenase, N-terminal domain	-	126	87	78	91	145	130	124	178	107	136	714	274	0.990030633	0.853566145	0.644249121	0.775498889	1.020364094	1.335896601	0.851663244	2.221496058	0.642812595	1.133380511	9.093135126
ENSMUSG00000034872	17.52767203	31.61294258	7.165242908	12.67344485	24.41849214	24.19673338	19.57707033	97.44055296	23.82452355	33.04916233	101.0110889	18.14490579	19.59908798	48.84121731	-1.297326765	0.011569861	0.521549313	Gipc3	10	81335265	81343266	-	3521	protein_coding	- && sp|Q8R5M0|GIPC3_MOUSE PDZ domain-containing protein GIPC3 OS=Mus musculus OX=10090 GN=Gipc3 PE=1 SV=1 && PF00595:PDZ domain	-	18	26	7	12	28	19	23	63	32	32	64	45	0.261737315	0.472069919	0.106997178	0.189250085	0.364636591	0.36132511	0.292340581	1.455060813	0.355766973	0.493516709	1.508378931
ENSMUSG00000082029	26.29150805	32.82882499	14.33048582	6.336722423	14.82551308	20.37619653	29.79119397	64.96036864	46.90453073	30.98358969	34.7225618	21.37066682	19.16487515	38.12215194	-0.982248645	0.011573554	0.521549313	H3f3c	2	119665626	119666036	-	411	processed_pseudogene	- && sp|P02301|H3C_MOUSE Histone H3.3C OS=Mus musculus OX=10090 GN=H3-5 PE=3 SV=3 && PF00125:Core histone H2A/H2B/H3/H4	-	27	27	14	6	17	16	35	42	63	30	22	53	3.363420024	4.199725902	1.83327038	0.810644222	1.896598228	2.606686057	3.811127844	8.310249997	6.000402777	3.963668642	4.441987864
ENSMUSG00000086043	275.5739547	231.0176573	319.3651125	233.4026092	305.2311517	227.9586987	177.0448099	88.1605003	66.26195611	308.8031105	123.1072646	152.8204288	265.424864	152.6996784	0.796221134	0.011590328	0.521549313	Gm12473	4	43631539	43641533	-	579	antisense	- && - && -	-	283	190	312	221	350	179	208	57	89	299	78	379	25.0245937	20.97848114	29.0012247	21.19505623	27.71773394	20.70070019	16.07726114	8.005766374	6.017181599	28.04209992	11.17924689
ENSMUSG00000034480	485.9060191	542.2835535	531.2515813	576.6417405	488.3698428	596.0037486	753.2916191	804.2712308	567.3214669	502.9669393	871.2206416	729.8284331	536.7427476	704.8167218	-0.391495588	0.011598389	0.521549313	Diaph2	X	129749742	130465834	+	11553	protein_coding	- && sp|O70566|DIAP2_MOUSE Protein diaphanous homolog 2 OS=Mus musculus OX=10090 GN=Diaph2 PE=1 SV=2 && PF06371:Diaphanous GTPase-binding Domain|PF06345:DRF Autoregulatory Domain|PF06367:Diaphanous FH3 Domain|PF02181:Formin Homology 2 Domain	-	499	446	519	546	560	468	885	520	762	487	552	1810	2.211387933	2.467965532	2.417758353	2.624331736	2.222600945	2.712449416	3.428276109	3.660287432	2.581914603	2.289033222	3.964978284
ENSMUSG00000003949	145.090174	173.8711842	132.0451907	187.9894319	129.0691727	191.0268425	143.848908	349.5486503	163.7935994	168.3441706	934.3525721	229.4322533	159.848666	331.553359	-1.048871121	0.011623968	0.521549313	Hlf	11	90336536	90390895	-	6681	protein_coding	- && sp|Q8BW74|HLF_MOUSE Hepatic leukemia factor OS=Mus musculus OX=10090 GN=Hlf PE=2 SV=1 && PF07716:Basic region leucine zipper	TF_bZIP	149	143	129	178	148	150	169	226	220	163	592	569	1.141836601	1.368338575	1.039174656	1.479446939	1.015753868	1.503350878	1.132068035	2.7508923	1.289029584	1.324841857	7.353206182
ENSMUSG00000017713	46.74045875	21.88588333	37.8734268	49.63765898	58.42996333	38.2053685	36.60060974	174.7743251	24.56903991	74.36061525	168.8779142	76.20860434	42.12879328	92.56518477	-1.119657999	0.011628604	0.521549313	Tha1	11	117867952	117873481	-	2910	protein_coding	- && sp|Q9FPH3|THA2_ARATH Probable low-specificity L-threonine aldolase 2 OS=Arabidopsis thaliana OX=3702 GN=THA2 PE=1 SV=1 && PF01212:Beta-eliminating lyase	-	48	18	37	47	67	30	43	113	33	72	107	189	0.844515085	0.395438109	0.684303944	0.896862224	1.055723174	0.690301527	0.661306454	3.157854202	0.443917869	1.343561082	3.05131678
ENSMUSG00000049307	58.42557344	74.16882683	59.36915552	53.86214059	54.94160731	77.68424929	82.56416616	108.2672811	73.70711972	91.91798274	72.60172013	87.49876794	63.07525883	86.09283963	-0.452102779	0.011631224	0.521549313	Fut4	9	14748320	14752393	-	4074	protein_coding	- && sp|Q11127|FUT4_MOUSE Alpha-(1,3)-fucosyltransferase 4 OS=Mus musculus OX=10090 GN=Fut4 PE=2 SV=1 && PF00852:Glycosyltransferase family 10 (fucosyltransferase) C-term|PF17039:Fucosyltransferase, N-terminal	-	60	61	58	51	63	61	97	70	99	89	46	217	0.754031326	0.957211296	0.766209049	0.695136374	0.709067803	1.002580789	1.065560234	1.397280621	0.951252576	1.18627913	0.936986461
ENSMUSG00000045534	38.95038229	60.79412035	19.44851646	46.46929777	48.83698428	131.1717652	67.24298069	323.2551677	10.42322905	85.7212648	935.9308704	89.51486859	57.61184439	252.0147302	-2.128245407	0.011635585	0.521549313	Kcna5	6	126532551	126535412	-	2862	protein_coding	- && sp|Q61762|KCNA5_MOUSE Potassium voltage-gated channel subfamily A member 5 OS=Mus musculus OX=10090 GN=Kcna5 PE=1 SV=2 && PF02214:BTB/POZ domain|PF00520:Ion transport protein	-	40	50	19	44	56	103	79	209	14	83	593	222	0.715565717	1.116861652	0.357292812	0.853697304	0.897194574	2.409784261	1.23533503	5.938589103	0.191487347	1.574803498	17.19418411
ENSMUSG00000023017	847.1708148	784.2441525	592.6679491	665.3558544	742.1477432	778.1160052	609.442711	371.2021065	649.962783	695.0651953	418.2490399	423.3811352	734.9504199	527.8838285	0.475306966	0.011645222	0.521549313	Asic1	15	99670368	99701130	+	5740	protein_coding	- && sp|Q6NXK8|ASIC1_MOUSE Acid-sensing ion channel 1 OS=Mus musculus OX=10090 GN=Asic1 PE=1 SV=1 && -	-	870	645	579	630	851	611	716	240	873	673	265	1050	7.760085806	7.183677494	5.428839213	6.094660523	6.798074328	7.127543656	5.582496054	3.400211796	5.953659968	6.366798126	3.831161769
ENSMUSG00000106767	2.921278672	4.863529628	3.070818389	3.168361211	3.48835602	2.547024567	0.851176971	10.82672811	6.700647247	10.32786323	25.25277222	9.67728309	3.343228081	10.60607848	-1.617711476	0.011700121	0.521860248	Gm42727	5	65616949	65619771	+	2823	TEC	- && sp|Q6A026|PDS5A_MOUSE Sister chromatid cohesion protein PDS5 homolog A OS=Mus musculus OX=10090 GN=Pds5a PE=1 SV=3 && -	-	3	4	3	3	4	2	1	7	9	10	16	24	0.054408849	0.090583296	0.057194028	0.059010764	0.064970671	0.047438362	0.015853181	0.201647937	0.124799633	0.192356572	0.470333175
[truncated: 1,662 more rows]
[truncated: 1 more columns]
